# Supplementary material for: Coronary artery disease patient-derived iPSC-hepatocytes have distinct miRNA profile that may alter lipid metabolism
Source: Sci Rep. 2023 Jan 30;13:1706. doi: 10.1038/s41598-023-28981-7 (PMC9886909; doi:10.1038/s41598-023-28981-7)
Supplement: Supplementary file 2 — Supplementary Table S10. [file 41598_2023_28981_MOESM2_ESM.xlsx]

## Sheet: CvsA upreg in A
Pathway/Onthology	Hits	Pop Hits	List Total	Pop Total	Genes	Pvalue	adjusted Pvalue(BH)
GO:0006468_protein_phosphorylation	63	467	1025	15891	SMAD5;WNK3;NEK10;STK24;SGK3;ACVR2B;ADAM10;ACVR1C;CASK;PAK1;TGFBR1;CCNJ;ILF3;COPS2;CDK6;PRKAR1B;IKBKB;DCLK1;BMPR2;CAMK2G;AKT3;PIM1;MELK;CDK8;PDPK1;CHUK;ACVR2A;STK40;MAP3K9;CDK14;CDC25B;CLK2;CREB1;MYLK;FNIP2;NEK9;RPS6KA6;DYRK1A;RAF1;RET;CSNK2A1;CAMK2A;CCNG1;AAK1;CILK1;CCND2;PDK4;MAPK1;ST3GAL1;DYRK2;PPM1D;ACVR1B;BMPR1A;PRKAB2;PRKCE;PRKAA2;RASSF2;CDK12;SIK2;NLK;SCYL3;ALPK3;TAOK1	0	0
GO:0008584_male_gonad_development	19	93	1025	15891	ESR1;FANCA;KIT;KITLG;LHX9;TGFBR1;BCL2L1;BCL2L11;ARID5B;WNT2B;EIF2S2;NCOA1;LRP2;CBL;HOXA11;AGO4;HOXA10;RNF38;HOXA9	0	0
GO:0016567_protein_ubiquitination	54	441	1025	15891	UBE2W;MED8;COP1;OS9;KCTD21;AREL1;USP9X;FBXO45;RNF24;NEDD4L;RNF170;RNF182;UBR2;RNF138;CUL2;RNF145;TRAF3;SMURF1;RNF14;FBXO32;BTRC;WWP2;HERC3;DCAF10;RABGEF1;JADE2;DTX4;HECW2;KCTD10;RFWD3;GAN;UBE2G1;SOCS1;SOCS6;CDC34;CBL;DCAF7;MYLIP;SOCS5;PJA2;RLIM;RNF20;KCMF1;RNF150;MIB1;HIF3A;RNF38;KLHL15;SOCS4;MARCHF9;UHRF2;RNF152;ARRDC4;FBXO33	0	0
GO:0007223_Wnt_signaling_pathway,_calcium_modulating_pathway	11	37	1025	15891	TNRC6B;AGO2;AGO1;CALM1;CAMK2A;FZD5;FZD4;NLK;FZD3;AGO4;AGO3	0.0001	0.0112
GO:0007389_pattern_specification_process	11	41	1025	15891	EYA1;ACVR2B;ACVR1C;TGFBR1;ASPH;BMPR2;ACVR2A;APC2;ACVR1B;BMPR1A;SHROOM3	0.0002	0.0149
GO:0071108_protein_K48-linked_deubiquitination	10	33	1025	15891	USP9X;CYLD;OTUD4;ATXN3;USP19;YOD1;DESI2;MINDY3;OTUD3;OTUB2	0.0002	0.0149
GO:0017148_negative_regulation_of_translation	15	75	1025	15891	TSC1;CAPRIN2;IGF2BP2;FXR1;GIGYF2;ILF3;SYNCRIP;IGF2BP1;CPEB3;DDX3X;CNOT2;LARP1;PURA;BTG2;LIN28A	0.0003	0.0191
GO:0007179_transforming_growth_factor_beta_receptor_signaling_pathway	18	103	1025	15891	TP53;SMAD5;SMAD2;USP9X;ACVR2B;ACVR1C;TGFBR1;SKIL;TGFBR3;SMURF1;BMPR2;ACVR2A;CREB1;FNTA;ACVR1B;BMPR1A;CBL;NLK	0.0004	0.0223
GO:0001701_in_utero_embryonic_development	27	200	1025	15891	ATP7A;TP53;SMAD2;ADAM10;AMOT;ADCY9;TGFBR1;SOX6;APBA1;EDN1;BCL2L1;BCL2L11;PTPRR;FOSL1;MBNL1;EIF2S2;WNT9B;MAN2A1;EMX1;ACVR1B;BMPR1A;ADAMTS3;ARNT2;ATP11A;MIB1;SLC30A1;RDH10	0.0007	0.0347
GO:0034976_response_to_endoplasmic_reticulum_stress	14	74	1025	15891	OS9;USP19;BCL2L11;DNAJC10;NFE2L1;TMTC3;RNF183;ERO1A;THBS1;RASGRF2;TARDBP;DNAJB9;MBTPS2;PPP1R15B	0.0009	0.0365
GO:0046777_protein_autophosphorylation	24	172	1025	15891	KIT;IGF1R;WNK3;STK24;ULK3;PAK1;ULK2;UHMK1;PIM1;MELK;PDPK1;MAP3K9;CLK2;SLK;MAP3K3;DYRK1A;CAMK2A;AAK1;ACVR1B;EEF2K;CDK12;SIK2;NLK;TAOK1	0.0009	0.0365
GO:0071230_cellular_response_to_amino_acid_stimulus	11	51	1025	15891	ATP7A;COL1A1;COL5A2;CPEB1;CPEB3;BCL2L1;SESN3;COL4A1;CPEB4;SOCS1;RRAGD	0.0012	0.0446
GO:0007049_cell_cycle	30	249	1025	15891	NR3C1;USP9X;CYLD;USP44;TET2;TXLNG;BRD7;CCNT2;E2F3;PIM1;SENP5;EVI5;FIGN;FSD1;NSMCE2;PRPF40A;CSNK2A1;RALB;ARF6;MAPK1;MAPK7;E2F2;RPS6KA3;PRKCE;GNAI3;TUSC2;RASSF2;RASSF4;CCSAP;UHRF2	0.002	0.0684
GO:0007399_nervous_system_development	34	297	1025	15891	TPP1;PAX3;DCX;NTRK3;KIF2A;ATXN3;CSGALNACT1;ATXN1L;RBFOX1;TMOD2;BZW2;NRG1;APBA1;DCLK1;CAMK2G;DPYSL5;MEF2D;FGF5;FGF11;MBNL1;DYRK1A;TTLL7;RET;FGF2;STAT3;SIM1;MBD5;PURA;FUT9;CYP46A1;MYLIP;INTU;PCDHA4;ITM2B	0.0023	0.0684
GO:0042752_regulation_of_circadian_rhythm	12	65	1025	15891	USP9X;CRY2;KDM2A;BTRC;CLOCK;PROX1;CREB1;PPARGC1A;RORB;BHLHE40;PRKAA2;TARDBP	0.0023	0.0684
GO:0051897_positive_regulation_of_protein_kinase_B_signaling	23	176	1025	15891	ESR1;KIT;FGF1;IGF1R;KITLG;ITSN1;OSBPL8;FRS2;PTPRJ;TGFBR1;NRG1;CD86;RICTOR;FGF5;CX3CL1;RET;FGF2;MTDH;THBS1;IRS2;MFHAS1;LIN28A;TSPYL5	0.0025	0.0697
GO:0006470_protein_dephosphorylation	20	146	1025	15891	PTEN;CTDSPL;PTPRJ;STYX;PPP1R12A;SSH1;PPP2R2A;PTPRU;PPP1R3B;CAMK2G;PTPRR;BTRC;PHLPP2;PDP2;PTPN9;PPM1D;PLPP3;DUSP10;CTDSPL2;MTMR3	0.0029	0.0719
GO:0009267_cellular_response_to_starvation	12	67	1025	15891	FNIP1;STK24;GLUL;WIPI2;BMPR2;MAX;WNT2B;WNT9B;RALB;PDK4;PPM1D;RRAGD	0.0029	0.0719
GO:0009952_anteriorposterior_pattern_specification	15	97	1025	15891	SMAD2;CTNNBIP1;ACVR2B;TGFBR1;HES7;OTX1;BMPR2;PBX1;ACVR2A;YY1;BHLHE40;HOXA11;BTG2;HOXA10;HOXA9	0.0033	0.0722
GO:0030512_negative_regulation_of_transforming_growth_factor_beta_receptor_signaling_pathway	13	77	1025	15891	TP53;SMAD2;LDLRAD4;ZNF451;PEG10;TGFBR1;SKIL;TGFBR3;SMURF1;PDPK1;ZBTB7A;SNX6;ONECUT2	0.0031	0.0722
GO:0048286_lung_alveolus_development	8	34	1025	15891	ATP7A;ATXN1L;BMPR2;LIF;STK40;MAN2A1;SLC7A11;PKDCC	0.0034	0.0722
GO:0030866_cortical_actin_cytoskeleton_organization	7	27	1025	15891	NCKAP1L;IKBKB;EPB41L1;STRIP1;EPB41L3;ARF6;PLEK	0.0038	0.077
GO:0001933_negative_regulation_of_protein_phosphorylation	12	73	1025	15891	PTEN;NTRK3;CTDSPL;MYADM;SIRPA;PAQR3;DNAJC10;RABGEF1;PPARGC1A;PLPP3;TARDBP;PPP1R15B	0.0053	0.0876
GO:0006351_transcription,_DNA-templated	15	103	1025	15891	ESR1;NR3C1;MITF;PAX2;THRB;CREBZF;GPBP1;SCAI;RFX3;BAZ2A;ZBTB7A;NCOA1;ASXL2;POLR2D;HOXA9	0.0054	0.0876
GO:0048863_stem_cell_differentiation	7	29	1025	15891	ESR1;KIT;PAX2;SETD6;LIF;JARID2;LIN28A	0.0054	0.0876
GO:0050771_negative_regulation_of_axonogenesis	6	21	1025	15891	PTEN;RUFY3;ARHGDIA;LINGO1;DAB1;TRAK2	0.0049	0.0876
GO:0050821_protein_stabilization	22	178	1025	15891	PTEN;TSC1;TP53;IGF1;USP9X;SUGT1;A1CF;USP19;MDM4;PIM1;SEL1L;CREB1;PPARGC1A;AAK1;GNAQ;PLPP3;DVL3;CRTAP;RASSF2;OTUD3;MTMR9;NLK	0.0055	0.0876
GO:0098656_anion_transmembrane_transport	8	37	1025	15891	SLC4A8;SLC4A4;LRRC8B;SLC4A10;SLC24A2;SLC9A7;SLC9A8;SLC24A3	0.0053	0.0876
GO:0030879_mammary_gland_development	6	22	1025	15891	CYP19A1;ARHGAP5;NRG1;BCL2L11;IRS2;HOXA9	0.0059	0.0907
GO:0009954_proximaldistal_pattern_formation	6	23	1025	15891	PBX1;CYP26B1;HOXA11;DLL1;HOXA10;HOXA9	0.0071	0.0917
GO:0016579_protein_deubiquitination	29	262	1025	15891	ADRB2;ESR1;PTEN;ATXN7;TP53;SMAD2;USP9X;CYLD;USP44;OTUD4;ATXN3;TGFBR1;USP19;TRAF3;MDM4;RAD23B;USP3;YOD1;JOSD1;ASXL2;MBD5;CDC25A;YY1;OTUD3;USP24;INO80D;SUDS3;OTUB2;TADA2B	0.0068	0.0917
GO:0030335_positive_regulation_of_cell_migration	27	240	1025	15891	COL1A1;KIT;IGF1;FGF1;IGF1R;NTRK3;MYADM;RUFY3;ADAM10;PIK3R3;PAK1;SPAG9;TGFBR1;SEMA4D;ZNF268;EDN1;SEMA4G;RDX;MYLK;RET;STAT3;MAPK1;THBS1;IRS2;ONECUT2;HAS2;SEMA3A	0.0072	0.0917
GO:0030509_BMP_signaling_pathway	13	86	1025	15891	SMAD5;USP9X;FAM83G;ACVR2B;RGMA;TGFBR3;PDCD4;SMURF1;BMPR2;ACVR2A;DDX5;BMPR1A;FSTL1	0.0071	0.0917
GO:0043161_proteasome-mediated_ubiquitin-dependent_protein_catabolic_process	22	180	1025	15891	UBE2W;COP1;RFFL;AREL1;USP44;FBXO45;ATXN3;NEDD4L;CUL2;SMURF1;RAD23B;BTRC;ARMC8;CLOCK;WWP2;HECW2;KCTD10;LTN1;TBL1XR1;UBE2G1;CDC34;FAF1	0.0062	0.0917
GO:0072659_protein_localization_to_plasma_membrane	18	138	1025	15891	ANK1;MYO5A;ZFYVE27;WNK3;MYADM;IKBKB;MAP7;SMURF1;MPP5;RDX;EPB41L3;SLMAP;EFR3B;ZDHHC23;FAM126B;EPHA2;KCNB1;RAB10	0.007	0.0917
GO:0051726_regulation_of_cell_cycle	16	118	1025	15891	TSC1;RAD51D;TXLNG;E2F3;CDK8;E2F6;CDK14;CSNK2A1;STAT3;CDC25A;E2F2;TARDBP;CDK12;MNT;UHRF2;E2F7	0.0077	0.0954
GO:0006813_potassium_ion_transport	11	69	1025	15891	KCNA1;TSC1;KCNJ2;KCNC4;KCNC1;KCNJ3;KCNJ15;KCNA6;KCNJ6;KCNK3;KCNK6	0.009	0.1029
GO:0045732_positive_regulation_of_protein_catabolic_process	11	69	1025	15891	AREL1;NEDD4L;SMURF1;RNF41;SNX1;WWP2;HECW2;APC2;CSNK2A1;MYLIP;ATG4B	0.009	0.1029
GO:0071300_cellular_response_to_retinoic_acid	11	69	1025	15891	COL1A1;PAX2;NTRK3;YAP1;ABL2;CYP26B1;WNT9B;CREB1;RET;RORB;FZD4	0.009	0.1029
GO:0000209_protein_polyubiquitination	26	234	1025	15891	MARCHF8;AREL1;NEDD4L;UBR2;FBXL20;SMURF1;RNF14;FBXO32;RNF41;RNF165;BTRC;WWP2;HECTD2;RNF217;HECW2;NPEPPS;NFE2L1;RNF183;UBE2G1;CDC34;CBL;MYLIP;FBXO21;RLIM;RNF20;RNF144B	0.0094	0.1033
GO:0061024_membrane_organization	17	132	1025	15891	ADRB2;CD4;IGF2R;ITSN1;SH3KBP1;AP2B1;SAR1B;SYT1;SYT2;M6PR;STON2;GAPVD1;AAK1;WASL;LRP2;CBL;FZD4	0.0095	0.1033
GO:0000165_MAPK_cascade	28	263	1025	15891	KIT;FGF1;GRIN2B;KITLG;STK24;PAQR3;FRS2;RASGRP1;RASGRP3;NRG1;DLG3;MAP3K9;FGF5;MAP3K3;MAP2K6;RAF1;RET;FGF2;CALM1;KRAS;NRAS;MAPK1;MAPK7;IRS2;RASGRF2;SPTBN2;NLK;NRK	0.0119	0.1041
GO:0000226_microtubule_cytoskeleton_organization	14	103	1025	15891	ATXN7;EML1;MAP2;KIF2A;ATXN3;CLASP1;WEE1;MAP7;TUBA1A;GAS2L3;APC2;TTL;CDK5R1;TAOK1	0.0118	0.1041
GO:0006605_protein_targeting	8	43	1025	15891	OS9;TRAK1;AKAP6;SYNGR1;AKAP5;GIPC1;TRAK2;SYNJ2BP	0.0113	0.1041
GO:0018105_peptidyl-serine_phosphorylation	19	156	1025	15891	SBK1;SGK3;TGFBR1;UHMK1;IKBKB;DCLK1;AKT3;PDPK1;CHUK;RICTOR;DYRK1A;CSNK2A1;CAMK2A;MAPK1;MAPK7;DYRK2;CDK5R1;RPS6KA3;PRKCE	0.0107	0.1041
GO:0019827_stem_cell_population_maintenance	9	51	1025	15891	KIT;TUT4;SETD6;LIF;DDX6;BMPR1A;NKAP;LIN28A;MED28	0.01	0.1041
GO:0030336_negative_regulation_of_cell_migration	18	144	1025	15891	MITF;PTEN;SERPINE1;LDLRAD4;OSBPL8;STK24;PTPRJ;SULF1;SINHCAF;SCAI;PTPRU;RNF41;NISCH;CX3CL1;SRGAP1;ABHD2;DUSP10;RNF20	0.0101	0.1041
GO:0031647_regulation_of_protein_stability	12	81	1025	15891	PTEN;SUGT1;NEDD4L;ASPH;USP19;USP3;CASP3;KRAS;MAPK1;GIPC1;TARDBP;DDI2	0.0108	0.1041
GO:0032148_activation_of_protein_kinase_B_activity	7	34	1025	15891	IGF1;FGF1;OSBPL8;NTRK3;NRG1;PDPK1;RICTOR	0.0111	0.1041
GO:0045669_positive_regulation_of_osteoblast_differentiation	10	62	1025	15891	IL6R;IGF1;SMAD5;CTNNBIP1;ACVR2B;IL6ST;BMPR2;ACVR2A;ZHX3;BMPR1A	0.0116	0.1041
GO:1904646_cellular_response_to_amyloid-beta	8	43	1025	15891	ADRB2;IGF1;CACNA2D1;IGF1R;BCL2L2;BCL2L11;BACE1;SNX6	0.0113	0.1041
GO:0007268_chemical_synaptic_transmission	26	240	1025	15891	KCNA1;MYO5A;CACNA1E;CACNB4;GAD2;GRIN2B;GRM2;HTR1E;HTR2C;HTR4;KCNC4;SLC6A2;GJC1;ATXN3;DTNA;SYT1;APBA1;GRIK2;DLG3;GABRP;SLC6A5;KCNK3;MAPK1;AKAP5;GIPC1;SYNJ2BP	0.0124	0.1049
GO:0035019_somatic_stem_cell_population_maintenance	10	63	1025	15891	KIT;SMAD2;FOXP1;YAP1;PBX1;RAF1;FGF2;STAT3;POLR2D;LIN28A	0.0127	0.1049
GO:0035264_multicellular_organism_growth	12	83	1025	15891	ERCC6;GPD2;TP53;GIGYF2;APBA1;SLC4A10;ARID5B;STK40;TBL1XR1;TARBP2;SPTBN2;PKDCC	0.0126	0.1049
GO:0051260_protein_homooligomerization	24	218	1025	15891	KCNA1;TMCC1;KCTD21;GLUL;KCNC4;BEND3;KCNC1;KCTD15;SPAG9;ATL2;SYT1;VSTM5;PEX11B;KCNC2;ATL3;SCUBE3;KCTD10;FSD1;KCNC3;B4GALT1;KCNA6;P2RX1;KCNB1;G3BP2	0.0134	0.1087
GO:0001889_liver_development	11	74	1025	15891	ATP7A;IGF2R;AK4;TGFBR3;ARID5B;JARID2;PROX1;KRAS;ARF6;MAN2A1;ONECUT2	0.0139	0.1107
GO:0006493_protein_O-linked_glycosylation	7	36	1025	15891	TRAK1;TET2;EOGT;GCNT4;GALNT1;B4GAT1;TRAK2	0.0143	0.1119
GO:0016055_Wnt_signaling_pathway	21	185	1025	15891	CTNNBIP1;DKK3;RSPO1;CYLD;CTNND1;TMEM170B;AMER3;BRD7;RNF138;DDX3X;BTRC;NDRG2;CDK14;WNT2B;WNT9B;APC2;CSNK2A1;STRN;PRKAA2;FZD4;AMER2	0.0148	0.1138
GO:0006397_mRNA_processing	18	152	1025	15891	SREK1;RBM23;CPEB1;RBFOX1;PTBP3;MBNL3;A1CF;CNOT6L;QKI;MBNL1;PDE12;PPARGC1A;HNRNPA0;NUDT21;TARDBP;CDK12;RBM27;SREK1IP1	0.016	0.1175
GO:0009653_anatomical_structure_morphogenesis	14	108	1025	15891	EYA1;FGF1;CPM;IGF2BP2;DKK3;TPD52;CSGALNACT1;PTBP3;CHUK;NFE2L1;HOXA1;HOXA11;SOX13;LYVE1	0.0166	0.1175
GO:0048511_rhythmic_process	10	66	1025	15891	USP9X;HES7;BTRC;DDX5;HLF;CSNK2A1;RORB;CDK5R1;PRKAA2;TARDBP	0.0166	0.1175
GO:0048854_brain_morphogenesis	5	20	1025	15891	PAX2;PTEN;SLC4A10;AKT3;EMX1	0.0158	0.1175
GO:0071456_cellular_response_to_hypoxia	15	119	1025	15891	ATP7A;PGK1;PTEN;TP53;AK4;CPEB1;SLC8A1;EDN1;MDM4;NPEPPS;PPARGC1A;B3GAT1;ERO1A;KCNK3;PRKCE	0.0166	0.1175
GO:0006511_ubiquitin-dependent_protein_catabolic_process	29	285	1025	15891	RFFL;OS9;KCTD21;AREL1;CYLD;FBXO45;ATXN3;NEDD4L;FBXL20;CUL2;SMURF1;RNF14;USP3;BTRC;WWP2;RNF217;HECW2;KCTD10;UBE2G1;CDC34;CBL;MYLIP;FBXO21;USP24;RLIM;RNF20;RNF150;KLHL15;RNF144B	0.0177	0.1185
GO:0014066_regulation_of_phosphatidylinositol_3-kinase_signaling	5	21	1025	15891	RASGRP1;PIP4K2C;PPP1R16B;ENTPD5;MAPK1	0.0186	0.1185
GO:0030199_collagen_fibril_organization	8	47	1025	15891	ATP7A;COL1A1;COL5A2;TGFBR1;COL12A1;MMP11;ADAMTS3;ADAMTS14	0.0175	0.1185
GO:0030501_positive_regulation_of_bone_mineralization	7	38	1025	15891	ADRB2;ACVR2B;SLC8A1;BMPR2;ACVR2A;BMPR1A;PKDCC	0.0181	0.1185
GO:0036120_cellular_response_to_platelet-derived_growth_factor_stimulus	5	21	1025	15891	ATP7A;RDX;CREB1;CBL;HAS2	0.0186	0.1185
GO:0070536_protein_K63-linked_deubiquitination	6	29	1025	15891	CYLD;OTUD4;ATXN3;YOD1;DESI2;OTUB2	0.0178	0.1185
GO:0120163_negative_regulation_of_cold-induced_thermogenesis	8	47	1025	15891	NPR3;IP6K1;PCTP;ACVR2B;MAP2K6;NOVA2;RHEB;ADAMTS5	0.0175	0.1185
GO:0034097_response_to_cytokine	8	48	1025	15891	IL6R;SKIL;OSMR;IL6ST;BCL2L1;TNFRSF11A;REL;FOSL1	0.0194	0.1219
GO:0016192_vesicle-mediated_transport	16	134	1025	15891	MYO5A;ZFYVE27;AP2B1;ARL5A;NCALD;SPAG9;SYT1;SYT2;TBC1D4;YIPF2;KIF1B;ARF6;SPTBN2;GOLT1B;RAB10;SYT11	0.0208	0.1288
GO:0030433_ubiquitin-dependent_ERAD_pathway	10	69	1025	15891	DNAJB12;ERLIN2;OS9;DNAJB14;ERLIN1;USP19;SEL1L;DNAJC10;YOD1;DNAJB9	0.0213	0.129
GO:0045807_positive_regulation_of_endocytosis	5	22	1025	15891	AP2B1;NEDD4L;DLL1;EEF2K;MIB1	0.0217	0.129
GO:1904707_positive_regulation_of_vascular_smooth_muscle_cell_proliferation	8	49	1025	15891	IGF1;PAK1;EDN1;MEF2D;FGF2;BMPR1A;GNAI3;ADAMTS1	0.0214	0.129
GO:0000086_G2M_transition_of_mitotic_cell_cycle	15	128	1025	15891	CLASP1;PPP1R12A;WEE1;PPP1R12B;PPP2R2A;MELK;BTRC;TUBA1A;CDK14;CDC25B;ARPP19;CNTRL;CDC25A;PPM1D;PHLDA1	0.028	0.1324
GO:0001658_branching_involved_in_ureteric_bud_morphogenesis	7	42	1025	15891	PAX2;EYA1;CTNNBIP1;PBX1;WNT9B;FGF2;HOXA11	0.0278	0.1324
GO:0001938_positive_regulation_of_endothelial_cell_proliferation	10	73	1025	15891	ITGB3;NRARP;TGFBR1;PPP1R16B;BMPR2;AKT3;PROX1;RICTOR;FGF2;NRAS	0.0289	0.1324
GO:0008089_anterograde_axonal_transport	6	32	1025	15891	TRAK1;BLOC1S5;BLOC1S6;KIF1B;KIF3B;TRAK2	0.0259	0.1324
GO:0009791_post-embryonic_development	10	70	1025	15891	IGF2R;SMAD2;GIGYF2;ACVR2B;TGFBR1;SOX6;AGO2;SLC4A10;ARID5B;EMX1	0.023	0.1324
GO:0016239_positive_regulation_of_macroautophagy	6	33	1025	15891	TSC1;SCOC;SESN3;LARP1;PRKAA2;GNAI3	0.0291	0.1324
GO:0030148_sphingolipid_biosynthetic_process	8	52	1025	15891	ELOVL6;SAMD8;VAPB;SPTLC1;ACER3;KDSR;PLPP3;ELOVL4	0.0282	0.1324
GO:0031098_stress-activated_protein_kinase_signaling_cascade	8	50	1025	15891	STK24;PAK1;KAT7;SLK;MAP3K3;MAP2K6;TAOK1;NRK	0.0235	0.1324
GO:0032008_positive_regulation_of_TOR_signaling	6	33	1025	15891	AKT3;RICTOR;RHEB;RRAGD;LIN28A;SMCR8	0.0291	0.1324
GO:0032147_activation_of_protein_kinase_activity	12	93	1025	15891	ITGB3;STK24;ACVR2B;PAK1;NCKAP1L;SLK;MAP3K3;MAP2K6;CDK5R1;GPRC5A;TAOK1;NRK	0.0259	0.1324
GO:0035235_ionotropic_glutamate_receptor_signaling_pathway	5	23	1025	15891	GRIN2B;GRIK2;CPEB4;CDK5R1;GRID1	0.0251	0.1324
GO:0035556_intracellular_signal_transduction	35	375	1025	15891	DCX;WNK3;SMAD2;SGK3;CHN2;TGFBR1;NRG1;RALGPS1;DDX3X;DCLK1;TGFBR3;AKT3;MELK;PDPK1;DEPTOR;SH2B3;STAC;PRKAR2A;MAP3K3;PLEKHM1;CILK1;MAPK1;MAPK7;SOCS1;SOCS6;DVL3;RPS6KA3;PRKCE;PRKAA2;SOCS5;SIK2;NLK;PAG1;SOCS4;PDZD8	0.0291	0.1324
GO:0040008_regulation_of_growth	9	62	1025	15891	KCTD21;BCL2L1;ZMAT3;SOCS1;SOCS6;DLL1;SOCS5;TSPYL5;SOCS4	0.0278	0.1324
GO:0045165_cell_fate_commitment	8	50	1025	15891	MITF;SMAD2;SOX6;WNT2B;WNT9B;CASP3;ONECUT2;SOX13	0.0235	0.1324
GO:0046854_phosphatidylinositol_phosphorylation	8	50	1025	15891	IP6K1;PIK3R3;PIP4K2C;EFR3B;FAM126B;SOCS1;SOCS6;SOCS5	0.0235	0.1324
GO:0048706_embryonic_skeletal_system_development	6	32	1025	15891	COL1A1;SULF1;PBX1;ACVR2A;XYLT1;HOXA9	0.0259	0.1324
GO:0050767_regulation_of_neurogenesis	6	33	1025	15891	NOS1;YAP1;HES7;CX3CL1;BHLHE40;DLL1	0.0291	0.1324
GO:0065003_protein-containing_complex_assembly	14	116	1025	15891	FANCA;MITF;TP53;YAP1;APBA1;NCKAP1L;KMT2A;MDM4;OCLN;MAX;HMGA1;PPARGC1A;WASL;PARD6B	0.0271	0.1324
GO:0070509_calcium_ion_import	5	23	1025	15891	CACNA1C;CACNA1E;SLC8A1;CASK;SLC30A1	0.0251	0.1324
GO:0071805_potassium_ion_transmembrane_transport	14	116	1025	15891	KCNA1;KCNJ2;KCNC4;KCNC1;SLC24A2;SLC9A7;SLC9A8;KCNC2;KCNC3;KCNA6;KCNK3;KCNK6;KCNB1;SLC24A3	0.0271	0.1324
GO:0090102_cochlea_development	6	32	1025	15891	PAX2;NTRK3;ADAM10;KCNK3;HOXA1;SOBP	0.0259	0.1324
GO:1903078_positive_regulation_of_protein_localization_to_plasma_membrane	8	52	1025	15891	WNK3;PDPK1;STAC;EPHA2;ARF6;PTPN9;AKAP5;PRKCE	0.0282	0.1324
GO:1905564_positive_regulation_of_vascular_endothelial_cell_proliferation	5	24	1025	15891	AKT3;PDPK1;FGF2;STAT3;APLN	0.0289	0.1324
GO:0018107_peptidyl-threonine_phosphorylation	10	74	1025	15891	SBK1;TGFBR1;PDPK1;DYRK1A;CSNK2A1;MAPK1;DYRK2;CDK5R1;ACVR1B;NLK	0.0311	0.1373
GO:0048538_thymus_development	7	43	1025	15891	RAG1;TGFBR1;BCL2L11;PBX1;JARID2;RAF1;MAPK1	0.0306	0.1373
GO:1901215_negative_regulation_of_neuron_death	8	53	1025	15891	AP2B1;EIF4G1;REL;CREB1;PPARGC1A;IL13;STAT3;CBL	0.0308	0.1373
GO:0007029_endoplasmic_reticulum_organization	6	34	1025	15891	TMCC1;ATL2;VAPB;TOR1AIP2;ATL3;SEC31B	0.0325	0.1394
GO:0060021_roof_of_mouth_development	9	64	1025	15891	ACVR2B;TGFBR1;ASPH;ARID5B;BNC2;WNT9B;BMPR1A;PRRX1;PKDCC	0.0325	0.1394
GO:0071526_semaphorin-plexin_signaling_pathway	6	34	1025	15891	PLXNA4;SEMA4D;ARHGDIA;SEMA4G;SEMA3A;PLXNA2	0.0325	0.1394
GO:0008652_cellular_amino_acid_biosynthetic_process	5	25	1025	15891	GLUL;GLS2;RIMKLB;RIMKLA;NAT8L	0.033	0.1402
GO:0000187_activation_of_MAPK_activity	14	120	1025	15891	GHR;KIT;IGF1;FGF1;NTRK3;ERP29;FRS2;NRG1;MAP2K6;RET;FGF2;MAPK1;THBS1;TAOK1	0.0339	0.1426
GO:0000381_regulation_of_alternative_mRNA_splicing,_via_spliceosome	9	65	1025	15891	CELF2;SREK1;RBFOX1;MBNL3;ZC3H10;MBNL1;ZBTB7A;DDX5;DYRK1A	0.0351	0.1436
GO:0007050_cell_cycle_arrest	15	132	1025	15891	TP53;EIF4G2;GAS7;TGFBR1;SKIL;CDK6;UHMK1;MAP2K6;THBS1;PRKAB2;RHEB;PRKAA2;VASH1;KMT2E;RRAGD	0.0346	0.1436
GO:0071333_cellular_response_to_glucose_stimulus	9	65	1025	15891	PAX2;IGF1R;ZBTB20;GCLM;PPARGC1A;IRS2;KCNB1;PRKAA2;LIN28A	0.0351	0.1436
GO:0032007_negative_regulation_of_TOR_signaling	6	35	1025	15891	TSC1;FNIP1;UBR2;DEPTOR;PRKAA2;SIK2	0.0362	0.1438
GO:0040014_regulation_of_multicellular_organism_growth	5	26	1025	15891	GHR;IGF1;GPAT4;STAT3;MBD5	0.0374	0.1438
GO:0048813_dendrite_morphogenesis	6	35	1025	15891	MAP2;TRAK1;RERE;DCLK1;CAMK2A;TRAK2	0.0362	0.1438
GO:0051028_mRNA_transport	7	45	1025	15891	IGF2BP2;XPO7;NCBP3;IGF2BP1;QKI;NUTF2;G3BP2	0.037	0.1438
GO:0051301_cell_division	32	344	1025	15891	NR3C1;USP9X;USP44;KIF2A;CLASP1;MAPRE2;WEE1;CDK6;CCNT2;TUBA1A;IST1;CDK14;CDC25B;ARPP19;SENP5;EVI5;FIGN;NEK9;FSD1;CNTRL;NSMCE2;PRPF40A;CCNG1;RALB;ARF6;CCND2;CDC25A;WASL;PRKCE;GNAI3;PARD6B;CCSAP	0.0366	0.1438
GO:0060828_regulation_of_canonical_Wnt_signaling_pathway	5	26	1025	15891	AMER3;BTRC;CDK14;GNAQ;AMER2	0.0374	0.1438
GO:1990090_cellular_response_to_nerve_growth_factor_stimulus	6	35	1025	15891	PTEN;NTRK3;CREB1;KIF1B;ARF6;CBL	0.0362	0.1438
GO:0000079_regulation_of_cyclin-dependent_protein_serinethreonine_kinase_activity	8	56	1025	15891	PTEN;CCNJ;CCNT2;CCNL1;CCNG1;CCND2;CDC25A;CDK5R1	0.0395	0.1469
GO:0001756_somitogenesis	7	46	1025	15891	TP53;TBX18;HES7;BMPR1A;DLL1;MIB1;PLXNA2	0.0405	0.1469
GO:0006977_DNA_damage_response,_signal_transduction_by_p53_class_mediator_resulting_in_cell_cycle_arrest	8	56	1025	15891	TP53;CNOT2;MDM4;CNOT6L;CARM1;CNOT6;BTG2;E2F7	0.0395	0.1469
GO:0010595_positive_regulation_of_endothelial_cell_migration	8	56	1025	15891	ITGB3;FGF1;FOXP1;ETS1;EDN1;BMPR2;PROX1;THBS1	0.0395	0.1469
GO:0048488_synaptic_vesicle_endocytosis	6	36	1025	15891	ITSN1;SYT1;SYT2;STON2;RAB27B;ARF6	0.0401	0.1469
GO:0070830_bicellular_tight_junction_assembly	6	36	1025	15891	OCLN;MPP5;MPP7;MTDH;STRN;PARD6B	0.0401	0.1469
GO:1900087_positive_regulation_of_G1S_transition_of_mitotic_cell_cycle	7	46	1025	15891	DDX3X;EIF4G1;RDX;CCND2;ADAMTS1;KMT2E;LSM11	0.0405	0.1469
GO:0007623_circadian_rhythm	10	78	1025	15891	SERPINE1;NTRK3;CRY2;KLF9;CLOCK;PROX1;CREB1;PPARGC1A;DYRK1A;BHLHE40	0.0409	0.1471
GO:0045070_positive_regulation_of_viral_genome_replication	5	27	1025	15891	DDX3X;VAPB;PDE12;LARP1;TARBP2	0.0422	0.1476
GO:0048661_positive_regulation_of_smooth_muscle_cell_proliferation	8	57	1025	15891	IL6R;IGF1;FOXP1;EDN1;CX3CL1;PPARGC1A;IL13;THBS1	0.0427	0.1476
GO:0051090_regulation_of_DNA-binding_transcription_factor_activity	5	27	1025	15891	FANCA;SGK3;CREBZF;ZBTB7A;MAPK1	0.0422	0.1476
GO:0051216_cartilage_development	8	57	1025	15891	ATP7A;SMAD5;SULF1;CSGALNACT1;SOX6;EDN1;ITGB8;PRRX1	0.0427	0.1476
GO:0070372_regulation_of_ERK1_and_ERK2_cascade	5	27	1025	15891	NEK10;FRS2;RASGRP1;STYX;EPHA2	0.0422	0.1476
GO:0030326_embryonic_limb_morphogenesis	6	37	1025	15891	PBX1;CYP26B1;MBNL1;HOXA11;PRRX1;HOXA10	0.0443	0.1508
GO:0043507_positive_regulation_of_JUN_kinase_activity	6	37	1025	15891	PAK1;EDN1;TNFRSF11A;FZD5;DVL3;FZD4	0.0443	0.1508
GO:0006446_regulation_of_translational_initiation	5	28	1025	15891	EIF4G2;CTIF;EIF4G1;EIF5;EIF5B	0.0473	0.1518
GO:0009749_response_to_glucose	9	69	1025	15891	PTEN;SMAD2;GLUL;ACVR2B;ACVR1C;SLC8A1;CASP3;THBS1;IRS2	0.0468	0.1518
GO:0014047_glutamate_secretion	5	28	1025	15891	GRM2;SYT1;APBA1;GLS2;GIPC1	0.0473	0.1518
GO:0033077_T_cell_differentiation_in_thymus	5	28	1025	15891	RAG1;TP53;CDK6;FZD5;NKAP	0.0473	0.1518
GO:0043406_positive_regulation_of_MAP_kinase_activity	8	58	1025	15891	KIT;FGF1;KITLG;NEK10;RASGRP1;EDN1;FGF2;KRAS	0.0461	0.1518
GO:0050731_positive_regulation_of_peptidyl-tyrosine_phosphorylation	11	91	1025	15891	GHR;ITGB3;TP53;IL6R;CD4;IGF1;KITLG;PTPRJ;SEMA4D;LIF;RICTOR	0.0458	0.1518
GO:0050873_brown_fat_cell_differentiation	5	28	1025	15891	ADRB2;ALDH6A1;PPARGC1A;ERO1A;ZNF516	0.0473	0.1518
GO:0051453_regulation_of_intracellular_pH	5	28	1025	15891	SLC4A8;SLC4A4;SLC4A10;SLC9A7;SLC9A8	0.0473	0.1518
GO:0060045_positive_regulation_of_cardiac_muscle_cell_proliferation	6	38	1025	15891	YAP1;TGFBR3;PIM1;FGF2;MAPK1;BMPR1A	0.0488	0.1555
GO:0001570_vasculogenesis	8	59	1025	15891	GJC1;AMOT;YAP1;QKI;EPHA2;ITGB8;HAS2;FZD4	0.0497	0.1572
GO:0001822_kidney_development	11	93	1025	15891	TSC1;ACVR2B;SULF1;TGFBR1;BCL2L11;ARID5B;PROX1;CYP26B1;HAS2;ADAMTS1;C1GALT1	0.0515	0.158
GO:0006469_negative_regulation_of_protein_kinase_activity	9	71	1025	15891	PDPK1;GSKIP;DEPTOR;GNAQ;SOCS1;TARBP2;PPM1E;TRIB2;SMCR8	0.0535	0.158
GO:0023014_signal_transduction_by_protein_phosphorylation	7	49	1025	15891	STK24;PAK1;SLK;MAP3K3;MAP2K6;TAOK1;NRK	0.0521	0.158
GO:0031334_positive_regulation_of_protein_complex_assembly	5	29	1025	15891	FNIP1;SLF2;MPP7;FNIP2;FAF1	0.0528	0.158
GO:0034613_cellular_protein_localization	6	39	1025	15891	DMD;KCNA1;ITSN1;AMOT;AP1AR;RRAGD	0.0535	0.158
GO:0035094_response_to_nicotine	6	39	1025	15891	EDN1;CREB1;CASP3;IL13;MAPK1;SLC7A11	0.0535	0.158
GO:0045595_regulation_of_cell_differentiation	5	29	1025	15891	SPOCK2;PTBP3;LIF;APC2;RAF1	0.0528	0.158
GO:0045727_positive_regulation_of_translation	9	71	1025	15891	FXR1;CTIF;LARP4;CPEB3;DDX3X;LARP1;MAPK1;THBS1;TARBP2	0.0535	0.158
GO:0046579_positive_regulation_of_Ras_protein_signal_transduction	5	29	1025	15891	IGF1;KITLG;RASGRP1;NRG1;IRS2	0.0528	0.158
GO:0048812_neuron_projection_morphogenesis	8	60	1025	15891	ATP7A;STK24;PAK1;GAS7;WEE1;NCKAP1L;EPB41L3;NRK	0.0534	0.158
GO:0010628_positive_regulation_of_gene_expression	34	385	1025	15891	ERCC6;KIT;MITF;PTEN;TP53;IGF1;EDA;NTRK3;TNRC6B;ERP29;PIK3R3;DNAJA4;TGFBR1;ETS1;CDK6;NRG1;AGO2;DDX3X;RDX;CYP26B1;QKI;AGO1;PPARGC1A;PAWR;IL13;KIF1B;STAT3;KRAS;ITGB8;MSN;MAPK1;AGO4;AGO3;SLC26A9	0.0558	0.1637
GO:0002931_response_to_ischemia	7	50	1025	15891	TP53;CX3CL1;CPEB4;MAP2K6;PPARGC1A;CAMK2A;EEF2K	0.0564	0.164
GO:0007265_Ras_protein_signal_transduction	9	72	1025	15891	TP53;IGF1;RASGRP1;RASGRP3;FGF2;RALB;KRAS;NRAS;G3BP2	0.057	0.164
GO:0007420_brain_development	21	217	1025	15891	GRIN2B;ITSN1;AK4;EML1;CTNND1;PCDH19;SYT1;ATXN1L;PHF8;NFIB;BMPR2;BCL2L11;PROX1;COL4A1;SLC6A11;KCNK3;IRS2;CDK5R1;EMX1;GNAI3;ARNT2	0.0569	0.164
GO:0007259_JAK-STAT_cascade	5	30	1025	15891	GHR;STAT3;SOCS1;SOCS6;SOCS5	0.0586	0.1665
GO:0045648_positive_regulation_of_erythrocyte_differentiation	5	30	1025	15891	ETS1;NCKAP1L;ACVR2A;STAT3;ACVR1B	0.0586	0.1665
GO:0008283_cell_proliferation	20	208	1025	15891	PTEN;TP53;IGF1;FGF1;LHX9;GLUL;YAP1;CSGALNACT1;CDV3;BCL2L1;MDM4;PIM1;ENTPD5;MELK;LARP1;STAT3;TXLNA;CDC25A;LRP2;PURB	0.0648	0.168
GO:0008360_regulation_of_cell_shape	15	145	1025	15891	KIT;ERMN;SH3KBP1;CDC42SE2;PLXNA4;SEMA4D;RDX;EPB41L3;FGD4;PRPF40A;MSN;FGD6;SHROOM3;PLXNA2;BRWD3	0.0637	0.168
GO:0014823_response_to_activity	6	41	1025	15891	PTEN;CRY2;EDN1;GCLM;CREB1;CBL	0.0638	0.168
GO:0032024_positive_regulation_of_insulin_secretion	6	41	1025	15891	GLUL;MYRIP;IRS2;PRKCE;TARDBP;TM7SF3	0.0638	0.168
GO:0033138_positive_regulation_of_peptidyl-serine_phosphorylation	10	85	1025	15891	NOS1;ATP2B4;CAPRIN2;NTRK3;FNIP1;PAK1;EIF4G1;LIF;FNIP2;RAF1	0.0629	0.168
GO:0045737_positive_regulation_of_cyclin-dependent_protein_serinethreonine_kinase_activity	5	31	1025	15891	CCNYL1;CCNT2;PROX1;CCND2;CDK5R1	0.0648	0.168
GO:0048013_ephrin_receptor_signaling_pathway	10	85	1025	15891	GRIN2B;ITSN1;DNM1;NTRK3;AP2B1;PAK1;EPHA2;CDK5R1;WASL;ANKS1A	0.0629	0.168
GO:0048662_negative_regulation_of_smooth_muscle_cell_proliferation	5	31	1025	15891	NPR3;CTNNBIP1;SF1;NDRG2;PPARGC1A	0.0648	0.168
GO:0060070_canonical_Wnt_signaling_pathway	9	74	1025	15891	PTEN;DIXDC1;WNT2B;WNT9B;FZD5;PLPP3;DVL3;FZD4;FZD3	0.0646	0.168
GO:0070317_negative_regulation_of_G0_to_G1_transition	6	41	1025	15891	RRM2;CBX5;YAF2;MAX;E2F6;PHC3	0.0638	0.168
GO:0070373_negative_regulation_of_ERK1_and_ERK2_cascade	9	74	1025	15891	PTEN;SIRPA;PTPRR;LIF;NDRG2;RPS6KA6;CNKSR3;DUSP10;SYNJ2BP	0.0646	0.168
GO:0070507_regulation_of_microtubule_cytoskeleton_organization	5	31	1025	15891	DIXDC1;CYLD;CLASP1;PRKAA2;TAOK1	0.0648	0.168
GO:0097192_extrinsic_apoptotic_signaling_pathway_in_absence_of_ligand	5	31	1025	15891	KITLG;BCL2L1;BCL2L2;BCL2L11;CASP3	0.0648	0.168
GO:0120162_positive_regulation_of_cold-induced_thermogenesis	11	97	1025	15891	ADRB2;IGF1R;PRLR;ELOVL6;ESRRG;PPARGC1A;IL13;ADIPOR2;SCD;PRKAB2;ZNF516	0.0641	0.168
GO:1902895_positive_regulation_of_pri-miRNA_transcription_by_RNA_polymerase_II	5	31	1025	15891	NR3C1;TP53;STAT3;BMPR1A;APLN	0.0648	0.168
GO:0001934_positive_regulation_of_protein_phosphorylation	16	158	1025	15891	ITGB3;CD4;NTRK3;FNIP1;ERP29;RSPO1;PIK3R3;RASGRP1;PAK1;SEMA4D;ACVR2A;RALB;KRAS;CCND2;DVL3;WDFY2	0.0655	0.1684
GO:0042542_response_to_hydrogen_peroxide	7	52	1025	15891	COL1A1;STK24;SLC8A1;FOSL1;CASP3;KPNA4;PPP1R15B	0.0657	0.1684
GO:0001501_skeletal_system_development	14	135	1025	15891	COL1A1;COL5A2;IGF1;NPR3;TGFBR1;HES7;TLL1;EPHA2;RPS6KA3;HOXA11;MMP16;RASSF2;HOXA10;PKDCC	0.0703	0.175
GO:0021766_hippocampus_development	8	64	1025	15891	KCNA1;TSC1;ATP2B4;PHLPP2;DAB1;CASP3;NCOA1;CDK5R1	0.0702	0.175
GO:0030316_osteoclast_differentiation	5	32	1025	15891	MITF;FOXP1;TNFRSF11A;EPHA2;GAB2	0.0714	0.175
GO:0042149_cellular_response_to_glucose_starvation	6	42	1025	15891	TP53;SESN3;CPEB4;PRKAA2;SIK2;MTMR3	0.0693	0.175
GO:0043525_positive_regulation_of_neuron_apoptotic_process	7	53	1025	15891	TP53;GRIK2;BCL2L11;BACE1;CASP3;CDK5R1;CDC34	0.0706	0.175
GO:0048701_embryonic_cranial_skeleton_morphogenesis	5	32	1025	15891	SMAD2;TGFBR1;WNT9B;MMP16;PRRX1	0.0714	0.175
GO:0050772_positive_regulation_of_axonogenesis	5	32	1025	15891	TRAK1;PLXNA4;SKIL;ARHGDIA;PLXNA2	0.0714	0.175
GO:0051091_positive_regulation_of_DNA-binding_transcription_factor_activity	12	111	1025	15891	ESR1;KIT;PTEN;EDN1;RNF41;ARID5B;TNFRSF11A;FOSL1;PPARGC1A;PLPP3;FZD4;MBTPS2	0.0713	0.175
GO:0000186_activation_of_MAPKK_activity	6	43	1025	15891	FRS2;TGFBR1;MAP3K3;RAF1;MAPK1;TAOK1	0.0751	0.1791
GO:0006367_transcription_initiation_from_RNA_polymerase_II_promoter	16	161	1025	15891	ESR1;NR3C1;PTEN;THRB;MED8;TCF4;YAP1;ESRRG;E2F3;CDK8;MED6;PPARGC1A;RORB;PPM1D;E2F2;POLR2D	0.0738	0.1791
GO:0030155_regulation_of_cell_adhesion	6	43	1025	15891	PTPRJ;ABL2;PPP1R12A;RET;DLL1;FAF1	0.0751	0.1791
GO:0035335_peptidyl-tyrosine_dephosphorylation	11	100	1025	15891	PTEN;EYA1;PTPRJ;SSH1;PTPRU;PTPRR;CDC25B;CDC25A;PTPN9;PALD1;MTMR3	0.0749	0.1791
GO:0051865_protein_autoubiquitination	8	65	1025	15891	RAG1;SH3RF3;RNF41;WWP2;LTN1;RNF183;RNF141;UHRF2	0.0748	0.1791
GO:0003281_ventricular_septum_development	5	33	1025	15891	AP2B1;FRS2;LUZP1;MDM4;LRP2	0.0782	0.185
GO:0034765_regulation_of_ion_transmembrane_transport	12	113	1025	15891	CACNA1E;KCNC4;NEDD4L;SCN1A;KCNJ3;WWP2;KCNJ15;KCNC3;KCNA6;KCNJ6;KCNK6;KCNB1	0.0784	0.185
GO:0006974_cellular_response_to_DNA_damage_stimulus	22	240	1025	15891	TP53;FOXP1;FBXO45;CBX5;PAK1;ZBTB4;YAP1;NFATC2;SLF2;ZNF652;RAD9A;ATMIN;ZBTB7A;CASP3;RFWD3;ZMAT3;MAPK1;YY1;DYRK2;CBL;BTG2;TAOK1	0.0797	0.1871
GO:0007010_cytoskeleton_organization	14	140	1025	15891	ANK1;DMD;LORICRIN;SH3KBP1;LARP4;FGD4;PRPF40A;GAN;MSN;CCDC6;SPTBN2;FGD6;BRWD3;PDZD8	0.0866	0.1913
GO:0007595_lactation	6	45	1025	15891	ATP7A;PRLR;CREB1;NCOA1;GPAT4;APLN	0.0875	0.1913
GO:0008333_endosome_to_lysosome_transport	6	45	1025	15891	ADRB2;TRAK1;M6PR;SNX16;TRAK2;HOOK1	0.0875	0.1913
GO:0008630_intrinsic_apoptotic_signaling_pathway_in_response_to_DNA_damage	6	45	1025	15891	ERCC6;BCL2L1;BCL2L2;BCL2L11;FNIP2;EPHA2	0.0875	0.1913
GO:0010468_regulation_of_gene_expression	14	140	1025	15891	ATP7A;IGF1;ZNF451;SIRPA;ATXN7L3B;CDK6;APBA1;PROX1;STK40;RICTOR;CILK1;MAPK1;MAPK7;NLK	0.0866	0.1913
GO:0016485_protein_processing	7	56	1025	15891	CPM;ADAM10;CPD;CASP3;MMP16;ADAMTS3;DDI2	0.0867	0.1913
GO:0030010_establishment_of_cell_polarity	5	34	1025	15891	MAP2;PAK1;WEE1;RICTOR;MPP7	0.0855	0.1913
GO:0030218_erythrocyte_differentiation	6	45	1025	15891	KIT;SMAD5;NFE2L1;CASP3;MFHAS1;KMT2E	0.0875	0.1913
GO:0043410_positive_regulation_of_MAPK_cascade	11	103	1025	15891	ADRB2;KIT;CD4;IGF1;IGF1R;NTRK3;PTPRJ;LIF;CX3CL1;RET;PRKCE	0.0866	0.1913
GO:0050727_regulation_of_inflammatory_response	8	67	1025	15891	ESR1;FANCA;MGLL;FOXP1;CYLD;SETD6;RICTOR;NFE2L1	0.0846	0.1913
GO:0061337_cardiac_conduction	6	45	1025	15891	CACNA1C;CACNA2D1;CACNB4;KCNJ2;KCNK3;KCNK6	0.0875	0.1913
GO:0090503_RNA_phosphodiester_bond_hydrolysis,_exonucleolytic	5	34	1025	15891	ERI2;CNOT2;CNOT6L;PDE12;CNOT6	0.0855	0.1913
GO:0097009_energy_homeostasis	5	34	1025	15891	EIF4G1;PPARGC1A;STAT3;DLL1;PRKAA2	0.0855	0.1913
GO:2001237_negative_regulation_of_extrinsic_apoptotic_signaling_pathway	5	34	1025	15891	IGF1;YAP1;TGFBR1;GCLM;THBS1	0.0855	0.1913
GO:0007411_axon_guidance	19	205	1025	15891	ENAH;SH3KBP1;FRS2;ETV1;DPYSL5;UNC5D;EPHA2;DAB1;RET;MAPK1;MAPK7;NECTIN1;IRS2;CDK5R1;SEMA3A;SPTBN2;GAB2;UNC5A;EMB	0.0904	0.1958
GO:0007517_muscle_organ_development	10	92	1025	15891	DMD;PAX3;IGF1;ITGA11;FXR1;SOX6;ETV1;MEF2D;JPH1;UTRN	0.0913	0.1958
GO:0030307_positive_regulation_of_cell_growth	9	80	1025	15891	EIF4G2;ADAM10;TGFBR1;DDX3X;EIF4G1;CSNK2A1;EXTL3;AKAP6;RPS6KA3	0.0911	0.1958
GO:0043547_positive_regulation_of_GTPase_activity	28	324	1025	15891	ARHGAP5;AGAP1;CHN2;USP6NL;FAM13B;STXBP5;RASGRP1;GIT2;RASGRP3;SEMA4D;ASAP3;MAPRE2;RGPD8;NCKAP1L;ARHGDIA;STARD13;ASAP1;GAPVD1;TBC1D19;CX3CL1;EVI5;SRGAP1;GNAQ;DVL3;RANBP2;RAB3GAP2;RGS17;ACAP3	0.0908	0.1958
GO:0051262_protein_tetramerization	5	35	1025	15891	TP53;IGF1R;KCNC1;KCNC3;NUDT21	0.093	0.1975
GO:0071560_cellular_response_to_transforming_growth_factor_beta_stimulus	7	57	1025	15891	COL1A1;NR3C1;TGFBR1;SOX6;EDN1;PPARGC1A;MAPK7	0.0926	0.1975
GO:0051209_release_of_sequestered_calcium_ion_into_cytosol	6	46	1025	15891	HTR2C;JPH1;MCOLN2;FGF2;ERO1A;JPH2	0.094	0.1987
GO:0043087_regulation_of_GTPase_activity	8	69	1025	15891	CHN2;PLXNA4;RDX;RICTOR;FGD4;RAB3GAP2;FGD6;PLXNA2	0.0951	0.2001
GO:0050679_positive_regulation_of_epithelial_cell_proliferation	7	58	1025	15891	ATP7A;PAX2;EYA1;IGF1;FGF1;GLUL;BMPR1A	0.0986	0.2065
GO:0006814_sodium_ion_transport	9	82	1025	15891	SLC10A7;SLC4A8;SLC4A4;SCN4B;NEDD4L;SCN1A;SLC4A10;SLC17A6;MFSD4B	0.1012	0.208
GO:0030521_androgen_receptor_signaling_pathway	5	36	1025	15891	FHL2;RNF14;DDX5;PPARGC1A;NCOA1	0.1009	0.208
GO:0045596_negative_regulation_of_cell_differentiation	6	47	1025	15891	SINHCAF;SKIL;CDK6;KRAS;MAPK1;DLL1	0.1009	0.208
GO:2001240_negative_regulation_of_extrinsic_apoptotic_signaling_pathway_in_absence_of_ligand	5	36	1025	15891	EYA1;SGK3;BCL2L1;CX3CL1;MAPK7	0.1009	0.208
GO:0007193_adenylate_cyclase-inhibiting_G_protein-coupled_receptor_signaling_pathway	7	59	1025	15891	HTR1E;NPR3;ADCY9;GNAL;EDN1;AKAP5;GNAI3	0.1048	0.2138
GO:0007264_small_GTPase_mediated_signal_transduction	9	83	1025	15891	ITSN1;RASGRP3;RALGPS1;RASGEF1B;DAB1;DOCK3;RHEB;RASL10A;RASGRF2	0.1064	0.2138
GO:0016241_regulation_of_macroautophagy	8	71	1025	15891	CASP3;SNX6;ATP6V1B2;CDK5R1;PRKAB2;RHEB;PRKAA2;RRAGD	0.1063	0.2138
GO:0018108_peptidyl-tyrosine_phosphorylation	12	120	1025	15891	KIT;NTRK3;ABL2;WEE1;MELK;CLK2;EPHA2;MAP2K6;DYRK1A;RET;DYRK2;PKDCC	0.1064	0.2138
GO:0042531_positive_regulation_of_tyrosine_phosphorylation_of_STAT_protein	8	71	1025	15891	GHR;KIT;IL6R;IGF1;IL6ST;LIF;IL13;STAT3	0.1063	0.2138
GO:0021549_cerebellum_development	6	48	1025	15891	TP53;KCNC1;PAK1;PPARGC1A;NCOA1;CDK5R1	0.108	0.216
GO:0001937_negative_regulation_of_endothelial_cell_proliferation	5	37	1025	15891	SULF1;TGFBR1;THBS1;VASH1;SYNJ2BP	0.1091	0.2172
GO:0030182_neuron_differentiation	13	134	1025	15891	LHX9;GAS7;COPS2;WNT2B;WNT9B;CASP3;FZD5;CDK5R1;EMX1;FZD4;IL1RAPL1;FZD3;LHX4	0.1123	0.2206
GO:0032436_positive_regulation_of_proteasomal_ubiquitin-dependent_protein_catabolic_process	8	72	1025	15891	COP1;RNF14;RNF217;CBFA2T3;SOCS5;TRIB2;SOCS4;RNF144B	0.1122	0.2206
GO:0035023_regulation_of_Rho_protein_signal_transduction	9	84	1025	15891	ITSN1;ARHGEF37;CDC42SE2;ARHGEF3;ARHGDIA;FGD4;RAF1;RASGRF2;FGD6	0.1118	0.2206
GO:0007162_negative_regulation_of_cell_adhesion	6	49	1025	15891	PLXNA4;ADAM10;SEMA4D;ARHGDIA;DAB1;PLXNA2	0.1153	0.2236
GO:0042594_response_to_starvation	5	38	1025	15891	ULK2;PPARGC1A;PDK4;CBL;FSTL1	0.1177	0.2236
GO:0043154_negative_regulation_of_cysteine-type_endopeptidase_activity_involved_in_apoptotic_process	8	73	1025	15891	PAX2;RAG1;FNIP1;DDX3X;RAF1;CSNK2A1;THBS1;RPS6KA3	0.1183	0.2236
GO:0043433_negative_regulation_of_DNA-binding_transcription_factor_activity	8	73	1025	15891	ESR1;CTNNBIP1;PIM1;BTRC;WWP2;PROX1;BHLHE40;RLIM	0.1183	0.2236
GO:0043491_protein_kinase_B_signaling	5	38	1025	15891	PAX2;PTEN;IGF1;PIK3R3;EPHA2	0.1177	0.2236
GO:0046326_positive_regulation_of_glucose_import	5	38	1025	15891	IGF1;OSBPL8;ARPP19;ADIPOR2;IRS2	0.1177	0.2236
GO:0060041_retina_development_in_camera-type_eye	7	61	1025	15891	DCX;MAX;RET;RORB;NECTIN1;TUB;DLL1	0.1179	0.2236
GO:0086091_regulation_of_heart_rate_by_cardiac_conduction	5	38	1025	15891	CACNA1C;CACNA2D1;KCNJ2;SCN4B;KCNJ3	0.1177	0.2236
GO:0090630_activation_of_GTPase_activity	10	97	1025	15891	TSC1;NTRK3;USP6NL;RASGRP1;RALGAPB;TBC1D4;EVI5;EPHA2;APC2;EIF5	0.1156	0.2236
GO:0010507_negative_regulation_of_autophagy	6	50	1025	15891	BMF;EIF4G2;RUBCN;EIF4G1;STAT3;MTMR9	0.1229	0.2293
GO:0019221_cytokine-mediated_signaling_pathway	24	282	1025	15891	GHR;KIT;TP53;IL6R;CD4;OSMR;IL6ST;BCL2L1;POU2F1;CD86;PIM1;LIF;CX3CL1;CASP3;IL13;FGF2;STAT3;KRAS;TXLNA;SOCS1;CBL;FZD4;GAB2;SOCS5	0.1224	0.2293
GO:2000300_regulation_of_synaptic_vesicle_exocytosis	6	50	1025	15891	CASK;APBA1;FBXL20;BACE1;P2RX1;GIPC1	0.1229	0.2293
GO:0006811_ion_transport	10	99	1025	15891	SLC8A1;SLC24A2;SLC9A7;SLC9A8;SLC22A23;SLC36A1;P2RX1;SLC17A6;SLC24A3;SLC26A9	0.1263	0.2322
GO:0030198_extracellular_matrix_organization	20	229	1025	15891	ATP7A;COL1A1;ITGB3;COL5A2;SERPINE1;ITGA11;CSGALNACT1;SPOCK2;ATXN1L;COL4A1;COL24A1;FGF2;COL9A1;B4GALT1;ERO1A;ITGB8;THBS1;MMP11;MMP16;COL27A1	0.1251	0.2322
GO:0032355_response_to_estradiol	10	99	1025	15891	COL1A1;ESR1;PTEN;CD4;ADCYAP1R1;ETS1;CASP3;NCOA1;STAT3;ARNT2	0.1263	0.2322
GO:0051402_neuron_apoptotic_process	5	39	1025	15891	TP53;GRIK2;BCL2L1;MAX;CASP3	0.1265	0.2322
GO:0051291_protein_heterooligomerization	7	63	1025	15891	TSC1;TMCC1;SYT1;KCNC2;SCUBE3;SEPTIN11;P2RX1	0.1317	0.2407
GO:0008285_negative_regulation_of_cell_proliferation	34	424	1025	15891	PTEN;TSC1;TP53;SMAD2;PTPRJ;ETS1;CDK6;ASPH;ZNF268;DLG3;BRD7;PTPRU;MDM4;RNF41;LIF;PROX1;SH2B3;FOSL1;KLF13;ATP8A2;HMGA1;RAF1;STAT3;B4GALT1;STRN;FZD5;PPM1D;CBFA2T3;DLL1;BTG2;ADAMTS1;MNT;NRK;E2F7	0.1355	0.2467
GO:0002244_hematopoietic_progenitor_cell_differentiation	7	64	1025	15891	KIT;TP53;EML1;RBM47;STON2;ANLN;PLEK	0.1389	0.2478
GO:0006661_phosphatidylinositol_biosynthetic_process	8	76	1025	15891	PTEN;PIK3R3;PIP4K2C;PLEKHA8;FGF2;MTMR9;PLEKHA3;MTMR3	0.1374	0.2478
GO:0007030_Golgi_organization	11	114	1025	15891	USP6NL;ATL2;CLASP1;TMED5;SURF4;RAB30;ATL3;VMP1;HOOK1;STX17;ATP8B4	0.1389	0.2478
GO:0043085_positive_regulation_of_catalytic_activity	8	76	1025	15891	ATP7A;NSMAF;PPP1R12B;AZIN1;WNT9B;CASP3;PRKCE;MMP16	0.1374	0.2478
GO:2000134_negative_regulation_of_G1S_transition_of_mitotic_cell_cycle	7	64	1025	15891	PTEN;CTDSPL;ZNF655;WEE1;CDK6;BRD7;E2F7	0.1389	0.2478
GO:0050796_regulation_of_insulin_secretion	7	65	1025	15891	CACNA1C;CACNA1E;SLC25A4;KCNC2;CLOCK;RFX3;KCNB1	0.1464	0.2601
GO:0042147_retrograde_transport,_endosome_to_Golgi	8	78	1025	15891	TMEM87A;SPAG9;SNX1;ANKFY1;EVI5;TMEM87B;SNX6;RAB9B	0.151	0.2672
GO:0042493_response_to_drug	17	196	1025	15891	GAD2;HTR2C;AK4;NFATC2;NCKAP1L;CHUK;TGIF1;GCLM;SLC6A11;MAP2K6;DAB1;RET;KCNK3;THBS1;EMX1;DVL3;FZD3	0.1532	0.2701
GO:0015701_bicarbonate_transport	5	42	1025	15891	SLC4A8;SLC4A4;SLC4A10;CA12;SLC26A9	0.1547	0.2706
GO:0032570_response_to_progesterone	5	42	1025	15891	YAP1;FOSL1;NCOA1;THBS1;ABHD2	0.1547	0.2706
GO:0032869_cellular_response_to_insulin_stimulus	9	92	1025	15891	MYO5A;PTEN;CPEB1;PAK1;PDPK1;TBC1D4;IRS2;EEF2K;RAB10	0.1602	0.2791
GO:0034605_cellular_response_to_heat	7	67	1025	15891	FGF1;ARPP21;ATXN3;CLPB;STAC;ST8SIA1;THBS1	0.1617	0.2806
GO:0010212_response_to_ionizing_radiation	5	43	1025	15891	EYA1;COP1;CLK2;LZIC;RFWD3	0.1646	0.2812
GO:0031122_cytoplasmic_microtubule_organization	5	43	1025	15891	KATNAL1;SLK;FIGN;FSD1;HOOK1	0.1646	0.2812
GO:0042060_wound_healing	8	80	1025	15891	ITGB3;SMAD2;PAK1;TGFBR1;NRG1;RAF1;CASP3;FGF2	0.1652	0.2812
GO:0042472_inner_ear_morphogenesis	6	55	1025	15891	PAX2;OTX1;ATP8A2;PRRX1;FZD3;SOBP	0.1643	0.2812
GO:0071364_cellular_response_to_epidermal_growth_factor_stimulus	5	43	1025	15891	COL1A1;PAX2;GAREM1;PDPK1;CBL	0.1646	0.2812
GO:0006366_transcription_by_RNA_polymerase_II	22	268	1025	15891	ERCC6;ESR1;NR3C1;PAX2;PAX3;TCERG1;COPS2;ETV1;LCORL;KMT2A;BMPR2;CCNT2;MAX;FOSL1;KLF13;CREB1;NFE2L1;HLF;POLR2D;TARDBP;MNT;HIF3A	0.1687	0.2861
GO:0007611_learning_or_memory	6	56	1025	15891	PTEN;GRIN2B;TMOD2;PRKAR1B;CASP3;MAPK1	0.1732	0.2926
GO:0035914_skeletal_muscle_cell_differentiation	5	44	1025	15891	COPS2;MEF2D;HLF;BTG2;ZNF689	0.1748	0.2942
GO:0010629_negative_regulation_of_gene_expression	19	229	1025	15891	ESR1;IGF1;FOXP1;MYADM;TNRC6B;ERP29;AGO2;WWP2;REL;AGO1;ITGB8;YY1;ACVR1B;PRKAA2;TARDBP;APLN;AGO4;AGO3;SMCR8	0.1783	0.299
GO:0035690_cellular_response_to_drug	6	57	1025	15891	TP53;KCNC1;PPP1R12A;EDN1;PRKAA2;PPM1E	0.1823	0.3034
GO:0050804_modulation_of_chemical_synaptic_transmission	6	57	1025	15891	DNM1;PRKAR1B;GRIK2;STAT3;SLC7A11;GRID1	0.1823	0.3034
GO:0022008_neurogenesis	5	45	1025	15891	TRAK1;RET;ETV6;SMARCE1;TRAK2	0.1852	0.3048
GO:0032526_response_to_retinoic_acid	5	45	1025	15891	IGF2R;GDAP2;CLK2;WNT9B;NCOA1	0.1852	0.3048
GO:0060048_cardiac_muscle_contraction	5	45	1025	15891	DMD;SMAD5;SLC8A1;SCN4B;MAP2K6	0.1852	0.3048
GO:0045652_regulation_of_megakaryocyte_differentiation	7	70	1025	15891	TNRC6B;KMT2A;AGO1;THBS1;AGO4;KMT2E;AGO3	0.186	0.305
GO:1990830_cellular_response_to_leukemia_inhibitory_factor	9	96	1025	15891	SPOCK2;ARID5B;JARID2;GCLM;CREB1;SMARCA5;SYNGR1;NFYB;FZD4	0.1876	0.3065
GO:0016477_cell_migration	18	219	1025	15891	ITGB3;PTEN;SH3KBP1;SIRPA;MEGF9;PAK1;NFATC2;ASAP3;NCKAP1L;TGFBR3;PDPK1;EPHA2;APC2;PRPF40A;ITGB8;THBS1;AVL9;SCYL3	0.1955	0.3176
GO:0030900_forebrain_development	5	46	1025	15891	FRS2;DCLK1;DNAJB1;PPARGC1A;LRP2	0.1958	0.3176
GO:0008380_RNA_splicing	13	151	1025	15891	SREK1;RBFOX1;SYNCRIP;PTBP3;MBNL3;QKI;MBNL1;LUC7L3;PPARGC1A;PPIG;TARDBP;CDK12;SREK1IP1	0.1982	0.3203
GO:0030334_regulation_of_cell_migration	8	85	1025	15891	SGK3;KIF2A;PLXNA4;AMOT;FRMD5;SLK;PLXNA2;PARD6B	0.2031	0.3263
GO:0043065_positive_regulation_of_apoptotic_process	27	347	1025	15891	TP53;IGF2R;ITSN1;BMF;NTRK3;ADAM10;ARHGEF3;NSMAF;ZNF268;CSRNP3;DDX3X;BCL2L11;MELK;MAP3K9;FOSL1;FGD4;CREB1;MAP2K6;PAWR;NCOA1;ZMAT3;B4GALT1;RASGRF2;FAF1;RASSF2;SUDS3;PXT1	0.2034	0.3263
GO:0001755_neural_crest_cell_migration	5	47	1025	15891	KITLG;SEMA4D;SEMA4G;RET;SEMA3A	0.2067	0.3281
GO:0006612_protein_targeting_to_membrane	5	47	1025	15891	RAB3IP;ZDHHC3;RABGEF1;ZDHHC23;ICMT	0.2067	0.3281
GO:0030968_endoplasmic_reticulum_unfolded_protein_response	5	47	1025	15891	VAPB;YOD1;ERO1A;MBTPS2;HERPUD2	0.2067	0.3281
GO:0043066_negative_regulation_of_apoptotic_process	37	491	1025	15891	PAX2;PTEN;TP53;IGF1;IGF1R;PRLR;WNK3;AREL1;FHL2;SEMA4D;ZNF268;NCKAP1L;ARHGDIA;IKBKB;IL6ST;BCL2L1;DDX3X;PDCD4;BCL2L2;MDM4;PIM1;STK40;CX3CL1;RAF1;CASP3;MTDH;STAT3;CCND2;THBS1;RPS6KA3;CBL;PRKAA2;EEF2K;ARNT2;AGO4;LHX4;RNF144B	0.2078	0.3286
GO:0000082_G1S_transition_of_mitotic_cell_cycle	9	99	1025	15891	CDK6;BCAT1;PHF8;CUL2;MAX;CAMK2A;CDC25A;ACVR1B;CDC34	0.2094	0.33
GO:0006338_chromatin_remodeling	9	100	1025	15891	ESR1;RERE;PAK1;JARID2;BAZ2A;ZBTB7A;SMARCE1;SMARCA5;TADA2B	0.2169	0.336
GO:0007173_epidermal_growth_factor_receptor_signaling_pathway	5	48	1025	15891	GAREM1;PDPK1;SLC30A10;CBL;SOCS5	0.2177	0.336
GO:0007269_neurotransmitter_secretion	5	48	1025	15891	GAD2;CASK;SYT1;APBA1;LIN7C	0.2177	0.336
GO:0008542_visual_learning	5	48	1025	15891	KIT;RAG1;CREB1;KRAS;SLC7A11	0.2177	0.336
GO:0010862_positive_regulation_of_pathway-restricted_SMAD_protein_phosphorylation	5	48	1025	15891	TGFBR1;BMPR2;ACVR2A;ACVR1B;BMPR1A	0.2177	0.336
GO:0043536_positive_regulation_of_blood_vessel_endothelial_cell_migration	5	48	1025	15891	ETS1;AKT3;PDPK1;FGF2;THBS1	0.2177	0.336
GO:0006464_cellular_protein_modification_process	8	87	1025	15891	ABL2;WWP2;RIMKLB;ERO1A;ST3GAL1;CDC34;ICMT;RIMKLA	0.2192	0.3371
GO:0051056_regulation_of_small_GTPase_mediated_signal_transduction	12	141	1025	15891	ITSN1;ARHGAP5;CHN2;FAM13B;AMOT;ARHGEF3;ARHGDIA;STARD13;RALGAPB;FGD4;SRGAP1;RASGRF2	0.2201	0.3373
GO:0007275_multicellular_organism_development	33	439	1025	15891	THRB;TP53;FGF1;GRIN2B;SPRED3;KCTD15;MBNL3;STRBP;PIM1;LIF;TGIF1;SLC2A14;EBF1;PHC3;WNT9B;EPHA2;HLF;CILK1;HOXA1;HOXA11;DCAF7;MMP11;DIAPH2;FSTL1;ANGPTL2;DZIP1;FSTL4;HOOK1;HOXA10;MNT;JPH2;CCSAP;HOXA9	0.2265	0.346
GO:0032922_circadian_regulation_of_gene_expression	6	62	1025	15891	CRY2;KMT2A;KDM2A;CLOCK;PPARGC1A;BHLHE40	0.2303	0.3494
GO:0051898_negative_regulation_of_protein_kinase_B_signaling	6	62	1025	15891	PTEN;PTPRJ;PHLPP2;SH2B3;EPHA2;OTUD3	0.2303	0.3494
GO:0060071_Wnt_signaling_pathway,_planar_cell_polarity_pathway	8	89	1025	15891	AP2B1;SMURF1;WNT9B;PRICKLE2;FZD5;DVL3;FZD4;FZD3	0.2357	0.3551
GO:0070588_calcium_ion_transmembrane_transport	10	116	1025	15891	CACNA1C;CACNA1E;CACNB4;FKBP1A;ATP2B4;SLC8A1;SLC24A2;MCOLN2;IL1RAPL1;SLC24A3	0.2356	0.3551
GO:0009615_response_to_virus	9	103	1025	15891	CREBZF;XPR1;CDK6;IKBKB;DDX3X;DCLK1;CHUK;FOSL1;HMGA1	0.24	0.3574
GO:0010977_negative_regulation_of_neuron_projection_development	6	63	1025	15891	PTEN;TSC1;PAQR3;PTPN9;SEMA3A;MYLIP	0.2404	0.3574
GO:0022617_extracellular_matrix_disassembly	6	63	1025	15891	ADAM10;TLL1;SCUBE3;MMP11;MMP16;ADAMTS5	0.2404	0.3574
GO:0048015_phosphatidylinositol-mediated_signaling	5	50	1025	15891	IGF1;IGF1R;NPR3;IRS2;GAB2	0.2402	0.3574
GO:0006887_exocytosis	8	90	1025	15891	ANK1;MYO5A;ITSN1;STXBP5;PAK1;TXLNA;SNAP23;LIN7C	0.2441	0.3617
GO:0016197_endosomal_transport	7	77	1025	15891	MVB12B;TMCC1;DCLK1;ANKFY1;CHMP7;RAB10;AP5M1	0.2478	0.3647
GO:1900034_regulation_of_cellular_response_to_heat	7	77	1025	15891	CHORDC1;CAMK2G;NUP155;DNAJB1;CAMK2A;MAPK1;RANBP2	0.2478	0.3647
GO:0042552_myelination	5	51	1025	15891	MYO5A;TSC1;ACER3;QKI;ZNF24	0.2517	0.3681
GO:0045860_positive_regulation_of_protein_kinase_activity	5	51	1025	15891	CD4;PPP1R9A;CDC25B;DAB1;RASSF2	0.2517	0.3681
GO:0007409_axonogenesis	7	78	1025	15891	PAX2;MAP2;ATP8A2;CREB1;PITPNA;RAB10;PARD6B	0.2571	0.3735
GO:0008543_fibroblast_growth_factor_receptor_signaling_pathway	7	78	1025	15891	FGF1;FRS2;FGF5;FGF2;MAPK1;POLR2D;CBL	0.2571	0.3735
GO:0007015_actin_filament_organization	8	92	1025	15891	ERMN;SH3KBP1;RUFY3;PPP1R9A;CGNL1;BIN3;DIAPH2;SHROOM3	0.2612	0.377
GO:0009967_positive_regulation_of_signal_transduction	6	65	1025	15891	CDC42SE2;CHN2;SH2B3;MPP7;G3BP2;PAG1	0.2609	0.377
GO:0016925_protein_sumoylation	6	66	1025	15891	EYA1;ZNF451;NUP155;SENP5;NSMCE2;RANBP2	0.2713	0.3891
GO:0035725_sodium_ion_transmembrane_transport	6	66	1025	15891	SLC8A1;SCN4B;SCN1A;SLC24A2;SLC9A8;SLC24A3	0.2713	0.3891
GO:0051092_positive_regulation_of_NF-kappaB_transcription_factor_activity	12	149	1025	15891	EDA;IKBKB;CLOCK;TNFRSF11A;CHUK;CX3CL1;ZBTB7A;MTDH;CAMK2A;STAT3;KRAS;CARM1	0.2731	0.3904
GO:0070936_protein_K48-linked_ubiquitination	5	53	1025	15891	RFFL;NEDD4L;UBE2G1;CDC34;RNF152	0.2751	0.3907
GO:1903507_negative_regulation_of_nucleic_acid-templated_transcription	5	53	1025	15891	RERE;YAP1;COPS2;SCAI;SF1	0.2751	0.3907
GO:0046330_positive_regulation_of_JNK_cascade	7	80	1025	15891	SH3RF3;RASGRP1;MFHAS1;SEMA3A;RASSF2;PJA2;TAOK1	0.276	0.3908
GO:0001764_neuron_migration	9	108	1025	15891	DCX;NTRK3;USP9X;FBXO45;DCLK1;CDK5R1;SEMA3A;FZD3;ACAP3	0.2801	0.3953
GO:0006886_intracellular_protein_transport	23	308	1025	15891	BCAP29;AP2B1;SAR1B;ERP29;ARL5A;USP6NL;APBA1;TMED5;SNX1;MYRIP;RAB30;TBC1D4;EVI5;FAM91A1;STX7;SNX6;RAB27B;ARF6;RAB3GAP2;SEC31B;RAB10;RAB9B;STX17	0.2819	0.3954
GO:0010506_regulation_of_autophagy	6	67	1025	15891	ULK3;ABL2;ULK2;PIP4K2C;RRAGD;SMCR8	0.2818	0.3954
GO:0007605_sensory_perception_of_sound	11	137	1025	15891	COL1A1;PAX3;THRB;EYA1;LRIG2;CASP3;TUB;LRP2;HOXA1;FZD4;SOBP	0.2879	0.4
GO:0043086_negative_regulation_of_catalytic_activity	5	54	1025	15891	ATP7A;STYX;PPP1R12A;PPP1R12B;FNIP2	0.287	0.4
GO:0045600_positive_regulation_of_fat_cell_differentiation	5	54	1025	15891	HTR2C;CREB1;ASXL2;CARM1;WDFY2	0.287	0.4
GO:0042593_glucose_homeostasis	9	110	1025	15891	IGF1R;CRY2;SESN3;STAT3;ADIPOR2;MBD5;PDK4;KCNB1;PRKAA2	0.2967	0.411
GO:1903779_regulation_of_cardiac_conduction	5	55	1025	15891	NOS1;ATP2B4;SLC8A1;ASPH;TMEM65	0.2989	0.4127
GO:0006897_endocytosis	14	182	1025	15891	GHR;DNM1;SH3KBP1;RUBCN;BCL2L1;ANKFY1;GAPVD1;RABGEF1;BIN3;AAK1;WASL;LRP2;MTMR9;MIB1	0.3036	0.4147
GO:0007219_Notch_signaling_pathway	9	111	1025	15891	NRARP;ADAM10;CDK6;HES7;SEL1L;DTX4;DLL1;MIB1;NKAP	0.305	0.4147
GO:0043524_negative_regulation_of_neuron_apoptotic_process	11	139	1025	15891	ITSN1;GRIK2;BCL2L1;PDPK1;CPEB4;GCLM;PPARGC1A;SNX6;KRAS;SLC30A10;BTG2	0.3027	0.4147
GO:0071277_cellular_response_to_calcium_ion	7	83	1025	15891	SYT1;SYT2;EDN1;PRKAA2;EEF2K;SLC25A24;SYT11	0.305	0.4147
GO:1903508_positive_regulation_of_nucleic_acid-templated_transcription	7	83	1025	15891	TCERG1;RERE;ARID5B;MTDH;SMARCE1;MNT;TADA2B	0.305	0.4147
GO:0031532_actin_cytoskeleton_reorganization	5	56	1025	15891	KIT;PAK1;RICTOR;PLEK;NRK	0.3109	0.4215
GO:0007626_locomotory_behavior	7	84	1025	15891	ATP7A;PTEN;HTR2C;NRG1;APBA1;STRN;SOBP	0.3147	0.424
GO:0045666_positive_regulation_of_neuron_differentiation	7	84	1025	15891	PTEN;TCF4;SPAG9;EIF4G1;DAB1;NCOA1;LIN28A	0.3147	0.424
GO:0007417_central_nervous_system_development	11	141	1025	15891	PTEN;TPP1;DCX;DCLK1;JARID2;RPS6KA6;EMX1;ACVR1B;RPS6KA3;MTF1;ARNT2	0.3176	0.4267
GO:0006914_autophagy	9	114	1025	15891	TP53;ULK3;ULK2;RUBCN;RNF41;VMP1;PLEKHM1;ATG4B;SMCR8	0.3304	0.4425
GO:0009612_response_to_mechanical_stimulus	5	58	1025	15891	COL1A1;ETS1;FOSL1;THBS1;BTG2	0.3351	0.4475
GO:0000045_autophagosome_assembly	5	59	1025	15891	WIPI2;ULK3;ULK2;VMP1;ATG4B	0.3473	0.4569
GO:0007368_determination_of_leftright_symmetry	5	59	1025	15891	ACVR2B;CCDC103;ACVR2A;KIF3B;DLL1	0.3473	0.4569
GO:0014068_positive_regulation_of_phosphatidylinositol_3-kinase_signaling	7	87	1025	15891	KIT;IGF1;IGF1R;NTRK3;SEMA4D;IRS2;CBL	0.3444	0.4569
GO:0030183_B_cell_differentiation	6	73	1025	15891	KIT;RAG1;TPD52;PTPRJ;ZBTB7A;DNAJB9	0.3464	0.4569
GO:0043408_regulation_of_MAPK_cascade	5	59	1025	15891	NTRK3;PAK1;RNF41;STK40;LBH	0.3473	0.4569
GO:0030168_platelet_activation	8	102	1025	15891	COL1A1;ITGB3;PDPK1;RAF1;GNAQ;P2RX1;MAPK1;PRKCE	0.351	0.4604
GO:0071356_cellular_response_to_tumor_necrosis_factor	10	131	1025	15891	COL1A1;EDN1;IKBKB;OCLN;CHUK;CX3CL1;PPARGC1A;MAPK1;THBS1;HAS2	0.3521	0.4605
GO:0031175_neuron_projection_development	9	117	1025	15891	ZFYVE27;MAP2;PPP1R9A;UHMK1;BLOC1S5;BLOC1S6;CDK5R1;BTG2;UNC5A	0.3562	0.4645
GO:0045665_negative_regulation_of_neuron_differentiation	5	60	1025	15891	DIXDC1;PBX1;DDX6;DLL1;MIB1	0.3595	0.4675
GO:0015031_protein_transport	22	311	1025	15891	COL1A1;ITSN1;MVB12B;SNX30;AGAP1;RRBP1;STXBP5;AP1AR;PLEKHA8;IST1;MON2;CHMP7;PLEKHM1;ZMAT3;SNAP23;ATG4B;HOOK1;GOLT1B;AP5M1;LIN7C;PKDCC;ARRDC4	0.3715	0.4817
GO:0006486_protein_glycosylation	7	90	1025	15891	ST8SIA1;EDEM3;B3GAT1;EXTL3;MAN2A1;FUT9;B3GALT1	0.3743	0.4839
GO:0045454_cell_redox_homeostasis	6	76	1025	15891	NOS1;DNAJC10;ERO1A;TXNL1;TMX4;NHLRC2	0.3792	0.4874
GO:0098609_cell-cell_adhesion	11	149	1025	15891	PDLIM5;FNDC3A;CTNND1;DLG3;LPP;CX3CL1;VMP1;VEZT;NECTIN1;RAB10;SYNJ2BP	0.379	0.4874
GO:0007416_synapse_assembly	5	62	1025	15891	PTEN;SPOCK2;NRG1;FZD5;SPTBN2	0.3839	0.4898
GO:0019216_regulation_of_lipid_metabolic_process	7	91	1025	15891	FHL2;RUBCNL;CHD9;TBL1XR1;NCOA1;CARM1;IRS2	0.3844	0.4898
GO:1901224_positive_regulation_of_NIKNF-kappaB_signaling	5	62	1025	15891	EDA;EDN1;PDCD4;AGO1;AGO3	0.3839	0.4898
GO:0034220_ion_transmembrane_transport	18	254	1025	15891	ATP7A;CLCN5;ATP2B4;ATP11C;ABCC5;SGK3;GJC1;NEDD4L;TMC7;ASPH;GRIK2;SLC24A2;GABRP;RAF1;ATP6V1B2;KCNK3;P2RX1;GRID1	0.3865	0.49
GO:0045766_positive_regulation_of_angiogenesis	11	150	1025	15891	SERPINE1;FGF1;ETS1;AGO2;PDPK1;CX3CL1;FGF2;MTDH;STAT3;ITGB8;THBS1	0.3867	0.49
GO:0007169_transmembrane_receptor_protein_tyrosine_kinase_signaling_pathway	8	106	1025	15891	KIT;CD4;IGF1R;NTRK3;SH2B3;EPHA2;RET;GAB2	0.3881	0.4903
GO:0030036_actin_cytoskeleton_organization	11	151	1025	15891	PDLIM5;AMOT;ATXN3;SSH1;PDPK1;NISCH;GAS2L3;FGD4;KRAS;FGD6;SHROOM3	0.3945	0.497
GO:0032496_response_to_lipopolysaccharide	10	137	1025	15891	NOS1;FOXP1;EDN1;TNFRSF11A;CHUK;CASP3;IL13;RPS6KA3;HNRNPA0;DUSP10	0.4011	0.5039
GO:0055085_transmembrane_transport	19	272	1025	15891	AQP2;ERLIN2;OS9;ABCC5;SLC10A7;SLC6A2;ERLIN1;LRRC8B;SLC25A4;SEL1L;MRS2;SLC22A23;EIF2S2;SLC6A11;SLC16A9;SLC25A16;SLC25A24;SLC35E1;SLC16A14	0.4042	0.5064
GO:0006874_cellular_calcium_ion_homeostasis	7	94	1025	15891	HTR2C;ATP2B4;GRIK2;SLC24A2;VAPB;SLC24A3;SLC30A1	0.4144	0.5163
GO:0016236_macroautophagy	7	94	1025	15891	WIPI2;YOD1;CSNK2A1;PRKAB2;PRKAA2;ATG4B;MTMR3	0.4144	0.5163
GO:0002576_platelet_degranulation	9	124	1025	15891	ITGB3;SERPINE1;IGF1;CALM1;RAB27B;PLEK;THBS1;ISLR;NHLRC2	0.417	0.5179
GO:0007568_aging	12	169	1025	15891	PAX2;PTEN;LITAF;PPP1R9A;CX3CL1;GCLM;ATP8A2;CREB1;PPARGC1A;STAT3;CARM1;MAPK1	0.418	0.5179
GO:0009636_response_to_toxic_substance	5	65	1025	15891	ERCC6;KCNC1;CHUK;SLC30A4;SLC7A11	0.4204	0.5194
GO:0006936_muscle_contraction	8	110	1025	15891	GJC1;SLC8A1;TMOD2;ASPH;SLMAP;MYLK;CALM1;UTRN	0.4252	0.5239
GO:0009887_animal_organ_morphogenesis	8	111	1025	15891	PAX3;THRB;MEGF9;FGF2;ASXL2;COL9A1;ONECUT2;LHX4	0.4345	0.5324
GO:0060964_regulation_of_gene_silencing_by_miRNA	6	81	1025	15891	AGO2;EIF4G1;NUP155;AGO1;POLR2D;RANBP2	0.4338	0.5324
GO:0006629_lipid_metabolic_process	9	127	1025	15891	TPP1;MGLL;PITPNB;RUBCNL;THRSP;PLPP3;LRP2;PITPNA;JAZF1	0.443	0.5413
GO:0002223_stimulatory_C-type_lectin_receptor_signaling_pathway	8	113	1025	15891	PAK1;IKBKB;BTRC;PDPK1;CHUK;RAF1;KRAS;NRAS	0.453	0.552
GO:0000724_double-strand_break_repair_via_homologous_recombination	6	83	1025	15891	RAD51D;RNF138;NSMCE2;RFWD3;YY1;NUCKS1	0.4555	0.5536
GO:0006890_retrograde_vesicle-mediated_transport,_Golgi_to_ER	6	84	1025	15891	ERGIC1;KIF2A;SURF4;PITPNB;KIF3B;ERGIC2	0.4662	0.565
GO:0070301_cellular_response_to_hydrogen_peroxide	5	69	1025	15891	PAX2;SIRPA;ETS1;MAPK7;CBX8	0.4683	0.566
GO:1901796_regulation_of_signal_transduction_by_p53_class_mediator	9	131	1025	15891	TP53;BRD7;MDM4;RAD9A;CSNK2A1;DYRK2;CDK5R1;PRKAB2;PRKAA2	0.4775	0.5756
GO:0045471_response_to_ethanol	7	101	1025	15891	GRIN2B;NTRK3;ADCYAP1R1;KCNC2;IL13;STAT3;CBL	0.4838	0.5816
GO:0046718_viral_entry_into_host_cell	6	86	1025	15891	ITGB3;XPR1;CD86;WWP2;EPHA2;NECTIN1	0.4875	0.5845
GO:0043123_positive_regulation_of_I-kappaB_kinaseNF-kappaB_signaling	12	179	1025	15891	CD4;FKBP1A;EDA;LITAF;IKBKB;CHUK;REL;CX3CL1;MAP3K3;MTDH;PRKCE;GOLT1B	0.4919	0.5882
GO:0000902_cell_morphogenesis	6	88	1025	15891	YAP1;SOX6;NRG1;SSH1;NCKAP1L;SHROOM3	0.5086	0.6049
GO:0016525_negative_regulation_of_angiogenesis	8	119	1025	15891	PGK1;AMOT;SULF1;AGO1;EPHA2;THBS1;VASH1;SYNJ2BP	0.5076	0.6049
GO:0001666_response_to_hypoxia	11	166	1025	15891	NOS1;PAK1;ETS1;TGFBR3;CREB1;RAF1;CASP3;THBS1;CBFA2T3;ARNT2;CYGB	0.5105	0.6055
GO:0008104_protein_localization	5	73	1025	15891	TP53;TRAK1;IST1;BIN3;TRAK2	0.515	0.6093
GO:0001649_osteoblast_differentiation	7	105	1025	15891	COL1A1;ITGA11;BCAP29;RRBP1;SYNCRIP;MEF2D;EPHA2	0.5224	0.6164
GO:0007266_Rho_protein_signal_transduction	5	74	1025	15891	ARHGAP5;ARHGEF3;ARHGDIA;CHUK;SYNJ2BP	0.5264	0.6195
GO:0030308_negative_regulation_of_cell_growth	8	122	1025	15891	TP53;CAPRIN2;PTPRJ;DDX3X;BMPR2;ADIPOR2;ACVR1B;SERTAD3	0.5343	0.6271
GO:0007229_integrin-mediated_signaling_pathway	6	91	1025	15891	ITGB3;ITGA11;ADAM10;ITGB8;PLEK;ADAMTS1	0.5395	0.6315
GO:0030216_keratinocyte_differentiation	5	76	1025	15891	LORICRIN;YAP1;EPHA2;CASP3;INTU	0.5488	0.6383
GO:0034599_cellular_response_to_oxidative_stress	6	92	1025	15891	NFE2L1;PPARGC1A;ERO1A;PRKAA2;SLC25A24;SLC7A11	0.5496	0.6383
GO:0035278_miRNA_mediated_inhibition_of_translation	6	92	1025	15891	TNRC6B;AGO2;AGO1;STAT3;AGO4;AGO3	0.5496	0.6383
GO:0001843_neural_tube_closure	5	77	1025	15891	PAX2;TSC1;LRP2;FZD3;SHROOM3	0.5598	0.6435
GO:0006606_protein_import_into_nucleus	5	77	1025	15891	TP53;NUP155;NUTF2;STAT3;IPO9	0.5598	0.6435
GO:0007160_cell-matrix_adhesion	6	93	1025	15891	ITGB3;TSC1;ITGA11;EDA;BCL2L11;LYVE1	0.5596	0.6435
GO:0007507_heart_development	12	188	1025	15891	PTEN;CACNA1C;NTRK3;PDLIM5;ACVR2B;TGFBR1;EDN1;RAF1;CASP3;ADIPOR2;ALPK3;FREM2	0.5565	0.6435
GO:0007155_cell_adhesion	29	458	1025	15891	ITGB3;CD4;KITLG;ITGA11;ARHGAP5;SIRPA;PCDH17;CTNND1;PCDH19;CASK;ABL2;SEMA4D;APBA1;CADM2;PTPRU;PCDH11Y;CX3CL1;EPHA2;B4GALT1;ARF6;ITGB8;NECTIN1;THBS1;COL12A1;PRKCE;ISLR;PCDHA4;PCDH10;FREM2	0.5658	0.6487
GO:0050852_T_cell_receptor_signaling_pathway	11	174	1025	15891	CD4;PTPRJ;PAK1;IKBKB;BTRC;PDPK1;CHUK;BTN1A1;MAPK1;PAG1;SPPL3	0.5698	0.6516
GO:0030324_lung_development	5	79	1025	15891	FGF1;SMAD2;ACVR2B;PROX1;BMPR1A	0.5814	0.6632
GO:0090263_positive_regulation_of_canonical_Wnt_signaling_pathway	9	144	1025	15891	COL1A1;CAPRIN2;NRARP;EDA;RSPO1;YAP1;DDX3X;GSKIP;TBL1XR1	0.5849	0.6655
GO:0019722_calcium-mediated_signaling	5	80	1025	15891	GRIN2B;NCALD;PPP1R9A;EDN1;PDPK1	0.592	0.6718
GO:0071347_cellular_response_to_interleukin-1	5	81	1025	15891	SIRPA;EDN1;CX3CL1;YY1;HAS2	0.6024	0.6819
GO:0006457_protein_folding	9	147	1025	15891	FKBP1A;ERP29;RAD23B;HSPA4L;CSNK2A1;ERO1A;RANBP2;GNAI3;NUDCD3	0.6083	0.6868
GO:0007286_spermatid_development	5	82	1025	15891	KIT;FNDC3A;STRBP;QKI;TARBP2	0.6127	0.6883
GO:0008286_insulin_receptor_signaling_pathway	5	82	1025	15891	IGF1R;PIK3R3;ATP6V1B2;PDK4;IRS2	0.6127	0.6883
GO:0006413_translational_initiation	8	132	1025	15891	EIF4G2;AGO2;DDX3X;EIF4G1;EIF2S2;LARP1;EIF5;EIF5B	0.6185	0.6931
GO:0007283_spermatogenesis	25	411	1025	15891	KIT;IGF2R;ATP2B4;KATNAL1;ADAM10;ADCYAP1R1;CCNYL1;SKIL;PCYT1B;UBR2;BCL2L1;BCL2L2;BCL2L11;RAD23B;CLOCK;CYP26B1;ACVR2A;SLC2A14;YY1;HOXA11;CRTAP;DZIP1;HOXA10;HERPUD2;HOXA9	0.64	0.7154
GO:0007565_female_pregnancy	5	86	1025	15891	ETS1;FOSL1;KRAS;ADIPOR2;PAPPA	0.6522	0.7272
GO:0007005_mitochondrion_organization	5	87	1025	15891	ATP7A;NRF1;EIF4G1;PPARGC1A;MAN2A1	0.6617	0.7341
GO:0050729_positive_regulation_of_inflammatory_response	5	87	1025	15891	SERPINE1;ETS1;PDCD4;CLOCK;CX3CL1	0.6617	0.7341
GO:0006935_chemotaxis	7	122	1025	15891	AMOT;NCKAP1L;FOSL1;CX3CL1;FGF2;MAPK1;CXCL5	0.671	0.7422
GO:0042127_regulation_of_cell_proliferation	8	139	1025	15891	FANCA;KIT;MITF;SGK3;ABL2;BMPR2;STAT3;SLC7A11	0.6723	0.7422
GO:0016032_viral_process	22	371	1025	15891	TP53;ITSN1;CBX5;SLC25A4;SYNCRIP;IKBKB;IL6ST;DDX3X;EIF4G1;CUL2;BTRC;NUP155;RICTOR;CREB1;DYRK1A;STAT3;CARM1;MSN;MAPK1;RANBP2;G3BP2;PDZD8	0.6783	0.747
GO:0006888_ER_to_Golgi_vesicle-mediated_transport	11	191	1025	15891	ANK1;BCAP29;ERGIC1;SAR1B;TMED5;VAPB;RAB30;SPTBN2;SEC31B;ERGIC2;STX17	0.6843	0.7517
GO:0010976_positive_regulation_of_neuron_projection_development	6	107	1025	15891	TRIM67;NTRK3;ABL2;CX3CL1;ATP8A2;RET	0.6871	0.7529
GO:0009617_response_to_bacterium	5	91	1025	15891	NFIB;THRSP;PPM1D;WASL;STOX2	0.6978	0.7628
GO:0051289_protein_homotetramerization	5	92	1025	15891	AQP2;TP53;KCNJ2;ACP3;SYT11	0.7064	0.7703
GO:0071346_cellular_response_to_interferon-gamma	5	94	1025	15891	SIRPA;SYNCRIP;EDN1;CX3CL1;PDE12	0.7231	0.7866
GO:0060271_cilium_assembly	10	183	1025	15891	TTC39C;ASAP1;RFX3;CEP20;FHDC1;CILK1;ONECUT2;DZIP1;NUDCD3;INTU	0.7374	0.8002
GO:0006325_chromatin_organization	8	150	1025	15891	NR3C1;PHF21A;CHD9;ZBTB7A;CBX7;CBX2;RSBN1;NUCKS1	0.7468	0.8084
GO:0038095_Fc-epsilon_receptor_signaling_pathway	9	168	1025	15891	PAK1;NFATC2;IKBKB;BTRC;PDPK1;CHUK;CALM1;MAPK1;GAB2	0.7504	0.8104
GO:0000278_mitotic_cell_cycle	7	134	1025	15891	SUGT1;PPP1R12A;PPP2R2A;USP3;TUBA1A;CDC25B;ARPP19	0.7565	0.8111
GO:0019886_antigen_processing_and_presentation_of_exogenous_peptide_antigen_via_MHC_class_II	5	98	1025	15891	AP2B1;SAR1B;KIF2A;KIF3B;SPTBN2	0.7544	0.8111
GO:0033209_tumor_necrosis_factor-mediated_signaling_pathway	6	116	1025	15891	EDA;IKBKB;TRAF3;TNFRSF11A;CHUK;TNFSF9	0.7549	0.8111
GO:0050728_negative_regulation_of_inflammatory_response	6	117	1025	15891	SIRPA;ETS1;RABGEF1;MAPK7;MFHAS1;SOCS5	0.7617	0.8127
GO:1902600_proton_transmembrane_transport	6	117	1025	15891	CLCN5;SLC4A10;SLC9A7;SLC9A8;SLC36A1;ATP6V1B2	0.7617	0.8127
GO:0043687_post-translational_protein_modification	19	343	1025	15891	COP1;KLHL5;ADAM10;CALU;COPS2;FBXL20;CUL2;FBXO32;BTRC;DCAF10;DCUN1D1;GAN;SOCS6;DCAF7;FSTL1;ICMT;SOCS5;FBXO21;HIF3A	0.7699	0.8195
GO:0042391_regulation_of_membrane_potential	5	101	1025	15891	KCNA1;NEDD4L;WWP2;GABRP;SNX16	0.7761	0.8241
GO:0007601_visual_perception	11	208	1025	15891	COL1A1;MYO5A;PAX2;ATXN7;GJC1;SLC4A10;SLC24A2;RORB;PITPNA;IMPG2;RDH10	0.7783	0.8245
GO:0042981_regulation_of_apoptotic_process	11	211	1025	15891	ESR1;TP53;FRS2;TRAF3;BCL2L11;GLS2;SLK;ZBTB7A;RAF1;TNFSF9;TARDBP	0.7926	0.8377
GO:0007267_cell-cell_signaling	11	216	1025	15891	SH3KBP1;ADAM10;EDN1;TNFRSF11A;FGF5;FGF11;CX3CL1;WNT9B;CXCL5;TNFSF9;TRHDE	0.8149	0.8592
GO:0007596_blood_coagulation	9	182	1025	15891	COL1A1;ITGB3;PHF21A;CBX5;PRKAR1B;SH2B3;PRKAR2A;GNAQ;P2RX1	0.8226	0.8639
GO:0071222_cellular_response_to_lipopolysaccharide	8	164	1025	15891	SERPINE1;SIRPA;LITAF;PDCD4;CD86;PPARGC1A;CXCL5;CD180	0.8232	0.8639
GO:0000398_mRNA_splicing,_via_spliceosome	12	239	1025	15891	GEMIN7;U2SURP;CPSF4;SYNCRIP;SF1;PAPOLA;DDX5;PRPF40A;NOVA2;POLR2D;HNRNPA0;NUDT21	0.8359	0.8742
GO:0007156_homophilic_cell_adhesion_via_plasma_membrane_adhesion_molecules	8	167	1025	15891	PCDH17;PCDH19;PCDH11Y;RET;NECTIN1;PCDHA4;PCDH10;EMB	0.837	0.8742
GO:0006954_inflammatory_response	19	366	1025	15891	KIT;MGLL;IKBKB;CYP26B1;CHUK;REL;ACER3;CX3CL1;EPHA2;NFE2L1;IL13;STAT3;CXCL5;THBS1;MFHAS1;CD180;HNRNPA0;TUSC2;PJA2	0.8479	0.8836
GO:0006260_DNA_replication	6	134	1025	15891	RRM2;NFIA;NFIB;KAT7;RAD9A;NAP1L1	0.8568	0.8908
GO:0090090_negative_regulation_of_canonical_Wnt_signaling_pathway	8	175	1025	15891	DKK3;CYLD;CTNND1;TMEM170B;PTPRU;APC2;DVL3;AMER2	0.8696	0.902
GO:0001525_angiogenesis	11	232	1025	15891	PTEN;SERPINE1;FGF1;GLUL;AMOT;CEMIP2;FZD5;VASH1;APLN;C1GALT1;HIF3A	0.8742	0.9025
GO:0070374_positive_regulation_of_ERK1_and_ERK2_cascade	10	213	1025	15891	KIT;PTEN;CD4;HTR2C;RASGRP1;GAREM1;CX3CL1;FGF2;SLC30A10;MFHAS1	0.8723	0.9025
GO:0005975_carbohydrate_metabolic_process	5	119	1025	15891	ST8SIA1;GCNT4;B3GAT1;FUT9;SLC2A3	0.8764	0.9027
GO:0006281_DNA_repair	10	221	1025	15891	FANCA;UBE2W;SLF2;RAD51D;BACH1;RAD9A;USP3;BTG2;INO80D;TAOK1	0.8968	0.9216
GO:0044267_cellular_protein_metabolic_process	10	225	1025	15891	IGF1;USP9X;GIGYF2;ADAM10;CALU;BACE1;PAPPA;FSTL1;ITM2B;L2HGDH	0.9075	0.9304
GO:0038096_Fc-gamma_receptor_signaling_pathway_involved_in_phagocytosis	5	132	1025	15891	PAK1;NCKAP1L;MAPK1;WASL;PRKCE	0.9224	0.9436
GO:0006412_translation	7	180	1025	15891	RRBP1;CPEB1;AGO2;LARP4;CPEB3;EIF4G1;CPEB4	0.9391	0.9584
GO:0043312_neutrophil_degranulation	22	481	1025	15891	IGF2R;SIRPA;PTPRJ;ACP3;ADAM10;NCKAP1L;DDX3X;ARMC8;IST1;SURF4;B4GALT1;NRAS;P2RX1;MAPK1;SNAP23;SYNGR1;SLC2A3;ATP11A;RAB10;RAB9B;KCMF1;ATP8B4	0.9571	0.9746
GO:0007204_positive_regulation_of_cytosolic_calcium_ion_concentration	5	150	1025	15891	ESR1;CACNA1C;ABL2;EDN1;SPPL3	0.9609	0.9762
GO:0006898_receptor-mediated_endocytosis	5	154	1025	15891	ADRB2;IGF2R;DNM1;M6PR;LRP2	0.9666	0.9798
GO:0006955_immune_response	18	420	1025	15891	RAG1;CD4;IGF1R;EDA;SEMA4D;ETS1;TGFBR3;CD86;LIF;CHUK;CX3CL1;IL13;NECTIN1;CXCL5;THBS1;TNFSF9;BMPR1A;APLN	0.9695	0.9805
GO:0007166_cell_surface_receptor_signaling_pathway	7	206	1025	15891	ADRB2;CD4;PRLR;ADCYAP1R1;EDN1;CD86;CBL	0.9755	0.9843
GO:0050900_leukocyte_migration	6	190	1025	15891	COL1A1;ITGB3;SIRPA;B4GALT1;MSN;SLC7A11	0.9805	0.9871
GO:0006508_proteolysis	17	431	1025	15891	TPP1;CPA4;TLL1;BACE1;DPP3;NPEPPS;CASP3;PAPPA;MMP11;MMP16;ADAMTS1;ADAMTS5;ATG4B;TRHDE;VASH1;DESI1;ADAMTS14	0.9865	0.9909
GO:0002250_adaptive_immune_response	9	334	1025	15891	TSC1;RAG1;CD4;MARCHF8;BTLA;CD86;TNFRSF11A;MCOLN2;PAG1	0.9989	0.9996
GO:0045087_innate_immune_response	14	474	1025	15891	SEC14L1;CYLD;OTUD4;ELF4;IKBKB;DDX3X;TRAF3;CHUK;MCOLN2;POLR3D;MFHAS1;CD180;G3BP2;PJA2	0.9996	0.9996
hsa04140_Autophagy	24	137	505	8019	PTEN;TSC1;IGF1R;WIPI2;PIK3R3;ULK2;RUBCN;BCL2L1;AKT3;PDPK1;DEPTOR;VMP1;RAF1;KRAS;NRAS;MAPK1;IRS2;RHEB;PRKAA2;ATG4B;STX17;MTMR3;RRAGD;SMCR8	0	0
hsa04150_mTOR_signaling_pathway	31	155	505	8019	PTEN;TSC1;IGF1;IGF1R;FNIP1;PIK3R3;ULK2;IKBKB;AKT3;PDPK1;CHUK;DEPTOR;RICTOR;WNT2B;WNT9B;FNIP2;RPS6KA6;RAF1;KRAS;ATP6V1B2;NRAS;MAPK1;FZD5;DVL3;RPS6KA3;RHEB;PRKAA2;FZD4;FZD3;RRAGD;RNF152	0	0
hsa04550_Signaling_pathways_regulating_pluripotency_of_stem_cells	32	142	505	8019	IGF1;IGF1R;SMAD5;SMAD2;ACVR2B;ACVR1C;PIK3R3;SKIL;IL6ST;OTX1;BMPR2;AKT3;LIF;JARID2;ACVR2A;WNT2B;PCGF3;WNT9B;APC2;RAF1;FGF2;STAT3;KRAS;NRAS;MAPK1;FZD5;ACVR1B;BMPR1A;DVL3;HOXA1;FZD4;FZD3	0	0
hsa04916_Melanogenesis	21	101	505	8019	KIT;MITF;KITLG;ADCY9;EDN1;CAMK2G;WNT2B;WNT9B;CREB1;RAF1;CALM1;CAMK2A;KRAS;GNAQ;NRAS;MAPK1;FZD5;DVL3;GNAI3;FZD4;FZD3	0	0
hsa05200_Pathways_in_cancer	61	531	505	8019	ESR1;KIT;MITF;PTEN;TP53;IL6R;IGF1;FGF1;IGF1R;KITLG;SMAD2;PIK3R3;ADCY9;RASGRP1;TGFBR1;RASGRP3;ETS1;CDK6;EDN1;IKBKB;IL6ST;BCL2L1;CUL2;TRAF3;BCL2L11;CAMK2G;AKT3;E2F3;PIM1;MAX;CHUK;FGF5;WNT2B;COL4A1;WNT9B;APC2;RAF1;CASP3;IL13;RET;FGF2;NCOA1;CALM1;CAMK2A;RALB;STAT3;KRAS;CCND2;GNAQ;NRAS;MAPK1;FZD5;E2F2;DVL3;CBL;CCDC6;DLL1;GNAI3;FZD4;ARNT2;FZD3	0	0
hsa05205_Proteoglycans_in_cancer	35	204	505	8019	ANK1;COL1A1;ESR1;ITGB3;TP53;IGF1;IGF1R;SMAD2;FRS2;PIK3R3;PAK1;PPP1R12A;PPP1R12B;PDCD4;CAMK2G;AKT3;RDX;PDPK1;WNT2B;WNT9B;DDX5;RAF1;CASP3;FGF2;CAMK2A;STAT3;KRAS;MSN;NRAS;MAPK1;THBS1;FZD5;CBL;FZD4;FZD3	0	0
hsa05218_Melanoma	17	72	505	8019	MITF;PTEN;TP53;IGF1;FGF1;IGF1R;PIK3R3;CDK6;AKT3;E2F3;FGF5;RAF1;FGF2;KRAS;NRAS;MAPK1;E2F2	0	0
hsa05224_Breast_cancer	27	147	505	8019	ESR1;KIT;PTEN;TP53;IGF1;FGF1;IGF1R;PIK3R3;CDK6;AKT3;E2F3;FGF5;WNT2B;WNT9B;APC2;RAF1;FGF2;NCOA1;KRAS;NRAS;MAPK1;FZD5;E2F2;DVL3;DLL1;FZD4;FZD3	0	0
hsa04010_MAPK_signaling_pathway	38	295	505	8019	KIT;TP53;IGF1;CACNA1C;CACNA1E;CACNA2D1;CACNB4;FGF1;IGF1R;KITLG;RASGRP1;PAK1;TGFBR1;RASGRP3;IKBKB;AKT3;PTPRR;MAX;CHUK;CDC25B;FGF5;EPHA2;MAP3K3;MAP2K6;RPS6KA6;RAF1;CASP3;FGF2;KRAS;ELK4;NRAS;MAPK1;MAPK7;RPS6KA3;RASGRF2;DUSP10;NLK;TAOK1	0.0001	0.0011
hsa04068_FoxO_signaling_pathway	23	131	505	8019	PTEN;RAG1;IGF1;IGF1R;SGK3;PIK3R3;TGFBR1;IKBKB;BCL2L11;AKT3;FBXO32;PDPK1;CHUK;RAF1;STAT3;KRAS;CCND2;NRAS;MAPK1;IRS2;PRKAB2;PRKAA2;NLK	0.0001	0.0011
hsa04115_p53_signaling_pathway	16	72	505	8019	PTEN;TP53;SERPINE1;IGF1;COP1;RRM2;CDK6;BCL2L1;MDM4;SESN3;CASP3;CCNG1;ZMAT3;CCND2;THBS1;PPM1D	0.0001	0.0011
hsa04218_Cellular_senescence	25	160	505	8019	PTEN;TSC1;TP53;SERPINE1;SMAD2;PIK3R3;TGFBR1;NFATC2;ETS1;CDK6;SLC25A4;AKT3;E2F3;RAD9A;BTRC;MAP2K6;RAF1;CALM1;KRAS;CCND2;CDC25A;NRAS;MAPK1;E2F2;RHEB	0.0001	0.0011
hsa04360_Axon_guidance	27	181	505	8019	ENAH;PLXNA4;PIK3R3;PAK1;NFATC2;SEMA4D;SSH1;RGMA;SEMA4G;BMPR2;CAMK2G;CFL2;DPYSL5;UNC5D;EPHA2;SRGAP1;RAF1;CAMK2A;KRAS;NRAS;MAPK1;SEMA3A;GNAI3;FZD3;PLXNA2;PARD6B;UNC5A	0.0001	0.0011
hsa04917_Prolactin_signaling_pathway	15	70	505	8019	ESR1;PRLR;PIK3R3;AKT3;TNFRSF11A;RAF1;STAT3;KRAS;CCND2;NRAS;MAPK1;SOCS1;SOCS6;SOCS5;SOCS4	0.0001	0.0011
hsa05212_Pancreatic_cancer	16	76	505	8019	TP53;SMAD2;PIK3R3;TGFBR1;CDK6;IKBKB;BCL2L1;AKT3;E2F3;CHUK;RAF1;RALB;STAT3;KRAS;MAPK1;E2F2	0.0001	0.0011
hsa05214_Glioma	16	75	505	8019	PTEN;TP53;IGF1;IGF1R;PIK3R3;CDK6;CAMK2G;AKT3;E2F3;RAF1;CALM1;CAMK2A;KRAS;NRAS;MAPK1;E2F2	0.0001	0.0011
hsa05220_Chronic_myeloid_leukemia	16	76	505	8019	TP53;PIK3R3;TGFBR1;CDK6;IKBKB;BCL2L1;AKT3;E2F3;CHUK;RAF1;KRAS;NRAS;MAPK1;E2F2;CBL;GAB2	0.0001	0.0011
hsa04211_Longevity_regulating_pathway	17	89	505	8019	TSC1;TP53;IGF1;IGF1R;PIK3R3;ADCY9;AKT3;SESN3;CREB1;PPARGC1A;KRAS;ADIPOR2;NRAS;IRS2;PRKAB2;RHEB;PRKAA2	0.0002	0.0019
hsa04371_Apelin_signaling_pathway	22	137	505	8019	SERPINE1;NOS1;SMAD2;NRF1;SLC8A1;ADCY9;TGFBR1;AKT3;MEF2D;MYLK;PPARGC1A;RAF1;CALM1;KRAS;GNAQ;NRAS;MAPK1;PRKAB2;PRKCE;PRKAA2;GNAI3;APLN	0.0002	0.0019
hsa04921_Oxytocin_signaling_pathway	24	153	505	8019	CACNA1C;CACNA2D1;CACNB4;KCNJ2;ADCY9;NFATC2;PPP1R12A;PPP1R12B;CAMK2G;KCNJ3;MYLK;RAF1;CALM1;CAMK2A;KRAS;GNAQ;KCNJ6;NRAS;MAPK1;MAPK7;PRKAB2;PRKAA2;GNAI3;EEF2K	0.0002	0.0019
hsa04722_Neurotrophin_signaling_pathway	20	119	505	8019	TP53;NTRK3;FRS2;PIK3R3;ARHGDIA;IKBKB;CAMK2G;AKT3;PDPK1;SH2B3;MAP3K3;RPS6KA6;RAF1;CALM1;CAMK2A;KRAS;NRAS;MAPK1;MAPK7;RPS6KA3	0.0003	0.0026
hsa04910_Insulin_signaling_pathway	22	139	505	8019	TSC1;PIK3R3;PRKAR1B;IKBKB;PPP1R3B;AKT3;PDPK1;INPP5A;PRKAR2A;PPARGC1A;RAF1;CALM1;KRAS;NRAS;MAPK1;SOCS1;IRS2;CBL;PRKAB2;RHEB;PRKAA2;SOCS4	0.0003	0.0026
hsa01521_EGFR_tyrosine_kinase_inhibitor_resistance	15	79	505	8019	PTEN;IL6R;IGF1;IGF1R;PIK3R3;NRG1;BCL2L1;BCL2L11;AKT3;RAF1;FGF2;STAT3;KRAS;NRAS;MAPK1	0.0005	0.0039
hsa05235_PD-L1_expression_and_PD-1_checkpoint_pathway_in_cancer	16	89	505	8019	PTEN;CD4;PIK3R3;RASGRP1;NFATC2;IKBKB;AKT3;CHUK;MAP3K3;MAP2K6;RAF1;CSNK2A1;STAT3;KRAS;NRAS;MAPK1	0.0005	0.0039
hsa04151_PI3K-Akt_signaling_pathway	41	354	505	8019	COL1A1;GHR;ITGB3;KIT;PTEN;TSC1;TP53;IL6R;IGF1;FGF1;IGF1R;KITLG;PRLR;ITGA11;SGK3;PIK3R3;CDK6;OSMR;PPP2R2A;IKBKB;BCL2L1;BCL2L11;AKT3;PDPK1;CHUK;PHLPP2;FGF5;COL4A1;CREB1;EPHA2;RAF1;FGF2;KRAS;COL9A1;CCND2;ITGB8;NRAS;MAPK1;THBS1;RHEB;PRKAA2	0.0006	0.0042
hsa05206_MicroRNAs_in_cancer	37	310	505	8019	ITGB3;PTEN;TP53;BMF;FOXP1;PIK3R3;CDK6;IGF2BP1;IKBKB;PDCD4;BCL2L2;BMPR2;BCL2L11;MDM4;E2F3;PIM1;RDX;GLS2;CDC25B;APC2;RAF1;CASP3;CCNG1;STAT3;KRAS;CCND2;CDC25A;NRAS;MAPK1;MAPK7;THBS1;SOCS1;IRS2;E2F2;PRKCE;MMP16;FZD3	0.0006	0.0042
hsa05225_Hepatocellular_carcinoma	24	168	505	8019	PTEN;TP53;IGF1R;SMAD2;PIK3R3;TGFBR1;CDK6;BRD7;BCL2L1;AKT3;E2F3;WNT2B;WNT9B;APC2;RAF1;KRAS;NRAS;MAPK1;SMARCE1;FZD5;E2F2;DVL3;FZD4;FZD3	0.0006	0.0042
hsa04014_Ras_signaling_pathway	29	232	505	8019	KIT;IGF1;FGF1;GRIN2B;IGF1R;KITLG;PIK3R3;RASGRP1;PAK1;ABL2;RASGRP3;ETS1;IKBKB;BCL2L1;AKT3;CHUK;REL;FGF5;EPHA2;RAF1;FGF2;CALM1;RALB;KRAS;ARF6;NRAS;MAPK1;RASGRF2;GAB2	0.0011	0.0072
hsa04015_Rap1_signaling_pathway	27	210	505	8019	ITGB3;KIT;IGF1;FGF1;GRIN2B;IGF1R;KITLG;ENAH;CTNND1;PIK3R3;ADCY9;RASGRP3;AKT3;FGF5;EPHA2;MAP2K6;RAF1;FGF2;CALM1;RALB;KRAS;GNAQ;NRAS;MAPK1;THBS1;GNAI3;PARD6B	0.0011	0.0072
hsa05215_Prostate_cancer	16	97	505	8019	PTEN;TP53;IGF1;IGF1R;PIK3R3;IKBKB;AKT3;E2F3;PDPK1;CHUK;CREB1;RAF1;KRAS;NRAS;MAPK1;E2F2	0.0012	0.0076
hsa04380_Osteoclast_differentiation	19	128	505	8019	ITGB3;MITF;FHL2;SIRPA;CYLD;PIK3R3;TGFBR1;NFATC2;IKBKB;AKT3;TNFRSF11A;CHUK;FOSL1;CREB1;MAP2K6;MAPK1;SOCS1;FOSL2;GAB2	0.0013	0.0077
hsa04931_Insulin_resistance	17	108	505	8019	PTEN;PIK3R3;IKBKB;PPP1R3B;AKT3;PDPK1;TBC1D4;CREB1;RPS6KA6;PPARGC1A;STAT3;IRS2;RPS6KA3;PRKAB2;PRKCE;PRKAA2;MLXIP	0.0013	0.0077
hsa04914_Progesterone-mediated_oocyte_maturation	16	99	505	8019	IGF1;IGF1R;CPEB1;PIK3R3;ADCY9;CPEB3;AKT3;CDC25B;CPEB4;RPS6KA6;RAF1;KRAS;CDC25A;MAPK1;RPS6KA3;GNAI3	0.0014	0.0078
hsa05226_Gastric_cancer	21	149	505	8019	TP53;FGF1;SMAD2;PIK3R3;TGFBR1;AKT3;E2F3;FGF5;WNT2B;WNT9B;APC2;RAF1;FGF2;KRAS;NRAS;MAPK1;FZD5;E2F2;DVL3;FZD4;FZD3	0.0014	0.0078
hsa05165_Human_papillomavirus_infection	37	330	505	8019	COL1A1;ITGB3;PTEN;TSC1;TP53;ITGA11;PIK3R3;CDK6;HES7;DLG3;PPP2R2A;IKBKB;TRAF3;AKT3;MPP5;CHUK;WNT2B;COL4A1;WNT9B;CREB1;APC2;RAF1;CASP3;KRAS;COL9A1;ATP6V1B2;CCND2;ITGB8;NRAS;MAPK1;THBS1;FZD5;DVL3;RHEB;FZD4;FZD3;PARD6B	0.0016	0.0086
hsa04710_Circadian_rhythm	8	31	505	8019	CRY2;BTRC;CLOCK;CREB1;RORB;BHLHE40;PRKAB2;PRKAA2	0.0019	0.0097
hsa05202_Transcriptional_misregulation_in_cancer	24	186	505	8019	MITF;PAX3;EYA1;TP53;IGF1;IGF1R;PBX3;ETV1;BCL2L1;KMT2A;PBX1;CD86;CCNT2;MAX;CDK14;REL;DDX5;CCND2;ELK4;ETV6;HOXA11;ARNT2;HOXA10;HOXA9	0.0019	0.0097
hsa04934_Cushing_syndrome	21	155	505	8019	CACNA1C;ADCY9;CDK6;KMT2A;CAMK2G;PBX1;E2F3;WNT2B;WNT9B;CREB1;APC2;CAMK2A;GNAQ;KCNK3;MAPK1;FZD5;E2F2;DVL3;GNAI3;FZD4;FZD3	0.0021	0.0104
hsa05223_Non-small_cell_lung_cancer	12	66	505	8019	TP53;PIK3R3;CDK6;AKT3;E2F3;PDPK1;RAF1;STAT3;KRAS;NRAS;MAPK1;E2F2	0.0022	0.0107
hsa04390_Hippo_signaling_pathway	21	157	505	8019	SERPINE1;FGF1;SMAD2;AMOT;YAP1;TGFBR1;DLG3;PPP2R2A;BMPR2;MPP5;BTRC;WNT2B;WNT9B;APC2;CCND2;FZD5;BMPR1A;DVL3;FZD4;FZD3;PARD6B	0.0024	0.0113
hsa04720_Long-term_potentiation	12	67	505	8019	CACNA1C;GRIN2B;CAMK2G;RPS6KA6;RAF1;CALM1;CAMK2A;KRAS;GNAQ;NRAS;MAPK1;RPS6KA3	0.0025	0.0115
hsa01522_Endocrine_resistance	15	98	505	8019	ESR1;TP53;IGF1;IGF1R;PIK3R3;ADCY9;AKT3;E2F3;RAF1;KRAS;CARM1;NRAS;MAPK1;E2F2;DLL1	0.0031	0.0136
hsa05230_Central_carbon_metabolism_in_cancer	12	69	505	8019	KIT;PTEN;TP53;NTRK3;PIK3R3;AKT3;GLS2;RAF1;RET;KRAS;NRAS;MAPK1	0.0031	0.0136
hsa04935_Growth_hormone_synthesis,_secretion_and_action	17	119	505	8019	GHR;IGF1;CACNA1C;PIK3R3;ADCY9;AKT3;CREB1;MAP2K6;RAF1;STAT3;KRAS;GNAQ;NRAS;MAPK1;SOCS1;IRS2;GNAI3	0.0032	0.0137
hsa04152_AMPK_signaling_pathway	17	120	505	8019	TSC1;IGF1;IGF1R;PIK3R3;PPP2R2A;AKT3;PDPK1;CREB1;PPARGC1A;ADIPOR2;IRS2;SCD;PRKAB2;RHEB;PRKAA2;EEF2K;RAB10	0.0035	0.0147
hsa04933_AGE-RAGE_signaling_pathway_in_diabetic_complications	15	100	505	8019	COL1A1;SERPINE1;SMAD2;PIK3R3;TGFBR1;EDN1;AKT3;PIM1;COL4A1;CASP3;STAT3;KRAS;NRAS;MAPK1;PRKCE	0.0036	0.0148
hsa04213_Longevity_regulating_pathway	11	62	505	8019	IGF1;IGF1R;PIK3R3;ADCY9;AKT3;CLPB;KRAS;NRAS;IRS2;PRKAB2;PRKAA2	0.0039	0.0157
hsa05222_Small_cell_lung_cancer	14	92	505	8019	PTEN;TP53;PIK3R3;CDK6;IKBKB;BCL2L1;TRAF3;AKT3;E2F3;MAX;CHUK;COL4A1;CASP3;E2F2	0.0043	0.0169
hsa04350_TGF-beta_signaling_pathway	14	94	505	8019	SMAD5;SMAD2;ACVR2B;ACVR1C;TGFBR1;RGMA;SMURF1;BMPR2;ACVR2A;TGIF1;MAPK1;THBS1;ACVR1B;BMPR1A	0.0051	0.0185
hsa04810_Regulation_of_actin_cytoskeleton	25	213	505	8019	ITGB3;FGF1;ITGA11;ENAH;PIK3R3;PAK1;PPP1R12A;PIP4K2C;SSH1;PPP1R12B;NCKAP1L;CFL2;RDX;FGF5;MYLK;APC2;RAF1;FGF2;KRAS;ITGB8;MSN;NRAS;MAPK1;WASL;DIAPH2	0.0048	0.0185
hsa04930_Type_II_diabetes_mellitus	9	46	505	8019	CACNA1C;CACNA1E;PIK3R3;IKBKB;MAPK1;SOCS1;IRS2;PRKCE;SOCS4	0.005	0.0185
hsa05163_Human_cytomegalovirus_infection	26	225	505	8019	ITGB3;TSC1;TP53;IL6R;PIK3R3;ADCY9;NFATC2;CDK6;IKBKB;AKT3;E2F3;CHUK;CX3CL1;CREB1;MAP2K6;RAF1;CASP3;CALM1;STAT3;KRAS;GNAQ;NRAS;MAPK1;E2F2;RHEB;GNAI3	0.005	0.0185
hsa04310_Wnt_signaling_pathway	20	160	505	8019	TP53;CTNNBIP1;RSPO1;NFATC2;CAMK2G;BTRC;WNT2B;FOSL1;WNT9B;TBL1XR1;APC2;CSNK2A1;CAMK2A;PRICKLE2;CCND2;FZD5;DVL3;FZD4;NLK;FZD3	0.0059	0.021
hsa05210_Colorectal_cancer	13	86	505	8019	TP53;SMAD2;PIK3R3;TGFBR1;BCL2L11;AKT3;APC2;RAF1;CASP3;RALB;KRAS;NRAS;MAPK1	0.0061	0.0214
hsa04713_Circadian_entrainment	14	97	505	8019	NOS1;CACNA1C;GRIN2B;ADCY9;ADCYAP1R1;CAMK2G;KCNJ3;CREB1;CALM1;CAMK2A;GNAQ;KCNJ6;MAPK1;GNAI3	0.0065	0.0219
hsa05166_Human_T-cell_leukemia_virus_1_infection	25	219	505	8019	PTEN;TP53;CD4;SMAD2;PIK3R3;ADCY9;TGFBR1;NFATC2;ETS1;SLC25A4;IKBKB;BCL2L1;AKT3;E2F3;CHUK;FOSL1;CREB1;MAP3K3;KRAS;CCND2;ELK4;NRAS;MAPK1;E2F2;NFYB	0.0066	0.0219
hsa05221_Acute_myeloid_leukemia	11	67	505	8019	KIT;PIK3R3;IKBKB;AKT3;PIM1;CHUK;RAF1;STAT3;KRAS;NRAS;MAPK1	0.0065	0.0219
hsa04071_Sphingolipid_signaling_pathway	16	119	505	8019	PTEN;TP53;PIK3R3;NSMAF;PPP2R2A;AKT3;PDPK1;SPTLC1;RAF1;KRAS;GNAQ;NRAS;MAPK1;PRKCE;GNAI3;GAB2	0.007	0.022
hsa04919_Thyroid_hormone_signaling_pathway	16	119	505	8019	ESR1;ITGB3;THRB;TP53;DIO1;PIK3R3;AKT3;PDPK1;TBC1D4;RAF1;NCOA1;KRAS;NRAS;MAPK1;RHEB;SLC16A10	0.007	0.022
hsa05167_Kaposi_sarcoma-associated_herpesvirus_infection	22	186	505	8019	TP53;PIK3R3;NFATC2;CDK6;IKBKB;IL6ST;TRAF3;AKT3;CD86;E2F3;CHUK;CREB1;MAP2K6;RAF1;CASP3;FGF2;CALM1;STAT3;KRAS;NRAS;MAPK1;E2F2	0.0071	0.022
hsa05213_Endometrial_cancer	10	58	505	8019	PTEN;TP53;PIK3R3;AKT3;PDPK1;APC2;RAF1;KRAS;NRAS;MAPK1	0.0069	0.022
hsa05219_Bladder_cancer	8	41	505	8019	TP53;E2F3;RAF1;KRAS;NRAS;MAPK1;THBS1;E2F2	0.008	0.0244
hsa05160_Hepatitis_C	19	155	505	8019	TP53;PIK3R3;CDK6;CLDN2;PPP2R2A;CLDN11;IKBKB;TRAF3;OCLN;AKT3;E2F3;CHUK;RAF1;CASP3;STAT3;KRAS;NRAS;MAPK1;E2F2	0.0084	0.0252
hsa04022_cGMP-PKG_signaling_pathway	20	167	505	8019	ADRB2;CACNA1C;ATP2B4;IRAG1;SLC8A1;ADCY9;NFATC2;PPP1R12A;SLC25A4;AKT3;MEF2D;CREB1;MYLK;RAF1;CALM1;GNAQ;MAPK1;IRS2;PRKCE;GNAI3	0.0088	0.0258
hsa04144_Endocytosis	27	249	505	8019	IGF1R;IGF2R;ZFYVE27;SMAD2;DNM1;MVB12B;SH3KBP1;AP2B1;AGAP1;TGFBR1;GIT2;ASAP3;NEDD4L;SMURF1;RNF41;SNX1;ASAP1;IST1;CHMP7;PSD3;SNX6;ARF6;WASL;CBL;RAB10;ACAP3;PARD6B	0.0089	0.0258
hsa04725_Cholinergic_synapse	15	112	505	8019	CACNA1C;KCNJ2;PIK3R3;ADCY9;CAMK2G;AKT3;KCNJ3;CREB1;CAMK2A;KRAS;GNAQ;KCNJ6;NRAS;MAPK1;GNAI3	0.009	0.0258
hsa04912_GnRH_signaling_pathway	13	93	505	8019	CACNA1C;ADCY9;CAMK2G;MAP3K3;MAP2K6;RAF1;CALM1;CAMK2A;KRAS;GNAQ;NRAS;MAPK1;MAPK7	0.0106	0.0299
hsa04929_GnRH_secretion	10	64	505	8019	CACNA1C;PIK3R3;AKT3;KCNJ3;RAF1;KRAS;GNAQ;KCNJ6;NRAS;MAPK1	0.0123	0.0342
hsa05161_Hepatitis_B	19	162	505	8019	TP53;PIK3R3;TGFBR1;NFATC2;IKBKB;DDX3X;TRAF3;AKT3;E2F3;CHUK;CREB1;MAP2K6;RAF1;CASP3;STAT3;KRAS;NRAS;MAPK1;E2F2	0.0125	0.0342
hsa04012_ErbB_signaling_pathway	12	85	505	8019	PIK3R3;PAK1;ABL2;NRG1;CAMK2G;AKT3;RAF1;CAMK2A;KRAS;NRAS;MAPK1;CBL	0.0129	0.0348
hsa04664_Fc_epsilon_RI_signaling_pathway	10	68	505	8019	PIK3R3;AKT3;PDPK1;MAP2K6;RAF1;IL13;KRAS;NRAS;MAPK1;GAB2	0.0174	0.0463
hsa04920_Adipocytokine_signaling_pathway	10	69	505	8019	ACSL6;IKBKB;AKT3;CHUK;PPARGC1A;STAT3;ADIPOR2;IRS2;PRKAB2;PRKAA2	0.0189	0.0476
hsa04924_Renin_secretion	10	69	505	8019	ADRB2;CACNA1C;KCNJ2;ADCYAP1R1;EDN1;PDE1C;CREB1;CALM1;GNAQ;GNAI3	0.0189	0.0476
hsa05211_Renal_cell_carcinoma	10	69	505	8019	PIK3R3;PAK1;ETS1;CUL2;AKT3;RAF1;KRAS;NRAS;MAPK1;ARNT2	0.0189	0.0476
hsa05410_Hypertrophic_cardiomyopathy_(HCM)	12	90	505	8019	DMD;ITGB3;IGF1;CACNA1C;CACNA2D1;CACNB4;ITGA11;SLC8A1;EDN1;ITGB8;PRKAB2;PRKAA2	0.0185	0.0476
hsa04072_Phospholipase_D_signaling_pathway	17	148	505	8019	KIT;TSC1;GRM2;KITLG;DNM1;PIK3R3;ADCY9;AKT3;RAF1;RALB;KRAS;ARF6;NRAS;MAPK1;PLPP3;RHEB;GAB2	0.0204	0.0507
hsa04730_Long-term_depression	9	60	505	8019	IGF1;NOS1;IGF1R;RAF1;KRAS;GNAQ;NRAS;MAPK1;GNAI3	0.021	0.0515
hsa04261_Adrenergic_signaling_in_cardiomyocytes	17	149	505	8019	ADRB2;CACNA1C;CACNA2D1;CACNB4;ATP2B4;SLC8A1;ADCY9;SCN4B;PPP2R2A;CAMK2G;AKT3;CREB1;CALM1;CAMK2A;GNAQ;MAPK1;GNAI3	0.0215	0.0521
hsa04630_JAK-STAT_signaling_pathway	18	162	505	8019	GHR;IL6R;PRLR;PIK3R3;OSMR;IL6ST;BCL2L1;AKT3;PIM1;LIF;RAF1;IL13;STAT3;CCND2;SOCS1;SOCS6;SOCS5;SOCS4	0.0228	0.0532
hsa04660_T_cell_receptor_signaling_pathway	13	104	505	8019	CD4;PIK3R3;RASGRP1;PAK1;NFATC2;IKBKB;AKT3;PDPK1;CHUK;RAF1;KRAS;NRAS;MAPK1	0.0226	0.0532
hsa04666_Fc_gamma_R-mediated_phagocytosis	12	93	505	8019	PIK3R3;PAK1;ASAP3;AKT3;CFL2;ASAP1;RAF1;ARF6;MAPK1;PLPP3;PRKCE;GAB2	0.0227	0.0532
hsa04510_Focal_adhesion	21	199	505	8019	COL1A1;ITGB3;PTEN;IGF1;IGF1R;ITGA11;ARHGAP5;PIK3R3;PAK1;PPP1R12A;PPP1R12B;AKT3;PDPK1;COL4A1;MYLK;RAF1;COL9A1;CCND2;ITGB8;MAPK1;THBS1	0.0238	0.0549
hsa04926_Relaxin_signaling_pathway	15	129	505	8019	COL1A1;NOS1;SMAD2;PIK3R3;ADCY9;TGFBR1;EDN1;AKT3;COL4A1;CREB1;RAF1;KRAS;NRAS;MAPK1;GNAI3	0.0256	0.0583
hsa04141_Protein_processing_in_endoplasmic_reticulum	18	166	505	8019	DNAJB12;OS9;SAR1B;ERP29;RRBP1;ATXN3;RAD23B;SEL1L;DNAJC10;YOD1;DNAJB1;HSPA4L;EDEM3;ERO1A;UBE2G1;SEC31B;MBTPS2;UGGT1	0.0276	0.0621
hsa04728_Dopaminergic_synapse	15	132	505	8019	CACNA1C;GRIN2B;GNAL;SCN1A;PPP2R2A;CAMK2G;AKT3;KCNJ3;CLOCK;CREB1;CALM1;CAMK2A;GNAQ;KCNJ6;GNAI3	0.0301	0.0669
hsa04066_HIF-1_signaling_pathway	13	109	505	8019	PGK1;IL6R;SERPINE1;IGF1;IGF1R;PIK3R3;EDN1;CUL2;CAMK2G;AKT3;CAMK2A;STAT3;MAPK1	0.0305	0.067
hsa05231_Choline_metabolism_in_cancer	12	98	505	8019	TSC1;PIK3R3;PCYT1B;AKT3;PDPK1;RAF1;KRAS;NRAS;MAPK1;PLPP3;RHEB;GPCPD1	0.0313	0.068
hsa04668_TNF_signaling_pathway	13	112	505	8019	PIK3R3;EDN1;IKBKB;TRAF3;AKT3;LIF;CHUK;CX3CL1;CREB1;MAP2K6;CASP3;MAPK1;CXCL5	0.0361	0.0775
hsa00250_Alanine,_aspartate_and_glutamate_metabolism	6	36	505	8019	GAD2;GLUL;GLS2;RIMKLB;RIMKLA;NAT8L	0.0369	0.0784
hsa04915_Estrogen_signaling_pathway	15	138	505	8019	ESR1;PIK3R3;ADCY9;AKT3;KCNJ3;CREB1;RAF1;NCOA1;CALM1;KRAS;GNAQ;KCNJ6;NRAS;MAPK1;GNAI3	0.0406	0.0829
hsa04960_Aldosterone-regulated_sodium_reabsorption	6	37	505	8019	IGF1;PIK3R3;NEDD4L;PDPK1;KRAS;MAPK1	0.0408	0.0829
hsa05142_Chagas_disease_(American_trypanosomiasis)	12	102	505	8019	SERPINE1;SMAD2;PIK3R3;TGFBR1;GNAL;PPP2R2A;IKBKB;AKT3;CHUK;GNAQ;MAPK1;GNAI3	0.0395	0.0829
hsa05216_Thyroid_cancer	6	37	505	8019	TP53;RET;KRAS;NRAS;MAPK1;CCDC6	0.0408	0.0829
hsa04726_Serotonergic_synapse	13	115	505	8019	CACNA1C;HTR1E;HTR2C;HTR4;KCNJ3;RAF1;CASP3;KRAS;GNAQ;KCNJ6;NRAS;MAPK1;GNAI3	0.0424	0.0846
hsa05418_Fluid_shear_stress_and_atherosclerosis	15	139	505	8019	ITGB3;TP53;ACVR2B;PIK3R3;EDN1;IKBKB;BMPR2;AKT3;CHUK;ACVR2A;MAP2K6;CALM1;MAPK7;BMPR1A;PRKAA2	0.0425	0.0846
hsa04625_C-type_lectin_receptor_signaling_pathway	12	104	505	8019	CYLD;PIK3R3;PAK1;NFATC2;IKBKB;AKT3;CHUK;RAF1;CALM1;KRAS;NRAS;MAPK1	0.0442	0.087
hsa04114_Oocyte_meiosis	14	128	505	8019	IGF1;IGF1R;CPEB1;ADCY9;CPEB3;CAMK2G;BTRC;SLK;CPEB4;RPS6KA6;CALM1;CAMK2A;MAPK1;RPS6KA3	0.0448	0.0873
hsa04662_B_cell_receptor_signaling_pathway	10	82	505	8019	PIK3R3;NFATC2;RASGRP3;IKBKB;AKT3;CHUK;RAF1;KRAS;NRAS;MAPK1	0.0473	0.0912
hsa04520_Adherens_junction	9	71	505	8019	IGF1R;CTNND1;PTPRJ;TGFBR1;CSNK2A1;MAPK1;NECTIN1;WASL;NLK	0.0482	0.092
hsa04020_Calcium_signaling_pathway	19	193	505	8019	ADRB2;NOS1;CACNA1C;CACNA1E;HTR2C;HTR4;ATP2B4;SLC8A1;ADCY9;GNAL;SLC25A4;ASPH;PDE1C;CAMK2G;MYLK;CALM1;CAMK2A;GNAQ;P2RX1	0.0513	0.097
hsa00512_Mucin_type_O-glycan_biosynthesis	5	31	505	8019	POC1B-GALNT4;GCNT4;GALNT1;ST3GAL1;C1GALT1	0.0604	0.111
hsa05017_Spinocerebellar_ataxia	11	98	505	8019	GRIN2B;WIPI2;PIK3R3;ATXN3;ATXN1L;ULK2;AKT3;DAB1;KCNC3;GNAQ;SPTBN2	0.0605	0.111
hsa05217_Basal_cell_carcinoma	8	63	505	8019	TP53;WNT2B;WNT9B;APC2;FZD5;DVL3;FZD4;FZD3	0.0598	0.111
hsa04210_Apoptosis	14	136	505	8019	TP53;PIK3R3;IKBKB;BCL2L1;BCL2L11;AKT3;PDPK1;TUBA1A;CHUK;RAF1;CASP3;KRAS;NRAS;MAPK1	0.0648	0.1155
hsa04611_Platelet_activation	13	124	505	8019	COL1A1;ITGB3;PIK3R3;ADCY9;RASGRP1;PPP1R12A;AKT3;MYLK;GNAQ;P2RX1;MAPK1;SNAP23;GNAI3	0.0659	0.1155
hsa04961_Endocrine_and_other_factor-regulated_calcium_reabsorption	7	53	505	8019	ESR1;ATP2B4;DNM1;AP2B1;SLC8A1;ADCY9;GNAQ	0.0648	0.1155
hsa04971_Gastric_acid_secretion	9	76	505	8019	KCNJ2;ADCY9;CAMK2G;KCNJ15;MYLK;CALM1;CAMK2A;GNAQ;GNAI3	0.066	0.1155
hsa05170_Human_immunodeficiency_virus_1_infection	20	212	505	8019	CD4;PIK3R3;PAK1;NFATC2;WEE1;IKBKB;BCL2L1;AKT3;CFL2;BTRC;CHUK;MAP2K6;RAF1;CASP3;CALM1;KRAS;GNAQ;NRAS;MAPK1;GNAI3	0.0641	0.1155
hsa04540_Gap_junction	10	88	505	8019	HTR2C;ADCY9;TUBA1A;RAF1;KRAS;GNAQ;NRAS;MAPK1;MAPK7;GNAI3	0.0669	0.116
hsa04727_GABAergic_synapse	10	89	505	8019	CACNA1C;GAD2;GLUL;ADCY9;GLS2;GABRP;SLC6A11;KCNJ6;GNAI3;TRAK2	0.0706	0.1202
hsa05162_Measles	14	138	505	8019	TP53;PIK3R3;CDK6;IKBKB;BCL2L1;TRAF3;AKT3;CHUK;CASP3;CSNK2A1;STAT3;CCND2;MSN;RAB9B	0.0706	0.1202
hsa04024_cAMP_signaling_pathway	20	216	505	8019	ADRB2;CACNA1C;GRIN2B;HTR1E;HTR4;ATP2B4;PIK3R3;ADCY9;ADCYAP1R1;PAK1;PPP1R12A;EDN1;CAMK2G;AKT3;CREB1;RAF1;CALM1;CAMK2A;MAPK1;GNAI3	0.0733	0.1226
hsa04724_Glutamatergic_synapse	12	114	505	8019	CACNA1C;GRIN2B;GRM2;GLUL;ADCY9;GRIK2;KCNJ3;GLS2;GNAQ;MAPK1;GNAI3;SLC17A6	0.0733	0.1226
hsa04923_Regulation_of_lipolysis_in_adipocytes	7	55	505	8019	ADRB2;MGLL;PIK3R3;ADCY9;AKT3;IRS2;GNAI3	0.0746	0.1237
hsa04530_Tight_junction	16	169	505	8019	AMOT;NEDD4L;DLG3;CLDN2;PPP2R2A;CLDN11;OCLN;CGNL1;MPP5;RDX;TUBA1A;MSN;PRKAB2;PRKCE;PRKAA2;PARD6B	0.0873	0.1435
hsa04974_Protein_digestion_and_absorption	10	95	505	8019	COL1A1;COL5A2;SLC8A1;COL4A1;SLC36A1;COL24A1;COL9A1;COL12A1;SLC16A10;COL27A1	0.0956	0.1544
hsa05135_Yersinia_infection	12	120	505	8019	PIK3R3;GIT2;NFATC2;IKBKB;AKT3;CHUK;MAP2K6;RPS6KA6;ARF6;MAPK1;WASL;RPS6KA3	0.0954	0.1544
hsa04370_VEGF_signaling_pathway	7	59	505	8019	PIK3R3;NFATC2;AKT3;RAF1;KRAS;NRAS;MAPK1	0.0966	0.1547
hsa05414_Dilated_cardiomyopathy_(DCM)	10	96	505	8019	DMD;ITGB3;IGF1;CACNA1C;CACNA2D1;CACNB4;ITGA11;SLC8A1;ADCY9;ITGB8	0.1002	0.1591
hsa01524_Platinum_drug_resistance	8	73	505	8019	ATP7A;TP53;PIK3R3;BCL2L1;AKT3;PDPK1;CASP3;MAPK1	0.1086	0.171
hsa04925_Aldosterone_synthesis_and_secretion	10	98	505	8019	CACNA1C;ATP2B4;ADCY9;CAMK2G;CREB1;CALM1;CAMK2A;GNAQ;KCNK3;PRKCE	0.1098	0.1715
hsa05145_Toxoplasmosis	11	112	505	8019	IKBKB;BCL2L1;AKT3;PDPK1;CHUK;MAP2K6;CASP3;STAT3;MAPK1;SOCS1;GNAI3	0.1161	0.1799
hsa04750_Inflammatory_mediator_regulation_of_TRP_channels	10	100	505	8019	IGF1;HTR2C;PIK3R3;ADCY9;CAMK2G;MAP2K6;CALM1;CAMK2A;GNAQ;PRKCE	0.1199	0.1842
hsa05412_Arrhythmogenic_right_ventricular_cardiomyopathy_(ARVC)	8	77	505	8019	DMD;ITGB3;CACNA1C;CACNA2D1;CACNB4;ITGA11;SLC8A1;ITGB8	0.1327	0.2023
hsa04721_Synaptic_vesicle_cycle	8	78	505	8019	DNM1;AP2B1;SLC6A2;SYT1;SLC6A11;SLC6A5;ATP6V1B2;SLC17A6	0.1392	0.2105
hsa04270_Vascular_smooth_muscle_contraction	12	132	505	8019	CACNA1C;IRAG1;ADCY9;PPP1R12A;PPP1R12B;EDN1;MYLK;RAF1;CALM1;GNAQ;MAPK1;PRKCE	0.1506	0.2259
hsa04922_Glucagon_signaling_pathway	10	106	505	8019	CAMK2G;AKT3;CREB1;PPARGC1A;CALM1;CAMK2A;GNAQ;PRKAB2;PRKAA2;SIK2	0.1531	0.2278
hsa04657_IL-17_signaling_pathway	9	94	505	8019	IKBKB;TRAF3;CHUK;FOSL1;CASP3;IL13;MAPK1;MAPK7;CXCL5	0.1597	0.234
hsa04659_Th17_cell_differentiation	10	107	505	8019	IL6R;CD4;SMAD2;TGFBR1;NFATC2;IKBKB;IL6ST;CHUK;STAT3;MAPK1	0.159	0.234
hsa05014_Amyotrophic_lateral_sclerosis_(ALS)	6	57	505	8019	TP53;NOS1;GRIN2B;BCL2L1;MAP2K6;CASP3	0.1706	0.248
hsa04120_Ubiquitin_mediated_proteolysis	12	136	505	8019	UBE2W;COP1;NEDD4L;CUL2;SMURF1;BTRC;WWP2;HERC3;UBE2G1;SOCS1;CDC34;CBL	0.1721	0.2483
hsa00514_Other_types_of_O-glycan_biosynthesis	5	46	505	8019	POC1B-GALNT4;EOGT;B4GALT1;GALNT1;C1GALT1	0.1847	0.2645
hsa05416_Viral_myocarditis	6	60	505	8019	DMD;EIF4G2;ABL2;EIF4G1;CD86;CASP3	0.1976	0.2808
hsa04512_ECM-receptor_interaction	8	88	505	8019	COL1A1;ITGB3;ITGA11;COL4A1;COL9A1;ITGB8;THBS1;FREM2	0.2113	0.298
hsa05030_Cocaine_addiction	5	49	505	8019	GRIN2B;GRM2;CREB1;CDK5R1;GNAI3	0.2163	0.3028
hsa04137_Mitophagy	6	65	505	8019	MITF;TP53;BCL2L1;CSNK2A1;KRAS;NRAS	0.2457	0.339
hsa04927_Cortisol_synthesis_and_secretion	6	65	505	8019	CACNA1C;ADCY9;PBX1;CREB1;GNAQ;KCNK3	0.2457	0.339
hsa05031_Amphetamine_addiction	6	69	505	8019	CACNA1C;GRIN2B;CAMK2G;CREB1;CALM1;CAMK2A	0.2863	0.3921
hsa00564_Glycerophospholipid_metabolism	8	98	505	8019	GPD2;PCYT1B;LPGAT1;MBOAT2;GPAT4;PLPP3;CDS2;GPCPD1	0.2945	0.3948
hsa05132_Salmonella_infection	16	214	505	8019	PAK1;NCKAP1L;IKBKB;AKT3;M6PR;CHUK;FGD4;MAP2K6;PLEKHM1;RAF1;CASP3;ARF6;KPNA4;MAPK1;WASL;RAB9B	0.2944	0.3948
hsa05164_Influenza_A	13	170	505	8019	CPSF4;PIK3R3;CDK6;SLC25A4;IKBKB;TRAF3;AKT3;CHUK;DNAJB1;RAF1;CASP3;KPNA5;MAPK1	0.2938	0.3948
hsa05120_Epithelial_cell_signaling_in_Helicobacter_pylori_infection	6	70	505	8019	ADAM10;PAK1;IKBKB;CHUK;CASP3;ATP6V1B2	0.2967	0.3949
hsa04070_Phosphatidylinositol_signaling_system	8	99	505	8019	PTEN;IP6K1;PIK3R3;PIP4K2C;INPP5A;CALM1;CDS2;MTMR3	0.3033	0.4009
hsa04911_Insulin_secretion	7	86	505	8019	CACNA1C;ADCY9;ADCYAP1R1;CAMK2G;CREB1;CAMK2A;GNAQ	0.3152	0.4137
hsa04978_Mineral_absorption	5	58	505	8019	ATP7A;ATP2B4;SLC8A1;SLC30A1;SLC26A9	0.319	0.4158
hsa04062_Chemokine_signaling_pathway	14	189	505	8019	PIK3R3;ADCY9;PAK1;IKBKB;AKT3;CHUK;CX3CL1;RAF1;STAT3;KRAS;NRAS;MAPK1;CXCL5;GNAI3	0.3218	0.4166
hsa05100_Bacterial_invasion_of_epithelial_cells	6	73	505	8019	DNM1;PIK3R3;SEPTIN11;SEPTIN3;WASL;CBL	0.3282	0.422
hsa04064_NF-kappa_B_signaling_pathway	8	104	505	8019	EDA;CYLD;IKBKB;BCL2L1;TRAF3;TNFRSF11A;CHUK;CSNK2A1	0.3477	0.441
hsa04620_Toll-like_receptor_signaling_pathway	8	104	505	8019	PIK3R3;IKBKB;TRAF3;AKT3;CD86;CHUK;MAP2K6;MAPK1	0.3477	0.441
hsa04932_Non-alcoholic_fatty_liver_disease_(NAFLD)	11	149	505	8019	IL6R;PIK3R3;IKBKB;BCL2L11;AKT3;CASP3;ADIPOR2;IRS2;PRKAB2;PRKAA2;MLXIP	0.353	0.4448
hsa05133_Pertussis	6	76	505	8019	CFL2;CASP3;CALM1;MAPK1;CXCL5;GNAI3	0.3601	0.4507
hsa04928_Parathyroid_hormone_synthesis,_secretion_and_action	8	106	505	8019	ADCY9;MEF2D;CREB1;RAF1;GNAQ;MAPK1;MMP16;GNAI3	0.3657	0.4547
hsa04658_Th1_and_Th2_cell_differentiation	7	92	505	8019	CD4;NFATC2;IKBKB;CHUK;IL13;MAPK1;DLL1	0.3733	0.4611
hsa04110_Cell_cycle	9	124	505	8019	TP53;SMAD2;WEE1;CDK6;E2F3;CDC25B;CCND2;CDC25A;E2F2	0.3924	0.4816
hsa04714_Thermogenesis	16	231	505	8019	TSC1;MGLL;ACSL6;FRS2;ADCY9;CREB1;RPS6KA6;PPARGC1A;KRAS;NRAS;SMARCE1;RPS6KA3;PRKAB2;RHEB;PRKAA2;ZNF516	0.3967	0.4819
hsa05169_Epstein-Barr_virus_infection	14	201	505	8019	TP53;PIK3R3;CDK6;IKBKB;TRAF3;BCL2L11;AKT3;E2F3;CHUK;MAP2K6;CASP3;STAT3;CCND2;E2F2	0.4003	0.4819
hsa05203_Viral_carcinogenesis	14	201	505	8019	TP53;PIK3R3;CDK6;IL6ST;DDX3X;TRAF3;REL;CREB1;CASP3;STAT3;KRAS;CCND2;NRAS;MAPK1	0.4003	0.4819
hsa04060_Cytokine-cytokine_receptor_interaction	20	294	505	8019	GHR;IL6R;CD4;PRLR;EDA;ACVR2B;ACVR1C;TGFBR1;OSMR;IL6ST;BMPR2;LIF;TNFRSF11A;ACVR2A;CX3CL1;IL13;CXCL5;TNFSF9;ACVR1B;BMPR1A	0.406	0.4857
hsa04670_Leukocyte_transendothelial_migration	8	112	505	8019	ARHGAP5;CTNND1;PIK3R3;CLDN2;CLDN11;OCLN;MSN;GNAI3	0.42	0.4992
hsa04622_RIG-I-like_receptor_signaling_pathway	5	70	505	8019	CYLD;IKBKB;DDX3X;TRAF3;CHUK	0.461	0.544
hsa04723_Retrograde_endocannabinoid_signaling	10	148	505	8019	CACNA1C;MGLL;ADCY9;KCNJ3;GABRP;GNAQ;KCNJ6;MAPK1;GNAI3;SLC17A6	0.4634	0.544
hsa00562_Inositol_phosphate_metabolism	5	74	505	8019	PTEN;PIP4K2C;ALDH6A1;INPP5A;MTMR3	0.5067	0.5887
hsa04970_Salivary_secretion	6	90	505	8019	ADRB2;NOS1;ATP2B4;ADCY9;CALM1;GNAQ	0.5077	0.5887
hsa05130_Pathogenic_Escherichia_coli_infection	13	202	505	8019	MYO5A;PAK1;CLDN2;NCKAP1L;CLDN11;IKBKB;OCLN;TUBA1A;CHUK;CASP3;ARF6;MAPK1;WASL	0.512	0.59
hsa05032_Morphine_addiction	6	91	505	8019	ADCY9;PDE1C;KCNJ3;GABRP;KCNJ6;GNAI3	0.5178	0.5931
hsa03018_RNA_degradation	5	79	505	8019	CNOT2;DDX6;CNOT6L;CNOT6;BTG2	0.5615	0.6393
hsa04650_Natural_killer_cell_mediated_cytotoxicity	8	131	505	8019	PIK3R3;PAK1;NFATC2;RAF1;CASP3;KRAS;NRAS;MAPK1	0.5852	0.6623
hsa05131_Shigellosis	14	236	505	8019	TP53;WIPI2;PIK3R3;IKBKB;BCL2L1;AKT3;BTRC;CHUK;SEPTIN11;SEPTIN3;MAPK1;WASL;PRKCE;RRAGD	0.6242	0.6981
hsa05146_Amoebiasis	6	102	505	8019	COL1A1;PIK3R3;GNAL;COL4A1;CASP3;GNAQ	0.6229	0.6981
hsa04260_Cardiac_muscle_contraction	5	86	505	8019	CACNA1C;CACNA2D1;CACNB4;SLC8A1;ASPH	0.6326	0.7018
hsa05010_Alzheimer_disease	10	171	505	8019	NOS1;CACNA1C;GRIN2B;ADAM10;BACE1;CASP3;CALM1;GNAQ;MAPK1;CDK5R1	0.635	0.7018
hsa03015_mRNA_surveillance_pathway	5	91	505	8019	CPSF4;PPP2R2A;PAPOLA;MSI2;NUDT21	0.6788	0.7459
hsa03013_RNA_transport	10	179	505	8019	GEMIN7;FXR1;EIF4G2;EIF4G1;NUP155;EIF2S2;EIF5;RANBP2;XPOT;EIF5B	0.6873	0.7509
hsa00230_Purine_metabolism	7	130	505	8019	AK4;RRM2;ADCY9;ENTPD4;PDE1C;ENTPD5;NME4	0.7082	0.7693
hsa04640_Hematopoietic_cell_lineage	5	99	505	8019	ITGB3;KIT;IL6R;CD4;KITLG	0.7441	0.8036
hsa04972_Pancreatic_secretion	5	102	505	8019	ATP2B4;SLC4A4;ADCY9;RAB27B;GNAQ	0.766	0.8202
hsa05016_Huntington_disease	14	264	505	8019	TP53;GRIN2B;AP2B1;WIPI2;NRF1;ULK2;SLC25A4;DNAL1;TUBA1A;CREB1;PPARGC1A;CASP3;GNAQ;POLR2D	0.7681	0.8202
hsa04217_Necroptosis	8	159	505	8019	GLUL;CYLD;SLC25A4;CAMK2G;CHMP7;CAMK2A;STAT3;FAF1	0.7774	0.8208
hsa05168_Herpes_simplex_virus_1_infection	27	491	505	8019	ITGB3;TSC1;TP53;ZNF302;ZNF613;ZNF436;PIK3R3;ZNF562;ZNF566;ZNF583;ZNF268;ZNF641;IKBKB;BCL2L1;POU2F1;TRAF3;AKT3;CHUK;ZNF282;ZNF584;ZNF514;ZFP1;ZNF471;CASP3;NECTIN1;RHEB;ZNF689	0.7747	0.8208
hsa05152_Tuberculosis	9	180	505	8019	CAMK2G;AKT3;CREB1;RAF1;CASP3;CALM1;CAMK2A;MAPK1;NFYB	0.7921	0.8317
hsa04142_Lysosome	6	128	505	8019	TPP1;IGF2R;ENTPD4;LITAF;M6PR;GNPTAB	0.8107	0.8428
hsa04514_Cell_adhesion_molecules_(CAMs)	7	147	505	8019	CD4;CLDN2;CLDN11;OCLN;CD86;ITGB8;NECTIN1	0.8116	0.8428
hsa04145_Phagosome	7	152	505	8019	ITGB3;NOS1;M6PR;TUBA1A;STX7;ATP6V1B2;THBS1	0.8359	0.8633
hsa04080_Neuroactive_ligand-receptor_interaction	17	340	505	8019	ADRB2;GHR;NR3C1;THRB;GRIN2B;GRM2;HTR1E;HTR2C;HTR4;PRLR;ADCYAP1R1;GRIK2;EDN1;GABRP;P2RX1;APLN;GRID1	0.8493	0.8724
hsa05034_Alcoholism	8	184	505	8019	GRIN2B;CREB1;RAF1;CALM1;KRAS;NRAS;MAPK1;GNAI3	0.8853	0.9044
hsa05012_Parkinson_disease	5	142	505	8019	GNAL;SLC25A4;CASP3;UBE2G1;GNAI3	0.939	0.9541
hsa04621_NOD-like_receptor_signaling_pathway	6	181	505	8019	SUGT1;IKBKB;BCL2L1;TRAF3;CHUK;MAPK1	0.9671	0.9774
hsa01100_Metabolic_pathways	73	1489	505	8019	CYP19A1;PGK1;PTEN;NOS1;GAD2;MGLL;AK4;ACSL6;P4HA2;GLUL;RRM2;GYG2;ADCY9;ENTPD4;CSGALNACT1;ELOVL6;LIPT2;PIP4K2C;PCYT1B;BCAT1;PDE1C;KMT2A;POC1B-GALNT4;CA12;ENTPD5;CYP26B1;ALDH6A1;GLS2;SPTLC1;NME4;RIMKLB;ACER3;ST8SIA1;GCLM;CARNMT1;INPP5A;MBOAT2;SETD1B;GPAT4;GCNT4;B3GAT1;B4GALT1;GALNT1;EXTL3;ATP6V1B2;KDSR;LBR;MAN2A1;ST3GAL1;PLPP3;CDS2;MOCS2;SCD;FUT9;B4GAT1;NMNAT2;TRAK2;PNPO;KMT2E;C1GALT1;B3GALT1;MTMR3;…	0.9801	0.9853
hsa04740_Olfactory_transduction	7	448	505	8019	NCALD;SLC8A1;GNAL;PDE1C;CAMK2G;CALM1;CAMK2A	1	1
R-HSA-2559585_Oncogene Induced Senescence	12	38	709	10876	TP53;TNRC6B;ETS1;CDK6;MDM4;E2F3;AGO1;MAPK1;E2F2;AGO4;AGO3	0	0
R-HSA-8986944_Transcriptional Regulation by MECP2	11	26	709	10876	PTEN;TNRC6B;AGO2;AGO1;AGO4;AGO3	0	0
R-HSA-1433559_Regulation of KIT signaling	8	18	709	10876	KIT;KITLG;SH2B3;SOCS1;SOCS6;CBL	0.0001	0.0032
R-HSA-1169092_Activation of RAS in B cells	6	7	709	10876	RASGRP1;RASGRP3;KRAS;NRAS	0.0001	0.0032
R-HSA-1502540_Signaling by Activin	8	16	709	10876	SMAD2;ACVR2B;ACVR1C;ACVR2A;ACVR1B	0.0001	0.0032
R-HSA-9022692_Regulation of MECP2 expression and activity	11	34	709	10876	TNRC6B;AGO2;CAMK2G;AGO1;CREB1;TBL1XR1;CALM1;CAMK2A;LBR;AGO4;AGO3	0.0001	0.0032
R-HSA-5673001_RAF/MAP kinase cascade	21	124	709	10876	KIT;FGF1;GRIN2B;KITLG;FRS2;RASGRP1;RASGRP3;NRG1;DLG3;CAMK2G;FGF5;RET;FGF2;CALM1;CAMK2A;KRAS;NRAS;MAPK1;IRS2;RASGRF2;SPTBN2	0.0002	0.0043
R-HSA-399956_CRMPs in Sema3A signaling	9	25	709	10876	PLXNA4;DPYSL5;CDK5R1;SEMA3A;PLXNA2	0.0002	0.0043
R-HSA-8943723_Regulation of PTEN mRNA translation	6	9	709	10876	PTEN;TNRC6B;AGO2;AGO1;AGO4;AGO3	0.0002	0.0043
R-HSA-442982_Ras activation upon Ca2+ influx through NMDA receptor	8	21	709	10876	GRIN2B;DLG3;CAMK2G;CALM1;CAMK2A;KRAS;NRAS;RASGRF2	0.0003	0.0058
R-HSA-444257_RSK activation	6	11	709	10876	PDPK1;RPS6KA6;MAPK1;RPS6KA3	0.0004	0.0071
R-HSA-426496_Post-transcriptional silencing by small RNAs	5	7	709	10876	TNRC6B;AGO2;AGO1;AGO4;AGO3	0.0005	0.0081
R-HSA-8934593_Regulation of RUNX1 Expression and Activity	7	18	709	10876	TNRC6B;CDK6;AGO2;AGO1;CCND2;AGO4;AGO3	0.0006	0.009
R-HSA-8948700_Competing endogenous RNAs (ceRNAs) regulate PTEN translation	5	8	709	10876	TNRC6B;AGO2;AGO1;AGO4;AGO3	0.0007	0.0091
R-HSA-9634635_Estrogen-stimulated signaling through PRKCZ	5	8	709	10876	PDPK1;KRAS;NRAS;MAPK1	0.0007	0.0091
R-HSA-5627123_RHO GTPases activate PAKs	10	42	709	10876	PAK1;PPP1R12A;PPP1R12B;MYLK;CALM1	0.0011	0.0119
R-HSA-426486_Small interfering RNA (siRNA) biogenesis	5	9	709	10876	AGO2;AGO1;TARBP2;AGO4;AGO3	0.0011	0.0119
R-HSA-163680_AMPK inhibits chREBP transcriptional activation activity	6	14	709	10876	ADIPOR2;PRKAB2;PRKAA2	0.001	0.0119
R-HSA-6802952_Signaling by BRAF and RAF fusions	13	67	709	10876	ITGB3;FXR1;TRAK1;KIAA1549;BCL2L11;CAMK2G;QKI;RAF1;CALM1;CAMK2A;KRAS;NRAS;MAPK1	0.0012	0.0123
R-HSA-1257604_PIP3 activates AKT signaling	16	96	709	10876	ESR1;KIT;FGF1;KITLG;FRS2;PIK3R3;NRG1;AKT3;CD86;PDPK1;RICTOR;FGF5;FGF2;STRN;IRS2	0.0014	0.0127
R-HSA-5628897_TP53 Regulates Metabolic Genes	15	87	709	10876	PTEN;TSC1;TP53;TNRC6B;AGO2;AKT3;SESN3;GLS2;AGO1;PRKAB2;RHEB;PRKAA2;AGO4;RRAGD;AGO3	0.0015	0.0127
R-HSA-1433557_Signaling by SCF-KIT	10	44	709	10876	KIT;KITLG;PIK3R3;PTPRU;STAT3;KRAS;NRAS;GAB2	0.0015	0.0127
R-HSA-400253_Circadian Clock	13	68	709	10876	NR3C1;CRY2;BTRC;CLOCK;MEF2D;CHD9;CREB1;TBL1XR1;PPARGC1A;NCOA1;CARM1	0.0013	0.0127
R-HSA-1368108_BMAL1:CLOCK,NPAS2 activates circadian gene expression	8	30	709	10876	SERPINE1;CLOCK;CHD9;TBL1XR1;NCOA1;CARM1;BHLHE40	0.0019	0.0154
R-HSA-8856828_Clathrin-mediated endocytosis	19	130	709	10876	ADRB2;CD4;IGF2R;ITSN1;DNM1;SH3KBP1;AP2B1;SYT1;SYT2;M6PR;STON2;GAPVD1;AAK1;ARF6;WASL;LRP2;CBL;FZD4;SYT11	0.0022	0.0165
R-HSA-4086398_Ca2+ pathway	15	91	709	10876	TNRC6B;AGO2;AGO1;CALM1;CAMK2A;KRAS;FZD5;FZD4;NLK;FZD3;AGO4;AGO3	0.0022	0.0165
R-HSA-1989781_PPARA activates gene expression	19	132	709	10876	MED8;FHL2;NRF1;CDK8;CLOCK;MED6;CHD9;TBL1XR1;PPARGC1A;NCOA1;CARM1;MTF1;NFYB;ARNT2;MED28	0.0025	0.0181
R-HSA-452723_Transcriptional regulation of pluripotent stem cells	6	18	709	10876	SMAD2;FOXP1;PBX1;STAT3;HIF3A;LIN28A	0.0028	0.0195
R-HSA-1650814_Collagen biosynthesis and modifying enzymes	12	67	709	10876	COL1A1;COL5A2;P4HA2;TLL1;COL4A1;COL24A1;COL9A1;COL12A1;CRTAP;ADAMTS3;COL27A1;ADAMTS14	0.0032	0.0201
R-HSA-5655302_Signaling by FGFR1 in disease	8	33	709	10876	FGF1;ERLIN2;FRS2;FGF5;CNTRL;FGF2;KRAS;NRAS	0.0031	0.0201
R-HSA-438066_Unblocking of NMDA receptors, glutamate binding and activation	9	41	709	10876	GRIN2B;DLG3;CAMK2G;CALM1;CAMK2A	0.0032	0.0201
R-HSA-8856825_Cargo recognition for clathrin-mediated endocytosis	16	106	709	10876	ADRB2;CD4;IGF2R;ITSN1;SH3KBP1;AP2B1;SYT1;SYT2;COPS2;M6PR;STON2;AAK1;LRP2;CBL;FZD4;SYT11	0.0035	0.0213
R-HSA-5654706_FRS-mediated FGFR3 signaling	6	20	709	10876	FGF1;FRS2;FGF5;FGF2;KRAS;NRAS	0.0042	0.0248
R-HSA-2151201_Transcriptional activation of mitochondrial biogenesis	11	61	709	10876	NRF1;MEF2D;CHD9;CREB1;TBL1XR1;PPARGC1A;NCOA1;CALM1;CARM1	0.0044	0.0252
R-HSA-201451_Signaling by BMP	7	28	709	10876	SMAD5;ACVR2B;SMURF1;BMPR2;ACVR2A;BMPR1A;FSTL1	0.0048	0.026
R-HSA-9620244_Long-term potentiation	7	28	709	10876	GRIN2B;NRG1;DLG3;CAMK2G;CALM1;CAMK2A	0.0048	0.026
R-HSA-5576892_Phase 0 - rapid depolarisation	9	46	709	10876	CACNA1C;CACNA2D1;CACNB4;SCN4B;SCN1A;CAMK2G;FGF11;CALM1;CAMK2A	0.0061	0.0279
R-HSA-399955_SEMA3A-Plexin repulsion signaling by inhibiting Integrin adhesion	6	22	709	10876	PLXNA4;SEMA3A;PLXNA2	0.0063	0.0279
R-HSA-9609736_Assembly and cell surface presentation of NMDA receptors	9	46	709	10876	GRIN2B;CASK;APBA1;DLG3;CAMK2G;TUBA1A;CAMK2A;LIN7C	0.0061	0.0279
R-HSA-1181150_Signaling by NODAL	6	22	709	10876	SMAD2;ACVR2B;ACVR1C;ACVR2A;ACVR1B	0.0063	0.0279
R-HSA-5654732_Negative regulation of FGFR3 signaling	6	22	709	10876	FGF1;FRS2;FGF5;FGF2;MAPK1;CBL	0.0063	0.0279
R-HSA-8853338_Signaling by FGFR3 point mutants in cancer	6	22	709	10876	FGF1;FRS2;FGF5;FGF2;KRAS;NRAS	0.0063	0.0279
R-HSA-9617324_Negative regulation of NMDA receptor-mediated neuronal transmission	6	22	709	10876	GRIN2B;DLG3;CAMK2G;CALM1;CAMK2A;PPM1E	0.0063	0.0279
R-HSA-1059683_Interleukin-6 signaling	5	15	709	10876	IL6R;IL6ST;STAT3;CBL	0.0062	0.0279
R-HSA-2426168_Activation of gene expression by SREBF (SREBP)	9	47	709	10876	ELOVL6;CHD9;TBL1XR1;NCOA1;CARM1;SCD;MTF1;NFYB	0.0068	0.0295
R-HSA-2219530_Constitutive Signaling by Aberrant PI3K in Cancer	12	75	709	10876	ESR1;KIT;FGF1;KITLG;FRS2;PIK3R3;NRG1;CD86;FGF5;FGF2;STRN;IRS2	0.007	0.0297
R-HSA-5654693_FRS-mediated FGFR1 signaling	6	23	709	10876	FGF1;FRS2;FGF5;FGF2;KRAS;NRAS	0.0075	0.0311
R-HSA-6794361_Neurexins and neuroligins	12	77	709	10876	GRIN2B;PDLIM5;CASK;SYT1;SYT2;APBA1;DLG3;EPB41L1;EPB41L3;LIN7C	0.0084	0.0341
R-HSA-982772_Growth hormone receptor signaling	7	32	709	10876	GHR;PRLR;STAT3;MAPK1;SOCS1;IRS2	0.0089	0.0347
R-HSA-203927_MicroRNA (miRNA) biogenesis	6	24	709	10876	AGO2;AGO1;TARBP2;POLR2D;AGO4;AGO3	0.0089	0.0347
R-HSA-5654700_FRS-mediated FGFR2 signaling	6	25	709	10876	FGF1;FRS2;FGF5;FGF2;KRAS;NRAS	0.0104	0.0398
R-HSA-437239_Recycling pathway of L1	12	80	709	10876	DNM1;AP2B1;RDX;TUBA1A;RPS6KA6;MSN;MAPK1;RPS6KA3	0.0108	0.0405
R-HSA-111932_CaMK IV-mediated phosphorylation of CREB	5	18	709	10876	CAMK2G;CREB1;CALM1;CAMK2A	0.0116	0.0415
R-HSA-3000170_Syndecan interactions	7	34	709	10876	COL1A1;ITGB3;COL5A2;CASK;FGF2;THBS1	0.0117	0.0415
R-HSA-5654704_SHC-mediated cascade:FGFR3	5	18	709	10876	FGF1;FGF5;FGF2;KRAS;NRAS	0.0116	0.0415
R-HSA-5654726_Negative regulation of FGFR1 signaling	6	26	709	10876	FGF1;FRS2;FGF5;FGF2;MAPK1;CBL	0.0122	0.0425
R-HSA-9634638_Estrogen-dependent nuclear events downstream of ESR-membrane signaling	6	27	709	10876	UHMK1;AKT3;CREB1;MAPK1	0.0141	0.0436
R-HSA-6811558_PI5P, PP2A and IER3 Regulate PI3K/AKT Signaling	14	103	709	10876	ESR1;KIT;FGF1;KITLG;FRS2;PIK3R3;PIP4K2C;NRG1;CD86;FGF5;FGF2;MAPK1;STRN;IRS2	0.013	0.0436
R-HSA-5654727_Negative regulation of FGFR2 signaling	6	27	709	10876	FGF1;FRS2;FGF5;FGF2;MAPK1;CBL	0.0141	0.0436
R-HSA-5655253_Signaling by FGFR2 in disease	6	27	709	10876	FGF1;FRS2;FGF5;FGF2;KRAS;NRAS	0.0141	0.0436
R-HSA-2173795_Downregulation of SMAD2/3:SMAD4 transcriptional activity	7	35	709	10876	SMAD2;USP9X;NEDD4L;SKIL;TGIF1	0.0133	0.0436
R-HSA-171007_p38MAPK events	5	19	709	10876	RALB;KRAS;NRAS	0.0139	0.0436
R-HSA-1660499_Synthesis of PIPs at the plasma membrane	9	53	709	10876	PTEN;PIK3R3;PLEKHA5;PIP4K2C;PLEKHA8;PLEKHA6;MTMR9;PLEKHA3;MTMR3	0.0132	0.0436
R-HSA-6804757_Regulation of TP53 Degradation	7	36	709	10876	TP53;RFFL;MDM4;AKT3;PDPK1;RICTOR;CCNG1	0.0151	0.046
R-HSA-198753_ERK/MAPK targets	5	20	709	10876	MAPK1;MAPK7;RPS6KA3	0.0165	0.0488
R-HSA-2025928_Calcineurin activates NFAT	5	20	709	10876	FKBP1A;NFATC2;CALM1	0.0165	0.0488
R-HSA-9029569_NR1H3 & NR1H2 regulate gene expression linked to cholesterol transport and efflux	7	37	709	10876	TNRC6B;AGO2;AGO1;TBL1XR1;NCOA1;AGO4;AGO3	0.017	0.0495
R-HSA-5218920_VEGFR2 mediated vascular permeability	6	29	709	10876	CTNND1;PAK1;AKT3;PDPK1;RICTOR;CALM1	0.0187	0.0504
R-HSA-8943724_Regulation of PTEN gene transcription	13	98	709	10876	TP53;PHC3;MAPK1;CBX2;RHEB;CBX8;GATAD2B;RRAGD	0.0191	0.0504
R-HSA-936837_Ion transport by P-type ATPases	9	57	709	10876	ATP7A;ATP2B4;ATP11C;CAMK2G;ATP8A2;CALM1;CAMK2A;ATP11A;ATP8B4	0.0193	0.0504
R-HSA-6802946_Signaling by moderate kinase activity BRAF mutants	8	47	709	10876	ITGB3;CAMK2G;RAF1;CALM1;CAMK2A;KRAS;NRAS;MAPK1	0.0186	0.0504
R-HSA-6802955_Paradoxical activation of RAF signaling by kinase inactive BRAF	8	47	709	10876	ITGB3;CAMK2G;RAF1;CALM1;CAMK2A;KRAS;NRAS;MAPK1	0.0186	0.0504
R-HSA-9649948_Signaling downstream of RAS mutants	8	47	709	10876	ITGB3;CAMK2G;RAF1;CALM1;CAMK2A;KRAS;NRAS;MAPK1	0.0186	0.0504
R-HSA-5689896_Ovarian tumor domain proteases	7	38	709	10876	ESR1;PTEN;TP53;TRAF3;YOD1;OTUD3;OTUB2	0.0191	0.0504
R-HSA-5654688_SHC-mediated cascade:FGFR1	5	21	709	10876	FGF1;FGF5;FGF2;KRAS;NRAS	0.0194	0.0504
R-HSA-381340_Transcriptional regulation of white adipocyte differentiation	16	133	709	10876	MED8;CDK8;MED6;EBF1;CHD9;TBL1XR1;PPARGC1A;NCOA1;CARM1;MED28	0.0216	0.0554
R-HSA-389357_CD28 dependent PI3K/Akt signaling	5	22	709	10876	PIK3R3;AKT3;CD86;PDPK1;RICTOR	0.0226	0.0558
R-HSA-1963640_GRB2 events in ERBB2 signaling	5	22	709	10876	NRG1;KRAS;NRAS	0.0226	0.0558
R-HSA-5654712_FRS-mediated FGFR4 signaling	5	22	709	10876	FGF1;FRS2;FGF2;KRAS;NRAS	0.0226	0.0558
R-HSA-5654699_SHC-mediated cascade:FGFR2	5	23	709	10876	FGF1;FGF5;FGF2;KRAS;NRAS	0.0262	0.0639
R-HSA-5625740_RHO GTPases activate PKNs	6	32	709	10876	PAK1;PPP1R12A;PPP1R12B;PDPK1	0.0272	0.0647
R-HSA-5673000_RAF activation	6	32	709	10876	CAMK2G;RAF1;CALM1;CAMK2A;KRAS;NRAS	0.0272	0.0647
R-HSA-1445148_Translocation of SLC2A4 (GLUT4) to the plasma membrane	10	72	709	10876	MYO5A;TUBA1A;RALGAPB;TBC1D4;CALM1;SNAP23;KIF3B;PRKAB2;PRKAA2;RAB10	0.0287	0.0674
R-HSA-5654733_Negative regulation of FGFR4 signaling	5	24	709	10876	FGF1;FRS2;FGF2;MAPK1;CBL	0.0301	0.0699
R-HSA-375165_NCAM signaling for neurite out-growth	6	33	709	10876	CREB1;KRAS;NRAS;MAPK1;SPTBN2	0.0305	0.07
R-HSA-1296072_Voltage gated Potassium channels	7	43	709	10876	KCNA1;KCNC4;KCNC1;KCNC2;KCNC3;KCNA6;KCNB1	0.0323	0.0732
R-HSA-5674400_Constitutive Signaling by AKT1 E17K in Cancer	5	25	709	10876	AKT3;PDPK1;CHUK;RICTOR;CREB1	0.0343	0.076
R-HSA-9615017_FOXO-mediated transcription of oxidative stress, metabolic and neuronal genes	6	34	709	10876	NR3C1;SMAD2;PLXNA4;ATXN3;FBXO32;PPARGC1A	0.0341	0.076
R-HSA-8948216_Collagen chain trimerization	7	44	709	10876	COL1A1;COL5A2;COL4A1;COL24A1;COL9A1;COL12A1;COL27A1	0.0355	0.0778
R-HSA-8953750_Transcriptional Regulation by E2F6	6	35	709	10876	RRM2;CBX5;YAF2;MAX;E2F6;PHC3	0.0379	0.0821
R-HSA-170670_Adenylate cyclase inhibitory pathway	5	27	709	10876	ADCY9;GNAL;GNAI3	0.0439	0.0941
R-HSA-983168_Antigen processing: Ubiquitination & Proteasome degradation	29	309	709	10876	UBE2W;KLHL5;AREL1;NEDD4L;RNF182;UBR2;FBXL20;RNF138;CUL2;SMURF1;RNF14;FBXO32;RNF41;BTRC;HERC3;HECTD2;RNF217;HECW2;LTN1;NPEPPS;GAN;UBE2G1;SOCS1;CDC34;MYLIP;PJA2;FBXO21;RLIM;RNF144B	0.0462	0.0971
R-HSA-3899300_SUMOylation of transcription cofactors	7	47	709	10876	PHC3;DDX5;PPARGC1A;NCOA1;CBX2;CBX8;UHRF2	0.0463	0.0971
R-HSA-264876_Insulin processing	5	28	709	10876	MYO5A;SLC30A7;SLC30A6;MYRIP;ERO1A	0.0492	0.1021
R-HSA-8939243_RUNX1 interacts with co-factors whose precise effect on RUNX1 targets is not known	6	38	709	10876	YAF2;PHC3;CSNK2A1;SMARCE1;CBX2;CBX8	0.051	0.1036
R-HSA-5675221_Negative regulation of MAPK pathway	6	38	709	10876	PAQR3;RAF1;KRAS;NRAS;MAPK1;DUSP10	0.051	0.1036
R-HSA-380972_Energy dependent regulation of mTOR by LKB1-AMPK	5	29	709	10876	TSC1;PRKAB2;RHEB;PRKAA2;RRAGD	0.0548	0.1102
R-HSA-109704_PI3K Cascade	6	39	709	10876	FGF1;FRS2;FGF5;FGF2;IRS2;GAB2	0.0559	0.1112
R-HSA-2559580_Oxidative Stress Induced Senescence	14	129	709	10876	TP53;TNRC6B;CDK6;MDM4;E2F3;PHC3;AGO1;MAP2K6;MAPK1;E2F2;CBX2;AGO4;CBX8;AGO3	0.0577	0.1137
R-HSA-69656_Cyclin A:Cdk2-associated events at S phase entry	5	30	709	10876	WEE1;AKT3;MAX;CDC25B;CDC25A	0.0609	0.1144
R-HSA-8862803_Deregulated CDK5 triggers multiple neurodegenerative pathways in Alzheimers disease models	5	30	709	10876	BCL2L11;CDC25B;CDC25A;CDK5R1	0.0609	0.1144
R-HSA-6811440_Retrograde transport at the Trans-Golgi-Network	7	50	709	10876	IGF2R;NAA30;USP6NL;SYS1;SCOC;M6PR;RAB9B	0.0591	0.1144
R-HSA-69273_Cyclin A/B1/B2 associated events during G2/M transition	5	30	709	10876	WEE1;PPP2R2A;CDC25B;CDC25A	0.0609	0.1144
R-HSA-8853659_RET signaling	6	40	709	10876	FRS2;PIK3R3;RET;MAPK7;IRS2;GAB2	0.061	0.1144
R-HSA-1632852_Macroautophagy	9	73	709	10876	TSC1;WIPI2;CHMP7;PRKAB2;RHEB;PRKAA2;ATG4B;MTMR3;RRAGD	0.0642	0.1181
R-HSA-2022090_Assembly of collagen fibrils and other multimeric structures	7	51	709	10876	COL1A1;COL5A2;COL4A1;COL24A1;COL9A1;COL12A1;COL27A1	0.0638	0.1181
R-HSA-216083_Integrin cell surface interactions	12	109	709	10876	COL1A1;ITGB3;COL5A2;ITGA11;COL4A1;COL9A1;ITGB8;THBS1	0.0691	0.1259
R-HSA-1660661_Sphingolipid de novo biosynthesis	6	43	709	10876	SAMD8;VAPB;SPTLC1;ACER3;KDSR;PLPP3	0.0782	0.1412
R-HSA-9013507_NOTCH3 Activation and Transmission of Signal to the Nucleus	5	33	709	10876	ADAM10;WWP2;DLL1;MIB1	0.0811	0.1451
R-HSA-445095_Interaction between L1 and Ankyrins	6	44	709	10876	ANK1;SCN4B;SCN1A;SPTBN2	0.0845	0.1498
R-HSA-2871796_FCERI mediated MAPK activation	5	35	709	10876	PAK1;KRAS;NRAS;MAPK1	0.0963	0.1692
R-HSA-6802948_Signaling by high-kinase activity BRAF mutants	5	36	709	10876	ITGB3;RAF1;KRAS;NRAS;MAPK1	0.1044	0.1786
R-HSA-2173788_Downregulation of TGF-beta receptor signaling	5	36	709	10876	SMAD2;TGFBR1;NEDD4L;SMURF1	0.1044	0.1786
R-HSA-1250196_SHC1 events in ERBB2 signaling	5	36	709	10876	NRG1;KRAS;NRAS;PRKCE	0.1044	0.1786
R-HSA-5083635_Defective B3GALTL causes Peters-plus syndrome (PpS)	5	37	709	10876	THBS1;ADAMTS1;ADAMTS5;ADAMTS3;ADAMTS14	0.1129	0.1914
R-HSA-6785807_Interleukin-4 and Interleukin-13 signaling	11	108	709	10876	TP53;IL6R;BCL2L1;POU2F1;PIM1;LIF;IL13;FGF2;STAT3;SOCS1;SOCS5	0.1148	0.193
R-HSA-2173796_SMAD2/SMAD3:SMAD4 heterotrimer regulates transcription	5	38	709	10876	SERPINE1;SMAD2;CCNT2;CDK8;TGIF1	0.1216	0.2009
R-HSA-5173214_O-glycosylation of TSR domain-containing proteins	5	38	709	10876	THBS1;ADAMTS1;ADAMTS5;ADAMTS3;ADAMTS14	0.1216	0.2009
R-HSA-5578775_Ion homeostasis	7	61	709	10876	NOS1;ATP2B4;SLC8A1;ASPH;CAMK2G;CALM1;CAMK2A	0.1228	0.2012
R-HSA-1266695_Interleukin-7 signaling	7	63	709	10876	RAG1;PIK3R3;STAT3;SOCS1;IRS2	0.1371	0.2228
R-HSA-5674135_MAP2K and MAPK activation	5	40	709	10876	ITGB3;RAF1;KRAS;NRAS;MAPK1	0.14	0.2238
R-HSA-8853884_Transcriptional Regulation by VENTX	5	40	709	10876	TP53;TNRC6B;AGO1;AGO4;AGO3	0.14	0.2238
R-HSA-525793_Myogenesis	6	52	709	10876	TCF4;SPAG9;MEF2D;MAP2K6	0.1439	0.2272
R-HSA-3928662_EPHB-mediated forward signaling	7	64	709	10876	GRIN2B;ITSN1;PAK1;WASL	0.1445	0.2272
R-HSA-5687128_MAPK6/MAPK4 signaling	9	89	709	10876	RAG1;TNRC6B;PAK1;IGF2BP1;AGO2;DNAJB1;AGO1;AGO4;AGO3	0.1476	0.2281
R-HSA-1442490_Collagen degradation	9	89	709	10876	COL1A1;COL5A2;ADAM10;COL4A1;COL9A1;COL12A1;MMP11	0.1476	0.2281
R-HSA-2122948_Activated NOTCH1 Transmits Signal to the Nucleus	5	41	709	10876	ADAM10;DTX4;DLL1;MIB1	0.1497	0.2281
R-HSA-3000171_Non-integrin membrane-ECM interactions	5	41	709	10876	COL1A1;DMD;COL5A2;COL4A1;FGF2	0.1497	0.2281
R-HSA-8876198_RAB GEFs exchange GTP for GDP on RABs	9	90	709	10876	RAB3IP;AKT3;GAPVD1;RABGEF1;RAB27B;DENND2B;RAB3GAP2;RAB10;RAB9B	0.1541	0.2329
R-HSA-419037_NCAM1 interactions	5	43	709	10876	COL5A2;CACNA1C;CACNB4;COL4A1;COL9A1	0.1697	0.2546
R-HSA-69231_Cyclin D associated events in G1	5	44	709	10876	CDK6;PPP2R2A;E2F3;CCND2;E2F2	0.1801	0.2681
R-HSA-3238698_WNT ligand biogenesis and trafficking	5	45	709	10876	TMED5;WNT2B;WNT9B	0.1908	0.2819
R-HSA-9009391_Extra-nuclear estrogen signaling	6	58	709	10876	ESR1;IGF1R;PIK3R3;CALM1;STRN;GNAI3	0.1979	0.2902
R-HSA-9018519_Estrogen-dependent gene expression	13	150	709	10876	ESR1;TNRC6B;AGO2;POU2F1;AGO1;DDX5;NCOA1;CARM1;YY1;POLR2D;GREB1;AGO4;AGO3	0.2026	0.2948
R-HSA-4570464_SUMOylation of RNA binding proteins	5	47	709	10876	NUP155;PHC3;CBX2;RANBP2;CBX8	0.2127	0.3072
R-HSA-193648_NRAGE signals death through JNK	6	60	709	10876	ITSN1;ARHGEF37;ARHGEF3;BCL2L11;FGD4;RASGRF2	0.2174	0.3094
R-HSA-418597_G alpha (z) signalling events	6	60	709	10876	ADCY9;PRKCE;GNAI3;RGS17	0.2174	0.3094
R-HSA-6804756_Regulation of TP53 Activity through Phosphorylation	8	92	709	10876	TP53;MDM4;RAD9A;CSNK2A1;DYRK2;CDK5R1;PRKAB2;PRKAA2	0.2704	0.3793
R-HSA-373080_Class B/2 (Secretin family receptors)	5	52	709	10876	WNT2B;WNT9B;FZD5;FZD4;FZD3	0.2704	0.3793
R-HSA-983189_Kinesins	6	67	709	10876	KIF2A;KIF21B;TUBA1A;KIF1B;KIF3B	0.2899	0.4038
R-HSA-2672351_Stimuli-sensing channels	7	81	709	10876	CLCN5;WNK3;SGK3;NEDD4L;ASPH;RAF1;CALM1	0.2945	0.4073
R-HSA-194840_Rho GTPase cycle	11	138	709	10876	ITSN1;ARHGEF37;ARHGAP5;CHN2;FAM13B;ARHGEF3;ARHGDIA;STARD13;FGD4;SRGAP1;RASGRF2	0.307	0.4186
R-HSA-9639288_Amino acids regulate mTORC1	5	55	709	10876	FNIP1;FNIP2;ATP6V1B2;RHEB;RRAGD	0.3064	0.4186
R-HSA-8936459_RUNX1 regulates genes involved in megakaryocyte differentiation and platelet function	8	97	709	10876	TNRC6B;KMT2A;AGO1;SETD1B;THBS1;AGO4;KMT2E;AGO3	0.3154	0.4255
R-HSA-5610787_Hedgehog off state	5	56	709	10876	ADCY9;PRKAR1B;TUBA1A;PRKAR2A;INTU	0.3186	0.4255
R-HSA-8955332_Carboxyterminal post-translational modifications of tubulin	5	56	709	10876	TUBA1A;TTLL7;TTL;TTLL4	0.3186	0.4255
R-HSA-2644606_Constitutive Signaling by NOTCH1 PEST Domain Mutants	5	58	709	10876	ADAM10;CDK8;TBL1XR1;DLL1;MIB1	0.3431	0.449
R-HSA-2894862_Constitutive Signaling by NOTCH1 HD+PEST Domain Mutants	5	58	709	10876	ADAM10;CDK8;TBL1XR1;DLL1;MIB1	0.3431	0.449
R-HSA-114608_Platelet degranulation	10	128	709	10876	ITGB3;SERPINE1;IGF1;CALU;CALM1;RAB27B;PLEK;THBS1;ISLR;NHLRC2	0.3396	0.449
R-HSA-4551638_SUMOylation of chromatin organization proteins	6	73	709	10876	CBX5;NUP155;PHC3;CBX2;RANBP2;CBX8	0.3554	0.4559
R-HSA-1169091_Activation of NF-kappaB in B cells	6	73	709	10876	IKBKB;BTRC;CHUK;REL	0.3554	0.4559
R-HSA-1169408_ISG15 antiviral mechanism	6	73	709	10876	EIF4G2;EIF4G1;NUP155;KPNA5;KPNA4;RANBP2	0.3554	0.4559
R-HSA-5689880_Ub-specific processing proteases	16	220	709	10876	ADRB2;PTEN;ATXN7;TP53;SMAD2;USP9X;CYLD;USP44;TGFBR1;USP19;MDM4;USP3;CDC25A;USP24;SUDS3;TADA2B	0.3758	0.479
R-HSA-3000178_ECM proteoglycans	7	90	709	10876	COL1A1;ITGB3;COL5A2;SERPINE1;COL4A1;COL9A1	0.3845	0.4869
R-HSA-3108214_SUMOylation of DNA damage response and repair proteins	6	77	709	10876	NUP155;PHC3;NSMCE2;CBX2;RANBP2;CBX8	0.3996	0.5027
R-HSA-212436_Generic Transcription Pathway	24	345	709	10876	MED8;ZNF740;ZNF655;ZNF302;ZNF613;ZNF706;ZNF436;KRBOX4;ZNF562;ZNF566;ZNF583;ZNF268;ZNF641;CDK8;MED6;ZNF282;ZNF584;ZNF514;ZKSCAN5;ZFP1;ZNF471;ZNF689;ZNF625;ZNF710	0.4123	0.5152
R-HSA-2029482_Regulation of actin dynamics for phagocytic cup formation	7	93	709	10876	MYO5A;PAK1;NCKAP1L;MAPK1;WASL	0.4148	0.5152
R-HSA-1912408_Pre-NOTCH Transcription and Translation	8	108	709	10876	TP53;TNRC6B;AGO2;E2F3;AGO1;AGO4;AGO3	0.4179	0.5158
R-HSA-6796648_TP53 Regulates Transcription of DNA Repair Genes	5	65	709	10876	TP53;RAD51D;CCNT2;POLR2D;CDK12	0.4292	0.5166
R-HSA-4608870_Asymmetric localization of PCP proteins	5	65	709	10876	SMURF1;FZD5;FZD4;FZD3	0.4292	0.5166
R-HSA-3928665_EPH-ephrin mediated repulsion of cells	5	65	709	10876	DNM1;AP2B1;ADAM10;EPHA2	0.4292	0.5166
R-HSA-381676_Glucagon-like Peptide-1 (GLP1) regulates insulin secretion	5	65	709	10876	PRKAR1B;KCNC2;PRKAR2A;AKAP5;KCNB1	0.4292	0.5166
R-HSA-382556_ABC-family proteins mediated transport	6	81	709	10876	ERLIN2;OS9;ABCC5;ERLIN1;SEL1L;EIF2S2	0.4436	0.5302
R-HSA-1474228_Degradation of the extracellular matrix	8	111	709	10876	ADAM10;TLL1;SCUBE3;CASP3;MMP11;ADAMTS1;ADAMTS5	0.4459	0.5302
R-HSA-5663213_RHO GTPases Activate WASPs and WAVEs	5	67	709	10876	NCKAP1L;MAPK1;WASL	0.4534	0.5358
R-HSA-202424_Downstream TCR signaling	7	98	709	10876	PTEN;CD4;IKBKB;BTRC;PDPK1;CHUK;CDC34	0.465	0.5462
R-HSA-8948751_Regulation of PTEN stability and activity	5	69	709	10876	PTEN;AKT3;WWP2;CSNK2A1;OTUD3	0.4774	0.5541
R-HSA-3371453_Regulation of HSF1-mediated heat shock response	5	69	709	10876	NUP155;DNAJB1;HSPA4L;MAPK1;RANBP2	0.4774	0.5541
R-HSA-983231_Factors involved in megakaryocyte development and platelet production	8	116	709	10876	TP53;PHF21A;CBX5;WEE1;PRKAR1B;SH2B3;PRKAR2A;DOCK3	0.4921	0.5678
R-HSA-2871837_FCERI mediated NF-kB activation	6	86	709	10876	RASGRP1;IKBKB;BTRC;PDPK1;CHUK;CDC34	0.4976	0.5708
R-HSA-2565942_Regulation of PLK1 Activity at G2/M Transition	6	88	709	10876	CLASP1;PPP1R12A;PPP1R12B;BTRC;TUBA1A;CNTRL	0.5186	0.5914
R-HSA-8951664_Neddylation	15	234	709	10876	COP1;KLHL5;COPS2;FBXL20;CUL2;FBXO32;BTRC;DCAF10;DCUN1D1;GAN;SOCS6;DCAF7;SOCS5;FBXO21;HIF3A	0.5633	0.6386
R-HSA-416482_G alpha (12/13) signalling events	5	80	709	10876	ITSN1;ARHGEF37;ARHGEF3;FGD4;RASGRF2	0.6011	0.6775
R-HSA-5607764_CLEC7A (Dectin-1) signaling	5	82	709	10876	IKBKB;BTRC;PDPK1;CHUK;CDC34	0.6217	0.6967
R-HSA-6811434_COPI-dependent Golgi-to-ER retrograde traffic	6	99	709	10876	KIF2A;KIF21B;TUBA1A;SURF4;KIF1B;KIF3B	0.6271	0.6988
R-HSA-9020702_Interleukin-1 signaling	5	88	709	10876	IKBKB;BTRC;CHUK;MAP3K3;MAP2K6	0.6796	0.753
R-HSA-2132295_MHC class II antigen presentation	7	123	709	10876	DNM1;AP2B1;SAR1B;KIF2A;TUBA1A;KIF3B;SPTBN2	0.6889	0.7562
R-HSA-6807505_RNA polymerase II transcribes snRNA genes	8	140	709	10876	POU2F1;CCNT2;POLR2D;RPAP2	0.6903	0.7562
R-HSA-5663220_RHO GTPases Activate Formins	8	147	709	10876	KIF2A;CLASP1;SCAI;TUBA1A;DVL3;RANBP2;DIAPH2;TAOK1	0.7377	0.8009
R-HSA-8939902_Regulation of RUNX2 expression and activity	7	130	709	10876	ESR1;NR3C1;SMURF1;PPARGC1A	0.7393	0.8009
R-HSA-2559582_Senescence-Associated Secretory Phenotype (SASP)	6	115	709	10876	CDK6;STAT3;MAPK1;MAPK7;RPS6KA3	0.7563	0.8148
R-HSA-9648025_EML4 and NUDC in mitotic spindle formation	6	117	709	10876	KIF2A;CLASP1;TUBA1A;NEK9;RANBP2;TAOK1	0.7699	0.8249
R-HSA-5578749_Transcriptional regulation by small RNAs	5	106	709	10876	AGO2;NUP155;AGO1;POLR2D;RANBP2	0.8156	0.8691
R-HSA-5689603_UCH proteinases	5	107	709	10876	TGFBR1;ASXL2;MBD5;YY1;INO80D	0.8216	0.8707
R-HSA-72163_mRNA Splicing - Major Pathway	9	183	709	10876	U2SURP;CPSF4;SF1;PAPOLA;DDX5;PRPF40A;POLR2D;HNRNPA0;NUDT21	0.8352	0.8803
R-HSA-68877_Mitotic Prometaphase	5	113	709	10876	KIF2A;CLASP1;TUBA1A;RANBP2;TAOK1	0.8541	0.8954
R-HSA-381426_Regulation of Insulin-like Growth Factor (IGF) transport and uptake by Insulin-like Growth Factor Binding Proteins (IGFBPs)	5	125	709	10876	IGF1;ADAM10;CALU;PAPPA;FSTL1	0.9043	0.9416
R-HSA-2500257_Resolution of Sister Chromatid Cohesion	5	126	709	10876	KIF2A;CLASP1;TUBA1A;RANBP2;TAOK1	0.9078	0.9416
R-HSA-3214847_HATs acetylate histones	9	206	709	10876	ATXN7;PAX3;KAT7;CLOCK;ELP4;JADE2;ZZZ3;NCOA1;TADA2B	0.9129	0.9419
R-HSA-418555_G alpha (s) signalling events	6	155	709	10876	ADRB2;HTR4;ADCY9;ADCYAP1R1;GNAI3	0.9324	0.9569
R-HSA-6798695_Neutrophil degranulation	22	480	709	10876	IGF2R;SIRPA;PTPRJ;ACP3;ADAM10;NCKAP1L;DDX3X;ARMC8;IST1;SURF4;B4GALT1;NRAS;P2RX1;MAPK1;SNAP23;SYNGR1;SLC2A3;ATP11A;RAB10;RAB9B;KCMF1;ATP8B4	0.9601	0.9802
R-HSA-416476_G alpha (q) signalling events	6	181	709	10876	HTR2C;PIK3R3;EDN1;GNAQ;RGS17	0.9741	0.9893
R-HSA-418594_G alpha (i) signalling events	9	283	709	10876	GRM2;HTR1E;ADCY9;CX3CL1;CXCL5;GNAI3;RGS17;APLN	0.9933	0.9984
R-HSA-2467813_Separation of Sister Chromatids	5	190	709	10876	KIF2A;CLASP1;TUBA1A;RANBP2;TAOK1	0.9931	0.9984
R-HSA-9609690_HCMV Early Events	5	235	709	10876	TUBA1A;NUP155;CREB1;TBL1XR1;RANBP2	0.9991	0.9991

## Sheet: CvsA downreg in A
Pathway/Onthology	Hits	Pop Hits	List Total	Pop Total	Genes	Pvalue	adjusted Pvalue(BH)
GO:0006468_protein_phosphorylation	53	467	898	15891	ACVRL1;RHO;KALRN;CSNK1A1;SGK3;MARK2;ACVR2B;HIPK2;PAK1;CCNJ;ERG;CDK6;CDK16;MARK4;BMPR2;CCNT1;PIK3R1;CAMKK2;PDK1;ACVR2A;WNK2;MAP3K9;TRIB3;CCNJL;MAPK10;PKN2;TESK2;JAK1;RPS6KA5;AURKA;RPS6KA6;DYRK1A;STK4;CSNK1D;CAMK2A;CDC42BPA;AAK1;MAP3K2;CILK1;CCND2;DYRK2;GMFB;STK17B;BMPR1A;CCNG2;PRKCE;MAP3K1;PRKAA2;CDC42BPG;BMP2K;SCYL3;CCND1;CCNE2	0	0
GO:0007399_nervous_system_development	39	297	898	15891	ATXN1;PAX3;DCX;CHRM1;ERBB3;CPLX2;VLDLR;KALRN;ATXN3;ARHGAP26;ATXN1L;RBFOX1;GFRA1;NRG1;MARK4;CSPG5;ZNF423;MEF2D;AXL;PCDH1;DPF3;MYT1L;MBNL1;SCRG1;ST8SIA2;DYRK1A;TTLL7;RAPGEF5;ELAVL3;EFNA5;SEMA5A;GMFB;SCN2B;GDF11;PURA;FUT9;PCDHA10;ITM2B;ATOH8	0	0
GO:0000381_regulation_of_alternative_mRNA_splicing,_via_spliceosome	12	65	898	15891	CELF2;RBFOX1;MBNL3;REST;RNPS1;ZC3H10;MBNL1;ZBTB7A;DYRK1A;SRSF12;SRSF3;HNRNPU	0.0008	0.0371
GO:0001707_mesoderm_formation	8	32	898	15891	NF2;SMAD2;SMAD3;BMPR2;PRKAR1A;EOMES;BMP7;BMPR1A	0.0011	0.0371
GO:0007411_axon_guidance	26	205	898	15891	EXT1;VLDLR;SCN1B;FRS2;GFRA1;NPTN;APBB2;PIK3R1;MYPN;KLF7;EPHA5;ROBO4;RPS6KA5;NTN4;DOK4;CNTN2;FLRT2;DAB1;EFNB2;BMP7;EFNA5;GRB2;PLCG1;SRC;SEMA3A;GAB2	0.0003	0.0371
GO:0017157_regulation_of_exocytosis	8	28	898	15891	CPLX2;RIMS2;RAB3C;RAB3B;NSF;RAB21;RAB10;RAB8B	0.0005	0.0371
GO:0031016_pancreas_development	7	24	898	15891	SMAD2;ACVR2B;PROX1;FOXF1;GDF11;NKX6-1;ILDR2	0.0011	0.0371
GO:0035556_intracellular_signal_transduction	38	375	898	15891	PSEN1;DCX;IGFBP5;GUCY1A2;SMAD2;KALRN;SGK3;MARK2;DCLK2;RACGAP1;STMN1;NRG1;APBB2;MARK4;ASB6;DGKH;PRKAR1A;WNK2;MAPK10;PKN2;JAK1;RPS6KA5;MAP3K3;STK4;CDC42BPA;CILK1;STK17B;SOCS6;RPS6KA3;PRKCE;SRC;PRKAA2;YWHAE;RAC1;SOCS5;ASB4;CDC42BPG;PDZD8	0.0011	0.0371
GO:0043085_positive_regulation_of_catalytic_activity	13	76	898	15891	PSEN1;ATP7A;SH3PXD2B;PHACTR4;BCAS3;PPP1R12B;AZIN1;SH3PXD2A;GMFB;PRKCE;MMP16;NR4A2;SLX4	0.0009	0.0371
GO:0045737_positive_regulation_of_cyclin-dependent_protein_serinethreonine_kinase_activity	8	31	898	15891	PKD2;CCNT1;CCNT2;PROX1;CCNY;CCND2;SRC;CCND1	0.0009	0.0371
GO:0048286_lung_alveolus_development	9	34	898	15891	ATP7A;IGFBP5;ATXN1L;BMPR2;LIF;FOXF1;TCF21;TNS3;PKDCC	0.0004	0.0371
GO:0060021_roof_of_mouth_development	12	64	898	15891	ACVR2B;ASPH;ARID5B;BNC2;INSIG1;LRP6;TCF21;BMPR1A;GDF11;PRRX1;PRDM16;PKDCC	0.0007	0.0371
GO:0000226_microtubule_cytoskeleton_organization	15	103	898	15891	ATXN7;PAFAH1B1;MARK2;DCLK2;MAPT;ATXN3;CLASP1;MARK4;SON;PARD3B;GAS2L3;CNTN2;TTL;NEFH;TTBK2	0.0017	0.0504
GO:0001657_ureteric_bud_development	8	37	898	15891	RARB;SMAD2;NPNT;SMAD3;SMAD7;BMP7;TCF21;GDF11	0.0025	0.0504
GO:0006904_vesicle_docking_involved_in_exocytosis	7	31	898	15891	CPLX2;RAB3C;RAB3B;KCNB1;VTI1B;RAB10;RAB8B	0.0037	0.0504
GO:0007049_cell_cycle	26	249	898	15891	CSNK1A1;TENT4B;URGCP;CABLES1;LIN54;MICAL3;GNAI2;KLHL13;MARK4;CCNT1;CCNT2;E2F3;PARD3B;EVI5;PKN2;FIGN;PTP4A1;RGS2;HNRNPU;RPS6KA3;PRKCE;SRC;GNAI3;TUSC2;APPL1;DAB2IP	0.0041	0.0504
GO:0007173_epidermal_growth_factor_receptor_signaling_pathway	9	48	898	15891	ERBIN;REPS2;PIK3R1;RPS6KA5;EREG;GRB2;PLCG1;SRC;SOCS5	0.0032	0.0504
GO:0007628_adult_walking_behavior	7	29	898	15891	GLRA1;HIPK2;SCN1A;OXR1;CNTN2;DAB1;KCNJ10	0.0027	0.0504
GO:0010634_positive_regulation_of_epithelial_cell_migration	8	36	898	15891	CLASP1;BMPR2;GLIPR2;CAPN7;PLCG1;PRKCE;SRC;PPM1F	0.0021	0.0504
GO:0016477_cell_migration	24	219	898	15891	ITGB3;PTEN;PAK3;PAK1;NCKAP1L;RHOBTB1;AXL;ABI2;NTN4;MYO18A;CDC42BPA;FMNL3;CD47;BTG1;ITGB8;LAMC1;PLCG1;GPC6;RAC1;MAPRE1;SDC3;AVL9;SCYL3;TNS3	0.0033	0.0504
GO:0030036_actin_cytoskeleton_organization	18	151	898	15891	NF2;PAFAH1B1;PHACTR4;MRAS;SMTNL2;ATXN3;IQSEC1;ARHGAP26;INPP5K;RHOBTB1;RND3;AMOTL2;ABLIM3;GAS2L3;TESK2;KRAS;RAC1;ARHGEF17	0.0046	0.0504
GO:0030326_embryonic_limb_morphogenesis	8	37	898	15891	PSEN1;CYP26B1;MBNL1;BMP7;FGF9;LRP6;PRRX1;SP8	0.0025	0.0504
GO:0030501_positive_regulation_of_bone_mineralization	8	38	898	15891	ACVR2B;SLC8A1;SMAD3;BMPR2;ACVR2A;BMP7;BMPR1A;PKDCC	0.0029	0.0504
GO:0032147_activation_of_protein_kinase_activity	13	93	898	15891	ITGB3;MARK2;ACVR2B;PAK3;PAK1;NCKAP1L;STRADB;GPRC5B;MAP3K3;STK4;GPRC5C;MAP3K2;MAP3K1	0.0046	0.0504
GO:0032869_cellular_response_to_insulin_stimulus	13	92	898	15891	PTEN;CPEB1;PAK1;INPP5K;HDAC9;PIK3R1;TBC1D4;TRIB3;PARP1;SRC;RAB10;RAB8B;SYAP1	0.0042	0.0504
GO:0038128_ERBB2_signaling_pathway	7	31	898	15891	ERBB3;ERBIN;NRG1;PIK3R1;EREG;GRB2;SRC	0.0037	0.0504
GO:0042752_regulation_of_circadian_rhythm	11	65	898	15891	ATG7;KDM2A;CLOCK;PROX1;MAPK10;CSNK1D;RORB;PER1;PRKAA2;FBXL3;PER2	0.0024	0.0504
GO:0043087_regulation_of_GTPase_activity	11	69	898	15891	PAFAH1B1;PLXNA4;BVES;RDX;ARHGAP12;EPHA5;ARHGAP44;EFNA5;PLXNC1;RAB3GAP2;DAB2IP	0.0036	0.0504
GO:0044772_mitotic_cell_cycle_phase_transition	6	23	898	15891	CCNJ;CCNJL;CCND2;CCNG2;CCND1;CCNE2	0.0039	0.0504
GO:0045197_establishment_or_maintenance_of_epithelial_cell_apicalbasal_polarity	6	20	898	15891	ERBIN;MARK2;DLG2;PARD3B;LRRC7;VANGL2	0.0022	0.0504
GO:0045821_positive_regulation_of_glycolytic_process	6	23	898	15891	PSEN1;IGF1;HTR2A;ZBTB20;ENTPD5;PRKAA2	0.0039	0.0504
GO:0048167_regulation_of_synaptic_plasticity	9	48	898	15891	PSEN1;GRIN2B;RIMS2;MAPT;JPH4;CPEB3;RIMS4;EIF4EBP2;RIMS3	0.0032	0.0504
GO:0051496_positive_regulation_of_stress_fiber_assembly	9	51	898	15891	NF2;TSC1;SH3PXD2B;PAK1;SMAD3;CD47;RAC1;PPM1F;ARHGEF15	0.0046	0.0504
GO:0070317_negative_regulation_of_G0_to_G1_transition	8	41	898	15891	CBX5;FOXO4;TFDP2;E2F6;PHC3;PHC1;RNF2;DAB2IP	0.0043	0.0504
GO:0070507_regulation_of_microtubule_cytoskeleton_organization	7	31	898	15891	PAFAH1B1;BICD2;MARK2;MAPT;CLASP1;EFNA5;PRKAA2	0.0037	0.0504
GO:0070588_calcium_ion_transmembrane_transport	16	116	898	15891	PSEN1;PKD2;CACNA1C;CACNA1E;CACNB1;ATP2B4;CACNA1I;CACNA2D2;TRPM3;SLC8A1;SLC24A2;CACHD1;MCOLN2;SLC24A4;ATP2A2;TRPV6	0.002	0.0504
GO:1904707_positive_regulation_of_vascular_smooth_muscle_cell_proliferation	9	49	898	15891	IGFBP5;IGF1;PAK1;GNAI2;MEF2D;FGF9;BMPR1A;GNAI3;LDLRAP1	0.0036	0.0504
GO:0045669_positive_regulation_of_osteoblast_differentiation	10	62	898	15891	IGF1;NPNT;ACVR2B;TP63;BMPR2;ACVR2A;SUCO;ZHX3;BMP7;BMPR1A	0.005	0.0533
GO:0001889_liver_development	11	74	898	15891	ATP7A;PKD2;RARB;AK4;HMGCS1;SMAD3;ARID5B;PROX1;COBL;KRAS;ONECUT2	0.0058	0.0546
GO:0035019_somatic_stem_cell_population_maintenance	10	63	898	15891	KIT;SMAD2;CUL4A;FOXP1;REST;ZIC3;SOX4;VANGL2;PRDM16;LIN28A	0.0056	0.0546
GO:0051726_regulation_of_cell_cycle	15	118	898	15891	NF2;TSC1;PHACTR4;CABLES1;HIPK2;LIN54;RAD51D;CDK16;E2F3;E2F6;DTL;SON;IRF1;PRR11;PER2	0.0054	0.0546
GO:0070373_negative_regulation_of_ERK1_and_ERK2_cascade	11	74	898	15891	PTEN;LMO3;SPRY4;LIF;PTPN1;WNK2;RAPGEF1;RPS6KA6;TLR4;DAB2IP;SPRED1	0.0058	0.0546
GO:1904646_cellular_response_to_amyloid-beta	8	43	898	15891	PSEN1;IGF1;CACNB1;BCL2L2;BCL2L11;BACE1;PARP1;TLR4	0.0055	0.0546
GO:0018105_peptidyl-serine_phosphorylation	18	156	898	15891	CSNK1A1;SGK3;MARK2;DCLK2;HIPK2;PDK3;UHMK1;PKN2;CSNK1G1;DYRK1A;STK4;CSNK1D;CAMK2A;DYRK2;RPS6KA3;PRKCE;SRC;TTBK2	0.0062	0.0555
GO:0018108_peptidyl-tyrosine_phosphorylation	15	120	898	15891	KIT;ERBB3;ABL2;TWF1;CAMKK2;AXL;EPHA5;ABI2;TESK2;JAK1;DYRK1A;DYRK2;SRC;DSTYK;PKDCC	0.0062	0.0555
GO:0030336_negative_regulation_of_cell_migration	17	144	898	15891	ACVRL1;MITF;NF2;PTEN;IGFBP5;LDLRAD4;SULF1;TP53INP1;SINHCAF;DAG1;SMAD7;RAP2C;SRGAP1;RAP2B;STC1;VCL;ABHD2	0.0063	0.0555
GO:0031116_positive_regulation_of_microtubule_polymerization	6	26	898	15891	MAPT;PAK1;CLASP1;RAC1;MAPRE1;SLAIN2	0.0065	0.056
GO:0008283_cell_proliferation	22	208	898	15891	PTEN;IGF1;CSF1;RAP1B;CD34;GLUL;TP63;PROK2;GNAI2;ENTPD5;MORF4L1;PDK1;USP28;GRHL2;POLR3G;TXLNA;USP13;H3-3B;SRC;RAC1;APPL1;PDS5B	0.0068	0.0574
GO:0000079_regulation_of_cyclin-dependent_protein_serinethreonine_kinase_activity	9	56	898	15891	PTEN;CCNJ;CCNT1;CCNT2;CCNJL;CCND2;CCNG2;CCND1;CCNE2	0.0077	0.0608
GO:0001501_skeletal_system_development	16	135	898	15891	EXT1;SHOX;HOXD13;IGF1;FGFRL1;SH3PXD2B;TP63;TRPS1;BMP7;SOX4;RPS6KA3;GDF11;MMP16;BPNT2;ANKH;PKDCC	0.0076	0.0608
GO:0035329_hippo_signaling	6	27	898	15891	MOB1B;TEAD2;AMOTL2;STK4;YWHAE;TEAD1	0.0075	0.0608
GO:0051301_cell_division	32	344	898	15891	CSNK1A1;ZNF207;TENT4B;CABLES1;MICAL3;CLASP1;CDK6;GNAI2;KLHL13;MARK4;CCNT1;CCNT2;MCMBP;SMC1A;CCNY;PARD3B;EVI5;PKN2;FIGN;AURKA;CCND2;CCNG2;HNRNPU;CDC23;PRKCE;GNAI3;MAPRE1;PDS5B;USP37;CCND1;CCNE2;PHF13	0.0078	0.0608
GO:0034765_regulation_of_ion_transmembrane_transport	14	113	898	15891	CACNA1E;CACNA1I;CACNA2D2;KCNC4;CLIC5;NEDD4L;SCN1A;KCNQ3;KCNC3;KCNJ6;KCNJ10;KCNK5;KCNB1;KCNK10	0.0085	0.0638
GO:0042475_odontogenesis_of_dentin-containing_tooth	9	57	898	15891	NF2;LHX8;ACVR2B;TP63;BCL2L11;BMP7;FGF4;LRP6;BMPR1A	0.0085	0.0638
GO:0071260_cellular_response_to_mechanical_stimulus	11	79	898	15891	ATP1A2;KCNJ2;DAG1;CASP2;TNFRSF8;SLC38A2;IRF1;MAP3K2;TLR4;MAP3K1;RAC1	0.0089	0.0655
GO:0007420_brain_development	22	217	898	15891	ATXN1;GRIN2B;PPP3CA;AK4;HMGCS1;RGS4;ATXN1L;STMN1;NFIB;BMPR2;BCL2L11;CASP2;PROX1;EOMES;MACO1;POU6F1;GRHL2;KCNK3;RGS2;H3-3B;GNAI3;CNTNAP2	0.0104	0.0697
GO:0007613_memory	11	81	898	15891	PSEN1;PTEN;ATXN1;HTR2A;VLDLR;KALRN;MAPT;ATXN1L;SLC24A2;EIF4EBP2;KCNK10	0.0104	0.0697
GO:0009791_post-embryonic_development	10	70	898	15891	PSEN1;SMAD2;ACVR2B;MECP2;SOX6;ARID5B;PLAGL2;NR4A2;BPNT2;HEG1	0.0105	0.0697
GO:0050821_protein_stabilization	19	178	898	15891	PTEN;TSC1;IGF1;ZNF207;TBL1X;SMAD3;SMAD7;PIK3R1;ATF7IP;HPS4;STK4;AAK1;SOX4;USP13;OTUD3;MTMR9;TRIM44;COG3;NAA15	0.0103	0.0697
GO:0071805_potassium_ion_transmembrane_transport	14	116	898	15891	PKD2;KCNJ2;LRRC55;KCNC4;SLC24A2;KCNN3;KCNQ3;SLC9A7;KCNC3;SLC24A4;KCNK3;KCNK5;KCNB1;KCNK10	0.0104	0.0697
GO:2000145_regulation_of_cell_motility	6	29	898	15891	ERBB3;ABL2;CDK6;NRG1;PKN2;EREG	0.0101	0.0697
GO:0030318_melanocyte_differentiation	5	21	898	15891	KIT;MITF;HPS4;USP13;RAB27A	0.0113	0.071
GO:0032332_positive_regulation_of_chondrocyte_differentiation	5	21	898	15891	ACVRL1;SMAD3;SOX6;SOX5;PKDCC	0.0113	0.071
GO:0032482_Rab_protein_signal_transduction	10	71	898	15891	DNAJC27;RAB43;RAB5B;RAB3C;RAB6B;RAB3B;RAB27A;RAB21;RAB10;RAB8B	0.0114	0.071
GO:0043161_proteasome-mediated_ubiquitin-dependent_protein_catabolic_process	19	180	898	15891	UBE2W;SPOPL;CUL4A;NHLRC3;RFFL;TRIM71;ATXN3;TBL1X;NEDD4L;ARMC8;CLOCK;MARCHF6;HECW2;FBXW11;FAF1;TRIM9;GID4;ZNRF1;UBXN2A	0.0114	0.071
GO:0007498_mesoderm_development	6	30	898	15891	EXT1;ACVR2B;IKZF3;ACVR2A;OVOL1;GDF11	0.0116	0.0712
GO:0031098_stress-activated_protein_kinase_signaling_cascade	8	50	898	15891	PAK3;PAK1;KAT7;STRADB;MAP3K3;STK4;MAP3K2;MAP3K1	0.012	0.0725
GO:0032436_positive_regulation_of_proteasomal_ubiquitin-dependent_protein_catabolic_process	10	72	898	15891	PSEN1;RCHY1;CSNK1A1;SMAD7;RNF217;TRIB3;AURKA;CSNK1D;CBFA2T3;SOCS5	0.0124	0.0734
GO:0071456_cellular_response_to_hypoxia	14	119	898	15891	ATP7A;PTEN;AK4;CPEB1;SLC8A1;HIPK2;B3GAT1;HP1BP3;BMP7;KCNK3;RORA;STC1;PRKCE;SRC	0.0125	0.0734
GO:0000165_MAPK_cascade	25	263	898	15891	KIT;GRIN2B;ERBB3;FRS2;PAK3;DLG2;GFRA1;NRG1;STRADB;CAMKK2;MAP3K9;PEA15;RASA2;JAK1;MAP3K3;LRRC7;KRAS;EREG;FGF4;FGF9;GRB2;MAP3K1;YWHAE;DAB2IP;SPRED1	0.0134	0.0764
GO:1990830_cellular_response_to_leukemia_inhibitory_factor	12	96	898	15891	SSTR1;MRAS;SPOCK2;SMAD7;ARID5B;FGF4;SRSF3;SMARCA5;HNRNPU;NEFH;INA;UBXN2A	0.0133	0.0764
GO:0009968_negative_regulation_of_signal_transduction	7	41	898	15891	ERBB3;PTPN1;SNX13;UBASH3B;SOCS6;RGS17;SOCS5	0.0136	0.0765
GO:0001974_blood_vessel_remodeling	6	32	898	15891	ACVRL1;ATP7A;ACVR2B;BMPR2;LIF;AXL	0.015	0.0799
GO:0001975_response_to_amphetamine	6	32	898	15891	PPP3CA;RGS4;HDAC9;RGS2;NR4A2;RGS17	0.015	0.0799
GO:0018107_peptidyl-threonine_phosphorylation	10	74	898	15891	CSNK1A1;MARK2;HIPK2;CSNK1G1;DYRK1A;CSNK1D;CDC42BPA;DYRK2;CDC42BPG;TTBK2	0.0145	0.0799
GO:0048701_embryonic_cranial_skeleton_morphogenesis	6	32	898	15891	SMAD2;SMAD3;PAX5;GRHL2;MMP16;PRRX1	0.015	0.0799
GO:0009887_animal_organ_morphogenesis	13	111	898	15891	PAX3;ABLIM1;NTNG1;FLI1;PAX5;NTN4;ASXL2;EFNB2;EREG;LAMC1;ONECUT2;NKX6-1;LHX4	0.0162	0.08
GO:0021766_hippocampus_development	9	64	898	15891	NF2;TSC1;PAFAH1B1;ATP2B4;DCLK2;EPHA5;DAB1;NCOA1;YWHAE	0.016	0.08
GO:0031295_T_cell_costimulation	8	53	898	15891	PAK3;PAK1;PIK3R1;EFNB2;GRB2;SRC;RAC1;PDCD1LG2	0.0159	0.08
GO:0070936_protein_K48-linked_ubiquitination	8	53	898	15891	RFFL;UBE2K;NEDD4L;KLHL3;MARCHF6;UBE2D4;ZNRF1;RNF152	0.0159	0.08
GO:0071320_cellular_response_to_cAMP	8	53	898	15891	PKD2;IGFBP5;RAP1A;RAP1B;SLC8A1;INPP5K;RAPGEF1;STC1	0.0159	0.08
GO:0097150_neuronal_stem_cell_population_maintenance	5	23	898	15891	IGF2BP1;REST;PROX1;PRRX1;HOOK3	0.0155	0.08
GO:0006605_protein_targeting	7	43	898	15891	ERBIN;YWHAZ;SRPRA;HPS4;RAB27A;AKAP5;YWHAE	0.0168	0.0805
GO:0071108_protein_K48-linked_deubiquitination	6	33	898	15891	ATXN3;OTUD7A;USP13;OTUD3;USP37;OTUB2	0.0169	0.0805
GO:1990573_potassium_ion_import_across_plasma_membrane	7	43	898	15891	ATP1A2;KCNJ2;SLC12A6;SLC12A5;KCNJ6;KCNJ10;KCNK5	0.0168	0.0805
GO:0045600_positive_regulation_of_fat_cell_differentiation	8	54	898	15891	HTR2A;LMO3;SH3PXD2B;ZNF385A;STK4;ASXL2;SYAP1;CCDC71L	0.0175	0.0815
GO:0050796_regulation_of_insulin_secretion	9	65	898	15891	CACNA1C;CACNA1E;CACNA2D2;RAP1A;SYT7;CLOCK;KCNB1;PER2;SYT9	0.0174	0.0815
GO:0035914_skeletal_muscle_cell_differentiation	7	44	898	15891	HIVEP3;MEF2D;EOMES;PAX5;HLF;BTG2;DMRTA2	0.0186	0.0856
GO:0048511_rhythmic_process	9	66	898	15891	CUL4A;ATG7;DTL;MAPK10;HLF;RORB;FBXW11;PRKAA2;FBXL3	0.0189	0.086
GO:0042127_regulation_of_cell_proliferation	15	139	898	15891	KIT;MITF;PKD2;HOXD13;ERBB3;SGK3;TCF7;ABL2;EPS15;XIAP;BMPR2;EGLN3;HP1BP3;MBD2;PDS5B	0.0192	0.0864
GO:0007179_transforming_growth_factor_beta_receptor_signaling_pathway	12	103	898	15891	ACVRL1;SMAD2;ACVR2B;HIPK2;SMAD3;SMAD7;BMPR2;ACVR2A;PARP1;BMPR1A;SRC;APPL1	0.021	0.0935
GO:0006813_potassium_ion_transport	9	69	898	15891	TSC1;ATP1A2;KCNJ2;KCNC4;KCNJ6;KCNJ10;KCNK3;KCNK5;NSF	0.0238	0.1025
GO:0033137_negative_regulation_of_peptidyl-serine_phosphorylation	5	26	898	15891	PDE4D;INPP5K;SMAD7;PPM1F;GPD1L	0.0234	0.1025
GO:0060412_ventricular_septum_morphogenesis	6	36	898	15891	FGFRL1;HEY1;SMAD7;BMPR2;PROX1;SOX4	0.0237	0.1025
GO:0031647_regulation_of_protein_stability	10	81	898	15891	NF2;PTEN;NEDD4L;ASPH;USP3;ATF7IP;USP28;AURKA;KRAS;SOX4	0.0242	0.1032
GO:0061024_membrane_organization	14	132	898	15891	LDLR;FNBP1L;SAR1B;REPS2;YWHAZ;SYT2;EPS15;FNBP1;AAK1;EREG;GRB2;YWHAE;LDLRAP1;SYT9	0.026	0.1097
GO:0007223_Wnt_signaling_pathway,_calcium_modulating_pathway	6	37	898	15891	PPP3CA;TNRC6B;TNRC6C;AGO1;CAMK2A;AGO3	0.0263	0.1098
GO:0007268_chemical_synaptic_transmission	22	240	898	15891	GLRA1;PAFAH1B1;HTR2A;CACNA1E;CACNB1;CHRM1;GAD2;GRIN2B;GRM7;KCNC4;SLC12A6;GJC1;ATXN3;SLC12A5;DLG2;SV2B;KCNQ3;SLC6A5;KCNK3;LRP6;SCN2B;AKAP5	0.0268	0.1107
GO:0016567_protein_ubiquitination	36	441	898	15891	UBE2W;SPOPL;CUL4A;RCHY1;UBE2K;RNF24;ATG7;NEDD4L;KLHL2;XIAP;KLHL13;ASB6;FBXO32;KLHL3;MARCHF6;RNF130;DCAF10;RNF121;HECW2;RNF220;GAN;FBXW11;SOCS6;SKP1;FBXL3;SOCS5;TRIM9;UBE2D4;FEM1C;MARCHF4;HIF3A;RNF38;GID4;KLHL15;RNF152;MARCHF3	0.0275	0.1107
GO:0021549_cerebellum_development	7	48	898	15891	PSEN1;ABAT;SSTR1;MECP2;PAK1;NCOA1;TTBK2	0.0271	0.1107
GO:0035264_multicellular_organism_growth	10	83	898	15891	GPD2;RARB;PDE4D;PLAG1;SLC12A5;ARID5B;GRHL2;H3-3B;HEG1;PKDCC	0.0276	0.1107
GO:0006446_regulation_of_translational_initiation	5	28	898	15891	EIF4G2;CTIF;EIF4B;EIF5;EIF1	0.03	0.1125
GO:0007612_learning	8	60	898	15891	ATXN1;SLC12A5;ATXN1L;JPH4;SLC24A2;CNTN2;GMFB;CNTNAP2	0.0288	0.1125
GO:0010628_positive_regulation_of_gene_expression	32	385	898	15891	PSEN1;KIT;MITF;PTEN;LDLR;IGF1;CSF1;ERBB3;SH3PXD2B;TNRC6B;CD34;HEY1;RIMS2;TNRC6C;SMAD3;CDK6;NRG1;RDX;CYP26B1;QKI;AGO1;PAWR;KIF1B;KRAS;BMP7;FGF9;ITGB8;MSN;TLR4;RAB27A;PPM1F;AGO3	0.0293	0.1125
GO:0010719_negative_regulation_of_epithelial_to_mesenchymal_transition	5	28	898	15891	PTEN;LDLRAD4;USF3;SMAD7;DAB2IP	0.03	0.1125
GO:0021915_neural_tube_development	5	28	898	15891	PKD2;TRIM71;TCF7;PROX1;GRHL2	0.03	0.1125
GO:0023014_signal_transduction_by_protein_phosphorylation	7	49	898	15891	PAK3;PAK1;STRADB;MAP3K3;STK4;MAP3K2;MAP3K1	0.0296	0.1125
GO:0045666_positive_regulation_of_neuron_differentiation	10	84	898	15891	PTEN;RARB;TCF4;REST;GPRC5B;DAB1;NCOA1;ETV5;NKX6-1;LIN28A	0.0295	0.1125
GO:0009952_anteriorposterior_pattern_specification	11	97	898	15891	HOXD13;SMAD2;HEY1;ACVR2B;HIPK2;BMPR2;ACVR2A;ZIC3;LRP6;BTG2;VANGL2	0.0307	0.1141
GO:0030334_regulation_of_cell_migration	10	85	898	15891	SGK3;PLXNA4;RND3;AMOTL2;GNA13;FRMD5;ROBO4;PLXNC1;RAC1;TTBK2	0.0314	0.1146
GO:0048013_ephrin_receptor_signaling_pathway	10	85	898	15891	PSEN1;GRIN2B;KALRN;PAK3;PAK1;EPHA5;EFNB2;EFNA5;SRC;RAC1	0.0314	0.1146
GO:2000300_regulation_of_synaptic_vesicle_exocytosis	7	50	898	15891	HTR2A;PREPL;RIMS2;RIMS4;CSPG5;BACE1;RIMS3	0.0322	0.1164
GO:0017156_calcium_ion_regulated_exocytosis	5	29	898	15891	RIMS2;SYT2;SYT7;RIMS3;SYT9	0.0337	0.1177
GO:0032922_circadian_regulation_of_gene_expression	8	62	898	15891	KMT2A;KDM2A;CLOCK;CSNK1D;PER1;RORA;HNRNPU;PER2	0.0336	0.1177
GO:0042771_intrinsic_apoptotic_signaling_pathway_in_response_to_DNA_damage_by_p53_class_mediator	5	29	898	15891	HIPK2;TP63;USP28;DYRK2;AEN	0.0337	0.1177
GO:0046579_positive_regulation_of_Ras_protein_signal_transduction	5	29	898	15891	IGF1;CSF1;NRG1;RAPGEF1;GRB2	0.0337	0.1177
GO:0019827_stem_cell_population_maintenance	7	51	898	15891	KIT;LIF;EOMES;SMC1A;FGF4;BMPR1A;LIN28A	0.035	0.1181
GO:0034446_substrate_adhesion-dependent_cell_spreading	7	51	898	15891	ITGB3;BVES;AXL;NTN4;LAMC1;SRC;RAC1	0.035	0.1181
GO:0034644_cellular_response_to_UV	7	51	898	15891	TP53INP1;PIK3R1;USP28;POLK;PARP1;EIF2S1;N4BP1	0.035	0.1181
GO:0045860_positive_regulation_of_protein_kinase_activity	7	51	898	15891	CSF1;RAP1A;VLDLR;DAG1;DAB1;EREG;CACUL1	0.035	0.1181
GO:0043407_negative_regulation_of_MAP_kinase_activity	6	40	898	15891	SPRY4;INPP5K;PTPN1;BMP7;RGS2;DAB2IP	0.0354	0.1185
GO:0017148_negative_regulation_of_translation	9	75	898	15891	TSC1;IGFBP5;TRIM71;IGF2BP1;CPEB3;RGS2;PURA;BTG2;LIN28A	0.0361	0.1198
GO:0000902_cell_morphogenesis	10	88	898	15891	CSNK1A1;SOX6;NRG1;NCKAP1L;GREM1;RHOBTB1;CDH19;STK4;LRATD1;FRYL	0.0377	0.1218
GO:0006479_protein_methylation	5	30	898	15891	ETFBKMT;PCMT1;PCMTD1;BTG1;BTG2	0.0376	0.1218
GO:0035176_social_behavior	7	52	898	15891	PTEN;ATXN1;KALRN;MECP2;ATXN1L;EIF4EBP2;CNTNAP2	0.0379	0.1218
GO:0043401_steroid_hormone_mediated_signaling_pathway	7	52	898	15891	RARB;ESRRG;RORB;BMP7;RORA;NR4A2;ABHD2	0.0379	0.1218
GO:0006886_intracellular_protein_transport	26	308	898	15891	SAR1B;RABGAP1L;ARL4A;USP6NL;RIMS2;TBC1D17;STX3;DNAJC27;RAB43;SNX1;RAB5B;STX6;TBC1D4;EVI5;RAB3C;SNX33;SNX13;RAB6B;RAB3B;RAB27A;NSF;RAB3GAP2;RAB21;RAB10;RAB8B;COG3	0.0391	0.1228
GO:0007030_Golgi_organization	12	114	898	15891	CSNK1A1;USP6NL;BCAS3;CLASP1;RAB43;GOLGA8J;GOLGA8R;ATL3;MYO18A;CSNK1D;COG3;UBXN2A	0.0388	0.1228
GO:0007389_pattern_specification_process	6	41	898	15891	ACVRL1;ACVR2B;ASPH;BMPR2;ACVR2A;BMPR1A	0.0388	0.1228
GO:0006891_intra-Golgi_vesicle-mediated_transport	5	31	898	15891	GOLGA3;VTI1A;RAB6B;VTI1B;COG3	0.0418	0.1254
GO:0030512_negative_regulation_of_transforming_growth_factor_beta_receptor_signaling_pathway	9	77	898	15891	SMAD2;LDLRAD4;ZNF451;SMAD3;SMAD7;PMEPA1;ZBTB7A;ONECUT2;PRDM16	0.0411	0.1254
GO:0031397_negative_regulation_of_protein_ubiquitination	7	53	898	15891	SPOPL;SMAD7;SOX4;PRKCE;MINAR1;PER2;N4BP1	0.041	0.1254
GO:0043547_positive_regulation_of_GTPase_activity	27	324	898	15891	RAP1A;KALRN;ARAP1;USP6NL;BCAS3;RGS4;RACGAP1;DOCK9;IQSEC1;ARHGAP26;NCKAP1L;ARHGAP19;ARHGAP12;TBC1D19;RASA2;RAPGEF1;EVI5;BNIP2;ARHGAP44;SRGAP1;SNX13;GNB5;RGS2;RAB3GAP2;RGS17;ARHGEF15;DAB2IP	0.0409	0.1254
GO:0071333_cellular_response_to_glucose_stimulus	8	65	898	15891	PPP3CA;RAP1A;PDK3;ZBTB20;SOX4;KCNB1;PRKAA2;LIN28A	0.0416	0.1254
GO:0097192_extrinsic_apoptotic_signaling_pathway_in_absence_of_ligand	5	31	898	15891	ERBB3;BCL2L2;BCL2L11;CASP2;APPL1	0.0418	0.1254
GO:0010811_positive_regulation_of_cell-substrate_adhesion	6	42	898	15891	NPNT;SPOCK2;FOXF1;PRKCE;RAC1;PPM1F	0.0424	0.1263
GO:0006974_cellular_response_to_DNA_damage_stimulus	21	240	898	15891	PSEN1;CUL4A;FOXP1;ZBTB38;CBX5;PAK1;ZNF385A;SLF2;XIAP;FBXO31;DTL;USP28;SETD7;EGLN3;ZBTB7A;POLK;PARP1;DYRK2;BTG2;ZBTB5;CCND1	0.0438	0.1295
GO:0035725_sodium_ion_transmembrane_transport	8	66	898	15891	PKD2;SCN1B;SLC8A1;SCN1A;SLC24A2;SLC24A4;SCN2B;CNNM4	0.0445	0.1306
GO:0000186_activation_of_MAPKK_activity	6	43	898	15891	PSEN1;FRS2;RAPGEF1;MAP3K3;MAP3K2;MAP3K1	0.0462	0.1323
GO:0002027_regulation_of_heart_rate	5	32	898	15891	PDE4D;SLC8A1;BVES;SEMA3A;GPD1L	0.0462	0.1323
GO:0006511_ubiquitin-dependent_protein_catabolic_process	24	285	898	15891	SPOPL;CUL4A;RCHY1;RFFL;UBE2K;ATXN3;NEDD4L;USP3;KLHL3;FBXL4;RNF130;DTL;RNF217;USP28;HECW2;AURKA;TP53INP2;USP13;CDC23;UBE2D4;RNF125;USP37;KLHL15;CACUL1	0.0467	0.1323
GO:0006909_phagocytosis	7	55	898	15891	LDLR;RUBCN;ANXA11;SYT7;AXL;TLR4;TUSC2	0.0477	0.1323
GO:0021987_cerebral_cortex_development	8	67	898	15891	TSC1;PAFAH1B1;PAX5;SLC38A2;NCOA1;LRP6;YWHAE;CNTNAP2	0.0476	0.1323
GO:0046777_protein_autophosphorylation	16	172	898	15891	KIT;MARK2;PAK1;UHMK1;CAMKK2;WNK2;MAP3K9;AURKA;MAP3K3;DYRK1A;STK4;CAMK2A;AAK1;EIF2S1;STK17B;SRC	0.0472	0.1323
GO:0090263_positive_regulation_of_canonical_Wnt_signaling_pathway	14	144	898	15891	PRDM15;TBL1X;SMAD3;XIAP;LYPD6;WNK2;GPRC5B;RNF220;CSNK1G1;CSNK1D;FGF9;SOX4;SEMA5A;SRC	0.0459	0.1323
GO:1903779_regulation_of_cardiac_conduction	7	55	898	15891	ATP1A2;ATP2B4;SLC8A1;ASPH;AHCYL1;ATP2A2;TMEM65	0.0477	0.1323
GO:0006977_DNA_damage_response,_signal_transduction_by_p53_class_mediator_resulting_in_cell_cycle_arrest	7	56	898	15891	ZNF385A;TFDP2;CASP2;CNOT6L;AURKA;SOX4;BTG2	0.0512	0.1364
GO:0007052_mitotic_spindle_organization	6	44	898	15891	MECP2;CLASP1;STMN1;SUN2;AURKA;KIF3B	0.0502	0.1364
GO:0016573_histone_acetylation	6	44	898	15891	MECP2;MORF4L1;CLOCK;DPF3;NAA50;TADA2B	0.0502	0.1364
GO:0030032_lamellipodium_assembly	5	33	898	15891	KIT;ABLIM1;ABLIM3;VCL;RAC1	0.051	0.1364
GO:0030513_positive_regulation_of_BMP_signaling_pathway	5	33	898	15891	ACVRL1;SMAD2;SULF1;BMPR2;ZNF423	0.051	0.1364
GO:0071773_cellular_response_to_BMP_stimulus	5	33	898	15891	ACVRL1;BMPR2;ACVR2A;BMP7;BMPR1A	0.051	0.1364
GO:0010976_positive_regulation_of_neuron_projection_development	11	107	898	15891	RAP1A;SCN1B;MARK2;ABL2;NPTN;TWF1;CREB3L2;RAPGEF1;LRRC7;RGS2;DAB2IP	0.0528	0.1398
GO:0016192_vesicle-mediated_transport	13	134	898	15891	KALRN;ARL4A;NCALD;SYT2;KXD1;BVES;SYT7;TBC1D4;KIF1B;NSF;VTI1B;RAB10;SYT9	0.0535	0.1407
GO:0035690_cellular_response_to_drug	7	57	898	15891	PPP3CA;RAP1A;RAP1B;PPP1R12A;REST;PRKAA2;PPM1F	0.055	0.1419
GO:0051216_cartilage_development	7	57	898	15891	ATP7A;SULF1;SOX6;CREB3L2;BMP7;ITGB8;PRRX1	0.055	0.1419
GO:0061337_cardiac_conduction	6	45	898	15891	CACNA1C;CACNB1;KCNJ2;CACNA2D2;SCN1B;KCNK3	0.0544	0.1419
GO:0001764_neuron_migration	11	108	898	15891	PSEN1;PAFAH1B1;DCX;MARK2;APBB2;AXL;SEMA3A;NKX6-1;NR4A2;YWHAE;RAC1	0.0554	0.142
GO:0002062_chondrocyte_differentiation	5	34	898	15891	NFIB;CREB3L2;MEF2D;FGF9;BMPR1A	0.056	0.1426
GO:0051209_release_of_sequestered_calcium_ion_into_cytosol	6	46	898	15891	PKD2;HTR2A;JPH4;MCOLN2;PLCG1;JPH2	0.0588	0.1488
GO:0001570_vasculogenesis	7	59	898	15891	GJC1;TEAD2;QKI;FOXF1;ITGB8;AGGF1;HEG1	0.063	0.1504
GO:0006469_negative_regulation_of_protein_kinase_activity	8	71	898	15891	NF2;INPP5K;TRIB3;UBASH3B;LRP6;GMFB;PPM1F;SPRED1	0.0611	0.1504
GO:0016358_dendrite_development	5	35	898	15891	MECP2;PAK3;SS18L1;DAB1;BMP7	0.0613	0.1504
GO:0016575_histone_deacetylation	5	35	898	15891	TBL1X;HDAC9;MORF4L1;BAZ2A;BRMS1L	0.0613	0.1504
GO:0030968_endoplasmic_reticulum_unfolded_protein_response	6	47	898	15891	CREB3L2;PTPN1;RNF121;DERL2;HERPUD2;CCND1	0.0634	0.1504
GO:0043434_response_to_peptide_hormone	6	47	898	15891	DAG1;EREG;BMP7;BTG1;LRP6;BTG2	0.0634	0.1504
GO:0043967_histone_H4_acetylation	5	35	898	15891	MORF4L1;NAA50;NCOA1;PER1;HAT1	0.0613	0.1504
GO:0060291_long-term_synaptic_potentiation	6	47	898	15891	PTEN;GRIN2B;MECP2;NPTN;STX3;SLC24A2	0.0634	0.1504
GO:0072659_protein_localization_to_plasma_membrane	13	138	898	15891	RAP1A;TSPAN14;INPP5K;RDX;RAB3C;FAM126B;ANKRD9;LRP6;RAB3B;KCNB1;RAB10;RAB8B;TSPAN33	0.0635	0.1504
GO:0090630_activation_of_GTPase_activity	10	97	898	15891	TSC1;RABGAP1L;USP6NL;BCAS3;TBC1D17;RANGAP1;TBC1D4;RAPGEF1;EVI5;EIF5	0.0618	0.1504
GO:1990090_cellular_response_to_nerve_growth_factor_stimulus	5	35	898	15891	PTEN;RAP1A;MAPT;RAPGEF1;KIF1B	0.0613	0.1504
GO:0000082_G1S_transition_of_mitotic_cell_cycle	10	99	898	15891	PPP3CA;CUL4A;TRIM71;PPP6C;CDK6;CAMK2A;USP37;CCND1;CCNE2;CACUL1	0.0683	0.1581
GO:0008344_adult_locomotory_behavior	6	48	898	15891	TSC1;PAFAH1B1;ATP1A2;KALRN;MECP2;NR4A2	0.0682	0.1581
GO:0010862_positive_regulation_of_pathway-restricted_SMAD_protein_phosphorylation	6	48	898	15891	ACVRL1;BMPR2;ACVR2A;BMP7;BMPR1A;GDF11	0.0682	0.1581
GO:0048812_neuron_projection_morphogenesis	7	60	898	15891	ATP7A;PAK1;NCKAP1L;STRADB;BMP7;CNTNAP2;DAB2IP	0.0672	0.1581
GO:0030509_BMP_signaling_pathway	9	86	898	15891	ACVRL1;FAM83G;ZFYVE16;ACVR2B;SMAD7;BMPR2;ACVR2A;BMP7;BMPR1A	0.069	0.1588
GO:0001568_blood_vessel_development	5	37	898	15891	PSEN1;ATP7A;RAPGEF1;MAP3K3;FOXF1	0.0727	0.1627
GO:0007568_aging	15	169	898	15891	PTEN;IGFBP5;HTR2A;ABAT;PPP3CA;PDE4D;ATG7;DAG1;FOXO4;CASP2;PAX5;GRB2;UCP3;MBD2;EIF2S1	0.0715	0.1627
GO:0048469_cell_maturation	5	37	898	15891	POU2F2;LHX6;AXL;GDF11;TUSC2	0.0727	0.1627
GO:0050919_negative_chemotaxis	5	37	898	15891	ITGB3;FLRT2;EFNA5;SEMA5A;SEMA3A	0.0727	0.1627
GO:1901216_positive_regulation_of_neuron_death	5	37	898	15891	GRIN2B;MAPT;EFNB2;PARP1;EIF2S1	0.0727	0.1627
GO:0007162_negative_regulation_of_cell_adhesion	6	49	898	15891	ACVRL1;ERBB3;PLXNA4;DAB1;SEMA5A;PLXNC1	0.0733	0.1631
GO:0000086_G2M_transition_of_mitotic_cell_cycle	12	128	898	15891	PAFAH1B1;CLASP1;PPP1R12A;PPP1R12B;CEP41;CCNY;AURKA;CSNK1D;FBXW11;YWHAE;SKP1;MAPRE1	0.0742	0.1642
GO:0043065_positive_regulation_of_apoptotic_process	27	347	898	15891	PSEN1;RARB;KALRN;EEF1E1;TP53INP1;ATG7;APBB2;CSRNP3;REST;AIFM2;BCL2L11;CASP2;TNFRSF8;GNA13;MAP3K9;RNPS1;STK4;PAWR;NCOA1;BMP7;SOX4;HRK;SRC;FAF1;ARHGEF17;DAB2IP;DCUN1D3	0.0754	0.166
GO:0001701_in_utero_embryonic_development	17	200	898	15891	ACVRL1;ATP7A;SMAD2;CUL4A;INPP5K;SMAD3;SOX6;BCL2L11;GNA13;MBNL1;SH3PXD2A;FOXF1;PLCG1;BMPR1A;TENT5C;HEG1;TANC2	0.0775	0.168
GO:0002931_response_to_ischemia	6	50	898	15891	CSF1;REST;BVES;CPEB4;CAMK2A;PER2	0.0785	0.168
GO:0010629_negative_regulation_of_gene_expression	19	229	898	15891	ACVRL1;PSEN1;LDLR;IGF1;FOXP1;SFMBT2;TNRC6B;CD34;MECP2;PLAG1;MAPT;TP53INP1;TNRC6C;REST;AGO1;ITGB8;PRKAA2;AGO3;ATOH8	0.0773	0.168
GO:0010923_negative_regulation_of_phosphatase_activity	6	50	898	15891	DLG2;PCDH11X;CSRNP3;PPP1R37;ELFN2;SPRED1	0.0785	0.168
GO:0045599_negative_regulation_of_fat_cell_differentiation	6	50	898	15891	SMAD3;RUNX1T1;SORT1;TRIB3;INSIG1;RORA	0.0785	0.168
GO:0086091_regulation_of_heart_rate_by_cardiac_conduction	5	38	898	15891	CACNA1C;KCNJ2;SCN1B;SCN2B;YWHAE	0.0788	0.168
GO:0051291_protein_heterooligomerization	7	63	898	15891	GLRA1;TSC1;TMCC1;TRPS1;SCUBE3;SEPTIN11;GRB2	0.0809	0.1715
GO:0001525_angiogenesis	19	232	898	15891	ACVRL1;PTEN;GLUL;HEY1;SLC12A6;BCAS3;PROK2;CEMIP2;AMOTL2;ROBO4;FMNL3;EREG;FGF9;RORA;MINAR1;AGGF1;HIF3A;DAB2IP;NAA15	0.0845	0.1737
GO:0001843_neural_tube_closure	8	77	898	15891	TSC1;TRIM71;PHACTR4;TEAD2;COBL;GRHL2;LRP6;VANGL2	0.0857	0.1737
GO:0006606_protein_import_into_nucleus	8	77	898	15891	PPP3CA;TNPO3;PIK3R1;NUTF2;TNPO1;FGF9;APPL1;IPO9	0.0857	0.1737
GO:0006887_exocytosis	9	90	898	15891	MICAL3;PAK1;CDK16;STX3;ARHGAP44;LIN7A;TXLNA;RAB27A;NSF	0.0844	0.1737
GO:0007507_heart_development	16	188	898	15891	PKD2;PTEN;CACNA1C;ERBB3;SH3PXD2B;ACVR2B;RBM20;TFDP2;BVES;HDAC9;POU6F1;FOXF1;SOX4;MBD2;HEG1;FREM2	0.084	0.1737
GO:0032467_positive_regulation_of_cytokinesis	5	39	898	15891	RACGAP1;PKN2;CXCR5;KIF3B;PRKCE	0.0851	0.1737
GO:0048010_vascular_endothelial_growth_factor_receptor_signaling_pathway	7	64	898	15891	ITGB3;SULF1;NCKAP1L;PIK3R1;AXL;SRC;RAC1	0.0858	0.1737
GO:0051402_neuron_apoptotic_process	5	39	898	15891	PSEN1;ERBB3;TP63;OXR1;TNFRSF21	0.0851	0.1737
GO:0071230_cellular_response_to_amino_acid_stimulus	6	51	898	15891	ATP7A;GLRA1;CPEB1;CPEB3;SESN3;CPEB4	0.084	0.1737
GO:0007050_cell_cycle_arrest	12	132	898	15891	PKD2;EIF4G2;TP53INP1;SMAD3;CDK6;APBB2;FOXO4;UHMK1;STRADB;IRF1;PRKAA2;PRR11	0.0872	0.1757
GO:0007409_axonogenesis	8	78	898	15891	NTNG1;PAK3;STMN1;PLPPR4;SLITRK4;KLF7;RAB10;NEFH	0.0902	0.1791
GO:0008543_fibroblast_growth_factor_receptor_signaling_pathway	8	78	898	15891	FGFRL1;TRIM71;FRS2;FLRT2;FGF4;FGF9;GRB2;SPRED1	0.0902	0.1791
GO:0042147_retrograde_transport,_endosome_to_Golgi	8	78	898	15891	PREPL;TBC1D17;SNX1;STX6;EVI5;VTI1A;RAB6B;VTI1B	0.0902	0.1791
GO:0051897_positive_regulation_of_protein_kinase_B_signaling	15	176	898	15891	KIT;IGFBP5;ERBB3;FRS2;NRG1;PIK3R1;AXL;EREG;FGF4;FGF9;GRB2;SEMA5A;SRC;RAC1;LIN28A	0.0911	0.18
GO:0007517_muscle_organ_development	9	92	898	15891	PAX3;IGF1;MRAS;SOX6;FOXO4;BVES;MEF2D;POU6F1;ZNF609	0.0928	0.1816
GO:0034599_cellular_response_to_oxidative_stress	9	92	898	15891	RWDD1;MSRB3;PARP1;ATP2A2;EIF2S1;ETV5;PRDX6;NR4A2;PRKAA2	0.0928	0.1816
GO:0010389_regulation_of_G2M_transition_of_mitotic_cell_cycle	8	79	898	15891	PAFAH1B1;CLASP1;CEP41;AURKA;CSNK1D;YWHAE;PKIA;MAPRE1	0.0949	0.1848
GO:0030838_positive_regulation_of_actin_filament_polymerization	6	53	898	15891	NCKAP1L;RHOBTB1;CDC42EP3;GRB2;PRKCE;FCHSD1	0.0955	0.1851
GO:0001822_kidney_development	9	93	898	15891	TSC1;ACVR2B;SULF1;BCL2L11;ARID5B;PROX1;CYP26B1;TCF21;OVOL1	0.0972	0.1875
GO:0006024_glycosaminoglycan_biosynthetic_process	5	41	898	15891	EXT1;HS2ST1;NDST1;GPC6;SDC3	0.0986	0.1884
GO:0032024_positive_regulation_of_insulin_secretion	5	41	898	15891	ABAT;GLUL;SOX4;PRKCE;NKX6-1	0.0986	0.1884
GO:0006325_chromatin_organization	13	150	898	15891	BRWD1;PHF21A;SATB1;EMSY;SS18L1;CBX6;SETD7;ZBTB7A;CBX7;HNRNPU;NUCKS1;TCF7L1;PHF13	0.1004	0.1891
GO:0006366_transcription_by_RNA_polymerase_II	21	268	898	15891	PAX3;SHOX;HOXD13;CREB5;MAF;POU6F2;FOXO4;KMT2A;BMPR2;POU2F2;CCNT1;CCNT2;SOX5;NFIX;PAX5;HLF;IRF1;PARP1;NKX6-1;AFF4;HIF3A	0.1002	0.1891
GO:0042060_wound_healing	8	80	898	15891	ITGB3;SMAD2;ERBB3;PAK1;SMAD3;NRG1;EREG;VANGL2	0.0998	0.1891
GO:0043086_negative_regulation_of_catalytic_activity	6	54	898	15891	ATP7A;STYX;ANP32E;PPP1R12A;PPP1R12B;FAF2	0.1015	0.1903
GO:0030335_positive_regulation_of_cell_migration	19	240	898	15891	KIT;IGF1;CSF1;PPP3CA;PAK1;SMAD3;GNAI2;SUN2;PIK3R1;RDX;PTP4A1;FOXF1;SEMA5A;ONECUT2;SEMA3A;MAPRE1;PPM1F;SYNE2;ELP5	0.1058	0.1975
GO:0097711_ciliary_basal_body-plasma_membrane_docking	9	95	898	15891	PAFAH1B1;CLASP1;MARK4;CEP41;CEP97;CSNK1D;YWHAE;MAPRE1;TTBK2	0.1063	0.1975
GO:0007611_learning_or_memory	6	56	898	15891	PSEN1;PTEN;PAFAH1B1;GRIN2B;LHX8;ZNF385A	0.1142	0.2056
GO:0009749_response_to_glucose	7	69	898	15891	PTEN;SMAD2;GLUL;ACVR2B;SLC8A1;ATG7;ILDR2	0.1127	0.2056
GO:0010595_positive_regulation_of_endothelial_cell_migration	6	56	898	15891	ITGB3;FOXP1;BCAS3;BMPR2;PROX1;ATOH8	0.1142	0.2056
GO:0030433_ubiquitin-dependent_ERAD_pathway	7	69	898	15891	DNAJB12;MARCHF6;RNF121;DERL2;SGTA;FAF2;SGTB	0.1127	0.2056
GO:0031532_actin_cytoskeleton_reorganization	6	56	898	15891	KIT;PAK1;RHOBTB1;PTPN1;CDC42BPA;CDC42BPG	0.1142	0.2056
GO:0045732_positive_regulation_of_protein_catabolic_process	7	69	898	15891	ATG7;NEDD4L;SNX1;DTL;HECW2;NSF;DAB2IP	0.1127	0.2056
GO:0060395_SMAD_protein_signal_transduction	6	56	898	15891	SMAD2;HIPK2;SMAD3;BMP7;GDF11;ATOH8	0.1142	0.2056
GO:0007626_locomotory_behavior	8	84	898	15891	ATP7A;PTEN;ABAT;ZNF385A;NRG1;GMFB;ETV5;ANKH	0.1205	0.2145
GO:0016055_Wnt_signaling_pathway	15	185	898	15891	PKD2;CSNK1A1;MARK2;XIAP;AXL;AMOTL2;CCNY;CSNK1G1;CSNK1D;FBXW11;LRP6;PRKAA2;SKP1;CCND1;AMER2	0.1208	0.2145
GO:0048468_cell_development	5	44	898	15891	MAF;GJC1;ARID5B;BMP7;GDF11	0.1207	0.2145
GO:0051056_regulation_of_small_GTPase_mediated_signal_transduction	12	141	898	15891	KALRN;ARAP1;RACGAP1;ARHGAP26;ARHGAP19;RHOBTB1;ARHGAP12;GNA13;ARHGAP44;SRGAP1;RAC1;ARHGEF17	0.1213	0.2145
GO:0006811_ion_transport	9	99	898	15891	GLRA1;SLC12A6;SLC8A1;SLC12A5;SLC24A2;SLC9A7;SLC36A1;SLC24A4;SLC17A6	0.126	0.2211
GO:0016579_protein_deubiquitination	20	262	898	15891	PTEN;ATXN7;SMAD2;RCE1;ATXN3;SMAD3;FOXO4;SMAD7;USP3;USP28;OTUD7A;JOSD1;ASXL2;USP13;TOMM20;OTUD3;INO80D;USP37;OTUB2;TADA2B	0.1261	0.2211
GO:0007595_lactation	5	45	898	15891	ATP7A;KALRN;UPRT;NCOA1;CCND1	0.1286	0.2216
GO:0050679_positive_regulation_of_epithelial_cell_proliferation	6	58	898	15891	ATP7A;IGF1;GLUL;FGF9;LAMC1;BMPR1A	0.1276	0.2216
GO:0051028_mRNA_transport	5	45	898	15891	BICD2;IGF2BP1;QKI;NUTF2;G3BP2	0.1286	0.2216
GO:0060048_cardiac_muscle_contraction	5	45	898	15891	ATP1A2;SCN1B;SLC8A1;TCAP;SCN2B	0.1286	0.2216
GO:0001934_positive_regulation_of_protein_phosphorylation	13	158	898	15891	ITGB3;PAK1;NPTN;CAMKK2;ACVR2A;STK4;CSNK1D;KRAS;CCND2;EFNA5;RAC1;NIBAN1;CCND1	0.131	0.2248
GO:0000045_autophagosome_assembly	6	59	898	15891	PSEN1;TP53INP1;ATG7;ATG16L1;TP53INP2;UBXN2A	0.1346	0.2281
GO:0007368_determination_of_leftright_symmetry	6	59	898	15891	PKD2;ACVR2B;ACVR2A;ZIC3;FOXF1;KIF3B	0.1346	0.2281
GO:0043408_regulation_of_MAPK_cascade	6	59	898	15891	PAK3;PAK1;BMP7;GRB2;GDF11;SPRED1	0.1346	0.2281
GO:0001756_somitogenesis	5	46	898	15891	PSEN1;SMAD3;FOXF1;TCAP;BMPR1A	0.1366	0.2302
GO:0043687_post-translational_protein_modification	25	343	898	15891	IGFBP5;CSF1;CUL4A;KLHL2;KLHL13;ASB6;FBXO32;KLHL3;FBXL4;FBXO31;DTL;DCAF10;ANKRD9;GAN;FBXW11;LAMC1;SOCS6;SKP1;FBXL3;ICMT;SOCS5;ASB4;FEM1C;HIF3A;DCUN1D3	0.137	0.2302
GO:0008360_regulation_of_cell_shape	12	145	898	15891	KIT;BRWD1;ARAP1;PLXNA4;BVES;RND3;RDX;CDC42EP3;GNA13;FMNL3;MSN;PLXNC1	0.1385	0.2318
GO:0001947_heart_looping	6	60	898	15891	PSEN1;PKD2;SMAD3;ZIC3;VANGL2;FOXN4	0.1418	0.2326
GO:0006367_transcription_initiation_from_RNA_polymerase_II_promoter	13	161	898	15891	PTEN;RARB;TCF4;MECP2;ESRRG;E2F3;TEAD2;MED6;RORB;RORA;NR4A2;TEAD1;CCND1	0.1436	0.2326
GO:0006470_protein_dephosphorylation	12	146	898	15891	PTEN;PPP3CA;PTPRD;PPP6C;STYX;PPP1R12A;PPP1R3B;PTPN1;FBXW11;PTPN4;PPP1R3D;CTDSPL2	0.143	0.2326
GO:0007266_Rho_protein_signal_transduction	7	74	898	15891	PHACTR4;RHOBTB1;RND3;CDC42EP3;GNA13;RAC1;VANGL2	0.1435	0.2326
GO:0008285_negative_regulation_of_cell_proliferation	30	424	898	15891	ACVRL1;NF2;PKD2;PTEN;TSC1;RARB;SMAD2;FGFRL1;SSTR1;EEF1E1;TP53INP1;CDK6;ASPH;FOXO4;REST;TNFRSF8;LIF;PROX1;WNK2;STK4;IRF1;EREG;BTG1;SOX4;CBFA2T3;GDF11;BTG2;PDS5B;MINAR1;DAB2IP	0.1434	0.2326
GO:0030168_platelet_activation	9	102	898	15891	ITGB3;YWHAZ;DGKH;PIK3R1;AXL;GNA13;RAP2B;PRKCE;SRC	0.1419	0.2326
GO:0034976_response_to_endoplasmic_reticulum_stress	7	74	898	15891	BCL2L11;PIK3R1;CREB3L2;TRIB3;ATP2A2;EIF2S1;NIBAN1	0.1435	0.2326
GO:0045665_negative_regulation_of_neuron_differentiation	6	60	898	15891	HEY1;REST;CNTN2;BMP7;GPR37L1;GDF11	0.1418	0.2326
GO:0031175_neuron_projection_development	10	117	898	15891	NCDN;MAPT;STMN1;CDK16;STX3;UHMK1;CBX6;BTG2;CNTNAP2;FRYL	0.1448	0.2329
GO:0120163_negative_regulation_of_cold-induced_thermogenesis	5	47	898	15891	ACVR2B;ZNF423;ARRDC3;NOVA2;TLR4	0.1449	0.2329
GO:0006351_transcription,_DNA-templated	9	103	898	15891	MITF;RNPS1;BAZ2A;ABLIM3;ZBTB7A;NCOA1;ASXL2;PLAGL2;NR4A2	0.1474	0.236
GO:0008542_visual_learning	5	48	898	15891	KIT;ATP1A2;MECP2;NPTN;KRAS	0.1534	0.2446
GO:0006486_protein_glycosylation	8	90	898	15891	PSEN1;EXT1;ST6GALNAC3;ST8SIA2;B3GAT1;B3GALT2;FUT9;COG3	0.1555	0.2465
GO:0040008_regulation_of_growth	6	62	898	15891	CSPG5;MORF4L1;SOCS6;SOCS5;BRMS1L;DAB2IP	0.1566	0.2465
GO:0051898_negative_regulation_of_protein_kinase_B_signaling	6	62	898	15891	PTEN;INPP5K;DAG1;TRIB3;RAPGEF1;OTUD3	0.1566	0.2465
GO:0098609_cell-cell_adhesion	12	149	898	15891	PSEN1;CD34;DLG2;LPP;CDH19;RAPGEF1;LRRC7;VEZT;FOXF1;LRP6;SRC;RAB10	0.157	0.2465
GO:0000187_activation_of_MAPK_activity	10	120	898	15891	KIT;IGF1;FRS2;PROK2;PAK3;NRG1;PEA15;MAPK10;MAP3K2;TLR4	0.1607	0.2513
GO:0019216_regulation_of_lipid_metabolic_process	8	91	898	15891	FHL2;HMGCS1;TBL1X;RUBCNL;RGL1;TRIB3;NCOA1;TNFRSF21	0.1617	0.2515
GO:0034260_negative_regulation_of_GTPase_activity	5	49	898	15891	TSC1;BCAS3;LRCH1;RDX;DAB2IP	0.1621	0.2515
GO:0007169_transmembrane_receptor_protein_tyrosine_kinase_signaling_pathway	9	106	898	15891	KIT;CSF1;ERBB3;AXL;EPHA5;POLR1G;RAPGEF1;SRC;GAB2	0.1646	0.2535
GO:0010977_negative_regulation_of_neuron_projection_development	6	63	898	15891	PTEN;TSC1;PAFAH1B1;EFNB2;SEMA3A;MINAR1	0.1643	0.2535
GO:0006897_endocytosis	14	182	898	15891	LDLR;RABGAP1L;STEAP2;RUBCN;SORT1;RAB5B;SNX33;CSNK1G1;FNBP1;AAK1;MTMR9;SSC4D;WIPF2;MARCHF3	0.1696	0.2592
GO:0007596_blood_coagulation	14	182	898	15891	ITGB3;PAFAH2;GGCX;ENTPD1;PHF21A;CBX5;DOCK9;PRKAR1A;HPS4;IRF1;RAB27A;H3-3B;RAC1;RCOR1	0.1696	0.2592
GO:0045165_cell_fate_commitment	5	50	898	15891	MITF;SMAD2;SOX6;SOX5;ONECUT2	0.171	0.2594
GO:0046854_phosphatidylinositol_phosphorylation	5	50	898	15891	PIK3R1;FAM126B;SOCS6;SOCS5;BPNT2	0.171	0.2594
GO:0008584_male_gonad_development	8	93	898	15891	KIT;HMGCS1;BCL2L11;ARID5B;NCOA1;FGF9;H3-3B;RNF38	0.1745	0.2637
GO:0030324_lung_development	7	79	898	15891	SMAD2;ACVR2B;PROX1;ZIC3;FOXF1;BMPR1A;HEG1	0.1779	0.2678
GO:0009306_protein_secretion	5	51	898	15891	PAFAH1B1;RAB3C;RAB3B;RAB10;RAB8B	0.18	0.269
GO:0045668_negative_regulation_of_osteoblast_differentiation	5	51	898	15891	IGFBP5;SMAD3;CDK6;GREM1;RORB	0.18	0.269
GO:0043524_negative_regulation_of_neuron_apoptotic_process	11	139	898	15891	PSEN1;ERBB3;MECP2;HIPK2;OXR1;AXL;CPEB4;KRAS;NR4A2;BTG2;FOXQ1	0.1827	0.272
GO:0010468_regulation_of_gene_expression	11	140	898	15891	ATP7A;IGF1;ZNF451;CDK6;REST;SORT1;PROX1;MAPK10;CILK1;TRIM44;UBXN2A	0.1881	0.279
GO:1903078_positive_regulation_of_protein_localization_to_plasma_membrane	5	52	898	15891	STX3;PIK3R1;AKAP5;PRKCE;RER1	0.1893	0.2798
GO:0051091_positive_regulation_of_DNA-binding_transcription_factor_activity	9	111	898	15891	KIT;PTEN;PPP3CA;HIPK2;SMAD3;PPARGC1B;ARID5B;LRP6;NKX6-1	0.1952	0.2875
GO:0006814_sodium_ion_transport	7	82	898	15891	ATP1A2;SLC4A8;SLC38A1;NEDD4L;SCN1A;SLC38A2;SLC17A6	0.2001	0.2936
GO:0007264_small_GTPase_mediated_signal_transduction	7	83	898	15891	RAP1A;RAP1B;DOCK9;RALGPS2;RGL1;DAB1;RAPGEF5	0.2077	0.3037
GO:0006890_retrograde_vesicle-mediated_transport,_Golgi_to_ER	7	84	898	15891	BICD2;RACGAP1;RAB6B;KIF3B;NSF;RER1;COG3	0.2154	0.3138
GO:0032720_negative_regulation_of_tumor_necrosis_factor_production	5	55	898	15891	IGF1;CD34;AXL;TLR4;ILRUN	0.2179	0.3141
GO:0042733_embryonic_digit_morphogenesis	5	55	898	15891	HOXD13;GRHL2;BMPR1A;BPNT2;FREM2	0.2179	0.3141
GO:0071345_cellular_response_to_cytokine_stimulus	5	55	898	15891	SMAD3;FOXF1;PTPN4;NKX6-1;LDLRAP1	0.2179	0.3141
GO:0045652_regulation_of_megakaryocyte_differentiation	6	70	898	15891	TNRC6B;TNRC6C;KMT2A;AGO1;H3-3B;AGO3	0.222	0.3188
GO:0065003_protein-containing_complex_assembly	9	116	898	15891	MITF;REPS2;NCKAP1L;KMT2A;TEAD2;LIN7A;LAMC1;TCAP;TEAD1	0.2279	0.3261
GO:0046718_viral_entry_into_host_cell	7	86	898	15891	ITGB3;LDLR;HTR2A;EPS15;DAG1;AXL;EFNB2	0.2311	0.3296
GO:0051592_response_to_calcium_ion	5	57	898	15891	PPP3CA;ANXA11;AHCYL1;TRPV6;CCND1	0.2377	0.3366
GO:0071560_cellular_response_to_transforming_growth_factor_beta_stimulus	5	57	898	15891	ACVRL1;SMAD3;SOX6;SMAD7;SOX5	0.2377	0.3366
GO:0007265_Ras_protein_signal_transduction	6	72	898	15891	IGF1;MRAS;USP28;KRAS;GRB2;G3BP2	0.2396	0.3381
GO:0070374_positive_regulation_of_ERK1_and_ERK2_cascade	15	213	898	15891	KIT;PTEN;HTR2A;RAP1A;RAP1B;NPNT;NPTN;GNAI2;DNAJC27;GLIPR2;RAPGEF1;FGF4;TLR4;SRC;DSTYK	0.2436	0.3426
GO:0043410_positive_regulation_of_MAPK_cascade	8	103	898	15891	KIT;IGF1;LIF;FGF9;GPR37L1;GPR37;PRKCE;DAB2IP	0.2447	0.3429
GO:0001666_response_to_hypoxia	12	166	898	15891	ACVRL1;ABAT;MECP2;HMOX2;PAK1;SMAD3;REST;EGLN3;UCP3;CBFA2T3;NR4A2;ALKBH5	0.2478	0.3435
GO:0001938_positive_regulation_of_endothelial_cell_proliferation	6	73	898	15891	ACVRL1;ITGB3;BMPR2;PROX1;SEMA5A;AGGF1	0.2485	0.3435
GO:0006816_calcium_ion_transport	6	73	898	15891	PKD2;CACNA1C;CACNA1E;PPP3CA;CAMK2A;TRPV6	0.2485	0.3435
GO:1902476_chloride_transmembrane_transport	7	88	898	15891	CLCN5;GLRA1;SLC12A6;CLIC5;SLC12A5;BEST1;TTYH3	0.2472	0.3435
GO:0007283_spermatogenesis	27	411	898	15891	KIT;ATP2B4;DEDD;SSTR1;CADM1;TP63;RACGAP1;PROK2;PCYT1B;CDK16;GOLGA3;BCL2L2;BCL2L11;ARID4B;CLOCK;CYP26B1;ACVR2A;AXL;PAX5;TESK2;BTG1;ARID4A;RGS2;OVOL1;ALKBH5;HERPUD2;GMCL1	0.2552	0.3516
GO:0001503_ossification	6	74	898	15891	EXT1;PPARGC1B;SORT1;SUCO;BMP7;STC1	0.2575	0.353
GO:0006397_mRNA_processing	11	152	898	15891	CPEB1;RBM20;RBFOX1;ELAVL4;MBNL3;CNOT6L;SON;CPSF6;QKI;MBNL1;ALKBH5	0.2589	0.353
GO:0007193_adenylate_cyclase-inhibiting_G_protein-coupled_receptor_signaling_pathway	5	59	898	15891	GNAI2;GPR37L1;AKAP5;GPR37;GNAI3	0.258	0.353
GO:0006661_phosphatidylinositol_biosynthetic_process	6	76	898	15891	PTEN;INPP5K;PITPNM3;PLEKHA8;PIK3R1;MTMR9	0.2759	0.375
GO:0007010_cytoskeleton_organization	10	140	898	15891	ABLIM1;BRWD1;FITM2;MICAL3;CSPG5;ABI2;FMNL3;GAN;MSN;PDZD8	0.2845	0.3854
GO:0006874_cellular_calcium_ion_homeostasis	7	94	898	15891	HTR2A;ATP2B4;NPTN;SLC24A2;SLC24A4;ATP2A2;STC1	0.2973	0.3974
GO:0007623_circadian_rhythm	6	78	898	15891	PROK2;CLOCK;PROX1;DYRK1A;PER1;PER2	0.2945	0.3974
GO:0016236_macroautophagy	7	94	898	15891	ATG7;ATG16L1;SRC;PRKAA2;TOMM20;ILRUN;DYNLL2	0.2973	0.3974
GO:0031146_SCF-dependent_proteasomal_ubiquitin-dependent_protein_catabolic_process	7	94	898	15891	CUL4A;FBXO48;FBXL4;FBXO31;FBXW11;SKP1;FBXL3	0.2973	0.3974
GO:0042593_glucose_homeostasis	8	110	898	15891	IGFBP5;INPP5K;FOXO4;KLF7;SESN3;SOX4;KCNB1;PRKAA2	0.2985	0.3977
GO:0051965_positive_regulation_of_synapse_assembly	5	63	898	15891	ADGRL1;PTPRD;SLITRK4;FLRT2;EFNA5	0.2996	0.3978
GO:0043066_negative_regulation_of_apoptotic_process	31	491	898	15891	PSEN1;PTEN;PAFAH2;IGF1;RARB;FHL2;PROK2;YWHAZ;FCMR;SMAD3;APBB2;XIAP;NCKAP1L;GREM1;BCL2L2;CASP2;PIK3R1;VTCN1;AXL;SON;BNIP2;AURKA;MYO18A;CCND2;FGF4;RPS6KA3;SRC;PRKAA2;DSTYK;LHX4;NAA15	0.3046	0.4031
GO:0007224_smoothened_signaling_pathway	5	64	898	15891	HIPK2;FOXF1;DYRK2;NKX6-1;TTBK2	0.3102	0.4079
GO:0048208_COPII_vesicle_coating	5	64	898	15891	SAR1B;PPP6C;CSNK1D;CNIH1;NSF	0.3102	0.4079
GO:0019722_calcium-mediated_signaling	6	80	898	15891	GRIN2B;NCALD;MCTP2;CAMKK2;CXCR5;PLCG1	0.3133	0.4106
GO:0008286_insulin_receptor_signaling_pathway	6	82	898	15891	FOXO4;PIK3R1;PTPN1;GRB2;EIF4EBP2;APPL1	0.3323	0.4327
GO:0032868_response_to_insulin	5	66	898	15891	TSC1;SORT1;SESN3;UPRT;UCP3	0.3314	0.4327
GO:0006979_response_to_oxidative_stress	7	99	898	15891	PSEN1;HMOX2;IPCEF1;NDUFB4;OXR1;BTG1;PRDX6	0.3405	0.442
GO:0034605_cellular_response_to_heat	5	67	898	15891	MAPT;ATXN3;ATP2A2;EIF2S1;YWHAE	0.3421	0.4427
GO:0038096_Fc-gamma_receptor_signaling_pathway_involved_in_phagocytosis	9	132	898	15891	PAK1;NCKAP1L;PIK3R1;GRB2;PLCG1;PRKCE;SRC;RAC1;WIPF2	0.3434	0.4429
GO:0019221_cytokine-mediated_signaling_pathway	18	282	898	15891	KIT;CSF1;LIFR;YWHAZ;OSMR;STX3;PIK3R1;LIF;RAPGEF1;JAK1;KRAS;TXLNA;EREG;GRB2;RORA;GAB2;SOCS5;CCND1	0.3449	0.4434
GO:0006338_chromatin_remodeling	7	100	898	15891	TP63;PAK1;SATB1;BAZ2A;ZBTB7A;SMARCA5;TADA2B	0.3492	0.4461
GO:0035335_peptidyl-tyrosine_dephosphorylation	7	100	898	15891	PTEN;PTPRD;PTPRQ;PTPN1;UBASH3B;PTP4A1;PTPN4	0.3492	0.4461
GO:0032956_regulation_of_actin_cytoskeleton_organization	5	68	898	15891	RND3;EPHA5;ARHGAP44;EFNA5;VANGL2	0.3528	0.4493
GO:1902600_proton_transmembrane_transport	8	117	898	15891	CLCN5;ATP1A2;SLC46A1;SLC9A7;SLC36A1;COX7A2L;ATP2A2;UCP3	0.3545	0.4501
GO:0000209_protein_polyubiquitination	15	234	898	15891	NHLRC3;TRIM71;NEDD4L;MKRN1;FBXO32;FBXL4;FBXO31;DTL;RNF217;HECW2;FBXW11;SKP1;FBXL3;RNF125;ZNRF1	0.3578	0.4528
GO:0038095_Fc-epsilon_receptor_signaling_pathway	11	168	898	15891	PPP3CA;PAK1;PIK3R1;MAPK10;FBXW11;GRB2;PLCG1;MAP3K1;RAC1;SKP1;GAB2	0.364	0.4578
GO:0071300_cellular_response_to_retinoic_acid	5	69	898	15891	RARB;ABL2;TEAD2;CYP26B1;RORB	0.3636	0.4578
GO:0016032_viral_process	23	371	898	15891	CUL4A;CRTC3;CADM1;CBX5;SATB1;OGA;CCNT1;PIK3R1;ABI2;ATF7IP;PKN2;DYRK1A;TNPO1;GRB2;MSN;PLCG1;SGTA;SRC;YWHAE;SKP1;G3BP2;RCOR1;PDZD8	0.3663	0.4593
GO:0042795_snRNA_transcription_by_RNA_polymerase_II	5	70	898	15891	INTS6;POU2F2;CCNT1;CCNT2;ELL2	0.3743	0.4679
GO:0006464_cellular_protein_modification_process	6	87	898	15891	GGCX;UEVLD;ABL2;ATG7;ST8SIA2;ICMT	0.3803	0.4739
GO:0045727_positive_regulation_of_translation	5	71	898	15891	CTIF;CPEB3;LARP4B;SOX4;NIBAN1	0.385	0.4783
GO:0030308_negative_regulation_of_cell_growth	8	122	898	15891	ACVRL1;SMAD3;APBB2;BMPR2;BTG1;SERTAD3;MINAR1;DCUN1D3	0.3953	0.4896
GO:0007601_visual_perception	13	208	898	15891	GLRA1;ATXN7;RHO;ABLIM1;GJC1;CLIC5;BEST1;POU6F2;SLC24A2;RORB;KCNJ10;CNGB3;CNNM4	0.4046	0.4996
GO:0001933_negative_regulation_of_protein_phosphorylation	5	73	898	15891	PTEN;INPP5K;LRP6;DAB2IP;NIBAN1	0.4064	0.5003
GO:0060070_canonical_Wnt_signaling_pathway	5	74	898	15891	PTEN;TCF7;LRP6;NR4A2;TCF7L1	0.4171	0.5119
GO:0050731_positive_regulation_of_peptidyl-tyrosine_phosphorylation	6	91	898	15891	ITGB3;IGF1;HTR2A;LIF;EFNA5;SRC	0.4188	0.5124
GO:0042981_regulation_of_apoptotic_process	13	211	898	15891	NF2;DEDD;FRS2;TP63;TP53INP1;AIFM2;BCL2L11;CASP2;IKZF3;ZBTB7A;BMP7;GDF11;PERP	0.4233	0.5164
GO:0030198_extracellular_matrix_organization	14	229	898	15891	ATP7A;ITGB3;NPNT;SPOCK2;ATXN1L;DAG1;APBB2;SH3PXD2A;ST7;CD47;FOXF1;ITGB8;LAMC1;MMP16	0.4282	0.5208
GO:0006936_muscle_contraction	7	110	898	15891	GLRA1;GJC1;SLC8A1;ASPH;HSBP1;VCL;CALD1	0.4371	0.5295
GO:0007160_cell-matrix_adhesion	6	93	898	15891	ITGB3;TSC1;NPNT;BCL2L11;VCL;RAC1	0.438	0.5295
GO:0007155_cell_adhesion	27	458	898	15891	ITGB3;ERBIN;SCN1B;ENTPD1;GNE;ABL2;PCDH11X;RND3;PCDH1;PCDH11Y;PARD3B;PKN2;GRHL2;CNTN2;EFNB2;ATP2A2;ITGB8;LAMC1;VCL;SEMA5A;PRKCE;PLXNC1;RAC1;CNTNAP2;AGGF1;PCDHA10;FREM2	0.4457	0.5372
GO:0016197_endosomal_transport	5	77	898	15891	TMCC1;ZFYVE16;SNX33;NSG2;RAB10	0.4489	0.5379
GO:1900034_regulation_of_cellular_response_to_heat	5	77	898	15891	MAPT;HSPH1;CAMK2A;HSBP1;YWHAE	0.4489	0.5379
GO:0002223_stimulatory_C-type_lectin_receptor_signaling_pathway	7	113	898	15891	PAK3;PAK1;RPS6KA5;KRAS;FBXW11;SRC;SKP1	0.4633	0.5535
GO:0042632_cholesterol_homeostasis	6	96	898	15891	LDLR;HDAC9;GRAMD1B;INSIG1;RORA;LDLRAP1	0.4664	0.5556
GO:0034220_ion_transmembrane_transport	15	254	898	15891	ATP7A;CLCN5;GLRA1;ATP1A2;ATP2B4;TSC22D3;SGK3;GJC1;BEST1;NEDD4L;ASPH;SLC24A2;ATP2A2;KCNK3;TTYH3	0.4731	0.5619
GO:0007156_homophilic_cell_adhesion_via_plasma_membrane_adhesion_molecules	10	167	898	15891	CADM1;NPTN;PCDH11X;MYPN;CDH19;PCDH1;PCDH11Y;ROBO4;CNTN2;PCDHA10	0.4766	0.5644
GO:0006281_DNA_repair	13	221	898	15891	UBE2W;SLF2;RAD51D;USP3;SMC1A;EMSY;USP28;POLK;PARP1;BTG2;PDS5B;INO80D;SLX4	0.4856	0.5734
GO:0000724_double-strand_break_repair_via_homologous_recombination	5	83	898	15891	RAD51D;MORF4L1;PARP1;NUCKS1;SLX4	0.5109	0.5955
GO:0005975_carbohydrate_metabolic_process	7	119	898	15891	UEVLD;MLEC;ST8SIA2;B3GAT1;FUT9;SLC2A3;GPD1L	0.5146	0.5955
GO:0016525_negative_regulation_of_angiogenesis	7	119	898	15891	MECP2;SULF1;FOXO4;AGO1;MINAR1;DAB2IP;SPRED1	0.5146	0.5955
GO:0042391_regulation_of_membrane_potential	6	101	898	15891	GLRA1;RIMS2;NEDD4L;BVES;RIMS4;RIMS3	0.5129	0.5955
GO:0045471_response_to_ethanol	6	101	898	15891	ABAT;GRIN2B;RGS4;SETD7;RGS2;CCND1	0.5129	0.5955
GO:0071277_cellular_response_to_calcium_ion	5	83	898	15891	PKD2;SYT2;SYT7;PRKAA2;SYT9	0.5109	0.5955
GO:1903508_positive_regulation_of_nucleic_acid-templated_transcription	5	83	898	15891	ARID5B;RAP2C;SP4;PER2;TADA2B	0.5109	0.5955
GO:0006888_ER_to_Golgi_vesicle-mediated_transport	11	191	898	15891	SAR1B;PITPNM3;RAB43;CREB3L2;CNIH4;VTI1A;CNIH1;NSF;VTI1B;COG3;DYNLL2	0.5201	0.6001
GO:0050852_T_cell_receptor_signaling_pathway	10	174	898	15891	PSEN1;PDE4D;PAK3;PAK1;PIK3R1;VTCN1;FBXW11;PLCG1;SKP1;TNFRSF21	0.5258	0.605
GO:0007218_neuropeptide_signaling_pathway	6	104	898	15891	GLRA1;SORCS1;SSTR1;PROK2;SORT1;NXPH3	0.54	0.6187
GO:0007565_female_pregnancy	5	86	898	15891	IGFBP5;CLIC5;SLC38A2;UPRT;KRAS	0.5408	0.6187
GO:0001649_osteoblast_differentiation	6	105	898	15891	IGFBP5;MEF2D;TP53INP2;FGF9;HNRNPU;H3-3B	0.5489	0.6245
GO:0014068_positive_regulation_of_phosphatidylinositol_3-kinase_signaling	5	87	898	15891	KIT;IGF1;ERBB3;PIK3R1;SRC	0.5505	0.6245
GO:0050729_positive_regulation_of_inflammatory_response	5	87	898	15891	LDLR;CLOCK;GPRC5B;CD47;TLR4	0.5505	0.6245
GO:0051260_protein_homooligomerization	12	218	898	15891	GLRA1;FGFRL1;TMCC1;GLUL;KCNC4;ATG16L1;ATL3;SCUBE3;KCTD16;KCNC3;KCNB1;G3BP2	0.577	0.6528
GO:0006629_lipid_metabolic_process	7	127	898	15891	PAFAH2;LDLR;HMGCS1;RUBCNL;PLAGL2;UCP3;JAZF1	0.58	0.6543
GO:0007229_integrin-mediated_signaling_pathway	5	91	898	15891	ITGB3;ERBIN;CD47;ITGB8;SRC	0.5886	0.6585
GO:0009617_response_to_bacterium	5	91	898	15891	TMEM255A;FKBP5;NFIB;IKZF3;CD47	0.5886	0.6585
GO:0015031_protein_transport	17	311	898	15891	PSEN1;RAB11FIP1;BICD2;SNX30;UEVLD;AP1AR;ATG7;ATG16L1;PLEKHA8;CEP41;RAB3IL1;CNIH4;LIN7A;LRP1B;SNX22;HOOK3;PKDCC	0.588	0.6585
GO:0007275_multicellular_organism_development	24	439	898	15891	HOXD13;GRIN2B;RARB;BTBD7;PRDM15;SPRED3;MRAS;CADM1;SPRY4;ERG;MCTP2;MBNL3;SORT1;LIF;PAX5;SUCO;PHC3;HLF;CILK1;PTP4A1;PHC1;KLF3;JPH2;GMCL1	0.592	0.6605
GO:0035278_miRNA_mediated_inhibition_of_translation	5	92	898	15891	TNRC6B;TRIM71;TNRC6C;AGO1;AGO3	0.5978	0.6633
GO:0051289_protein_homotetramerization	5	92	898	15891	PKD2;KCNJ2;CRTC3;TP63;OSBPL2	0.5978	0.6633
GO:1901796_regulation_of_signal_transduction_by_p53_class_mediator	7	131	898	15891	HIPK2;TP63;ZNF385A;TP53INP1;AURKA;DYRK2;PRKAA2	0.6111	0.6762
GO:0045766_positive_regulation_of_angiogenesis	8	150	898	15891	ACVRL1;CD34;HIPK2;BTG1;ITGB8;PLCG1;SEMA5A;AGGF1	0.6136	0.6771
GO:0006413_translational_initiation	7	132	898	15891	RPL28;EIF4G2;RPL15;EIF4B;EIF5;EIF2S1;EIF1	0.6186	0.6808
GO:0008380_RNA_splicing	8	151	898	15891	RBM20;RBFOX1;MBNL3;RNPS1;SON;MAGOHB;QKI;MBNL1	0.6206	0.6811
GO:0006914_autophagy	6	114	898	15891	FNBP1L;ATG7;RUBCN;TBC1D17;VTI1A;USP13	0.6251	0.6842
GO:0006260_DNA_replication	7	134	898	15891	NFIB;KAT7;NFIX;DTL;POLK;RBMS1;SLX4	0.6335	0.6897
GO:0030182_neuron_differentiation	7	134	898	15891	LHX8;PTPRD;HIPK2;HDAC9;LHX6;MYT1L;LHX4	0.6335	0.6897
GO:0120162_positive_regulation_of_cold-induced_thermogenesis	5	97	898	15891	ELOVL6;ESRRG;PPARGC1B;PRDM16;PER2	0.6421	0.6972
GO:0032355_response_to_estradiol	5	99	898	15891	PTEN;NCOA1;BMP7;MBD2;CCND1	0.6589	0.7135
GO:0006406_mRNA_export_from_nucleus	5	101	898	15891	RNPS1;MAGOHB;SRSF3;CDC40;ALKBH5	0.6753	0.7293
GO:0007417_central_nervous_system_development	7	141	898	15891	PTEN;DCX;POU6F2;RPS6KA6;ZIC3;STK4;RPS6KA3	0.6829	0.7356
GO:0043312_neutrophil_degranulation	25	481	898	15891	PSEN1;RAP1A;RAP1B;NHLRC3;HMOX2;TSPAN14;ATG7;NCKAP1L;PLEKHO2;RAB5B;ARMC8;RAP2C;MLEC;LRRC7;CD47;GNS;RAP2B;VCL;RAB27A;PRDX6;RAC1;SLC2A3;FAF2;RAB10;FRMPD3	0.6848	0.7357
GO:0002576_platelet_degranulation	6	124	898	15891	ITGB3;IGF1;CYRIB;VCL;VTI1B;BRPF3	0.7003	0.7503
GO:0007204_positive_regulation_of_cytosolic_calcium_ion_concentration	7	150	898	15891	CACNA1C;PROK2;ABL2;NPTN;GNA13;CXCR5;LRP6	0.7397	0.7903
GO:0050900_leukocyte_migration	9	190	898	15891	ITGB3;CD34;PIK3R1;CD47;GRB2;MSN;PLCG1;SRC;SDC3	0.7415	0.7903
GO:0071356_cellular_response_to_tumor_necrosis_factor	6	131	898	15891	ERBIN;NPNT;INPP5K;RORA;TNFRSF21;DAB2IP	0.7464	0.7934
GO:0007219_Notch_signaling_pathway	5	111	898	15891	HEY1;TP63;CDK6;ZNF423;PERP	0.7488	0.7939
GO:0000278_mitotic_cell_cycle	6	134	898	15891	PPP1R12A;USP3;AURKA;CDC23;RNF2;PHF13	0.7645	0.8084
GO:0042493_response_to_drug	9	196	898	15891	HTR2A;GAD2;AK4;HMGCS1;SLC12A5;NCKAP1L;DAB1;KCNK3;CCND1	0.7716	0.8138
GO:0007605_sensory_perception_of_sound	6	137	898	15891	PAX3;GRM7;CLIC5;TBL1X;LRIG2;TUB	0.7817	0.8223
GO:0000184_nuclear-transcribed_mRNA_catabolic_process,_nonsense-mediated_decay	5	117	898	15891	RPL28;CTIF;RPL15;RNPS1;MAGOHB	0.7866	0.8253
GO:0060271_cilium_assembly	8	183	898	15891	ABLIM1;FNBP1L;CCDC113;CEP41;ABLIM3;CILK1;ONECUT2;TTBK2	0.8054	0.8429
GO:0071222_cellular_response_to_lipopolysaccharide	7	164	898	15891	PDE4D;PLSCR4;AXL;TLR4;SRC;PDCD1LG2;DAB2IP	0.8132	0.8488
GO:0055085_transmembrane_transport	12	272	898	15891	SLC46A3;SLCO3A1;SV2B;SLC16A6;SLC39A9;SLC44A1;MFSD9;SLC25A16;EIF2S1;SLC35F6;MFSD14A;ANKH	0.8336	0.8679
GO:0051092_positive_regulation_of_NF-kappaB_transcription_factor_activity	6	149	898	15891	CLOCK;ZBTB7A;RPS6KA5;CAMK2A;KRAS;TLR4	0.8408	0.8731
GO:0007267_cell-cell_signaling	9	216	898	15891	MAPT;PCDH1;EFNB2;EREG;FGF4;FGF9;GRB2;SEMA5A;NUDT3	0.8535	0.8841
GO:0090090_negative_regulation_of_canonical_Wnt_signaling_pathway	7	175	898	15891	CSNK1A1;GREM1;RAPGEF1;STK4;LRP6;DAB2IP;AMER2	0.8587	0.8872
GO:0006898_receptor-mediated_endocytosis	6	154	898	15891	LDLR;VLDLR;HSPH1;LMBR1L;LDLRAP1;LRP1B	0.8613	0.8876
GO:0006412_translation	7	180	898	15891	RPL28;CPEB1;CPEB3;RPL15;CPEB4;EIF4EBP2;FARSB	0.8761	0.9006
GO:0032496_response_to_lipopolysaccharide	5	137	898	15891	ERBIN;FOXP1;ATP2A2;TLR4;RPS6KA3	0.881	0.9017
GO:0044267_cellular_protein_metabolic_process	9	225	898	15891	IGFBP5;IGF1;CSF1;TSPAN14;BACE1;LAMC1;H3-3B;ITM2B;TSPAN33	0.8817	0.9017
GO:0006457_protein_folding	5	147	898	15891	FKBP5;GNAI2;MLEC;GNB5;GNAI3	0.913	0.9314
GO:0006954_inflammatory_response	14	366	898	15891	KIT;CSF1;PROK2;HDAC9;CYP26B1;AXL;ACER3;NDST1;RPS6KA5;TLR4;CHST1;RAC1;TUSC2;DAB2IP	0.9455	0.9621
GO:0007166_cell_surface_receptor_signaling_pathway	6	206	898	15891	ADGRL1;CSNK1A1;LIFR;GFRA1;ADGRF2;PDCD1LG2	0.972	0.9842
GO:0043123_positive_regulation_of_I-kappaB_kinaseNF-kappaB_signaling	5	179	898	15891	C18orf32;GPRC5B;MAP3K3;TLR4;PRKCE	0.9704	0.9842
GO:0000398_mRNA_splicing,_via_spliceosome	6	239	898	15891	RNPS1;MAGOHB;NOVA2;SRSF3;HNRNPU;CDC40	0.9911	0.9999
GO:0002250_adaptive_immune_response	7	334	898	15891	TSC1;VTCN1;EOMES;MCOLN2;TNFRSF21;RNF125;PDCD1LG2	0.9992	0.9999
GO:0006508_proteolysis	12	431	898	15891	RCE1;PREPL;TBL1X;BACE1;SENP1;DPP8;PREP;MMP16;DESI1;NRIP3;NLN;SPCS3	0.9973	0.9999
GO:0006955_immune_response	9	420	898	15891	TCF7;SMAD3;LIF;DPP8;CXCR5;TLR4;BMPR1A;CNIH1;PDCD1LG2	0.9997	0.9999
GO:0045087_innate_immune_response	10	474	898	15891	CSF1;POLR3H;PPP6C;AXL;MCOLN2;POLR3G;TLR4;G3BP2;ILRUN;DAB2IP	0.9999	0.9999
hsa04360_Axon_guidance	26	181	417	8019	PPP3CA;ABLIM1;PLXNA4;NTNG1;PAK3;PAK1;GNAI2;BMPR2;PIK3R1;PDK1;EPHA5;ABLIM3;NTN4;SRGAP1;CAMK2A;KRAS;EFNB2;BMP7;EFNA5;PLCG1;SEMA5A;SRC;PLXNC1;SEMA3A;GNAI3;RAC1	0	0
hsa04710_Circadian_rhythm	10	31	417	8019	CLOCK;CSNK1D;RORB;FBXW11;PER1;RORA;PRKAA2;SKP1;FBXL3;PER2	0	0
hsa04722_Neurotrophin_signaling_pathway	19	119	417	8019	PSEN1;RAP1A;RAP1B;FRS2;SORT1;PIK3R1;RAPGEF1;MAPK10;RPS6KA5;MAP3K3;RPS6KA6;CAMK2A;KRAS;GRB2;PLCG1;RPS6KA3;MAP3K1;YWHAE;RAC1	0.0001	0.0059
hsa04010_MAPK_signaling_pathway	33	295	417	8019	KIT;IGF1;CACNA1C;CACNA1E;CACNB1;CSF1;PPP3CA;CACNA1I;CACNA2D2;ERBB3;RAP1A;RAP1B;MRAS;MAPT;PAK1;STMN1;RASA2;MAPK10;RPS6KA5;MAP3K3;RPS6KA6;STK4;KRAS;MAP3K2;EREG;EFNA5;ELK4;FGF4;FGF9;GRB2;RPS6KA3;MAP3K1;RAC1	0.0002	0.0088
hsa04014_Ras_signaling_pathway	27	232	417	8019	KIT;IGF1;CSF1;GRIN2B;RAP1A;RAP1B;MRAS;PAK3;PAK1;ABL2;FOXO4;PIK3R1;RAB5B;RGL1;RASA2;MAPK10;STK4;RAPGEF5;KRAS;GNB5;EFNA5;FGF4;FGF9;GRB2;PLCG1;RAC1;GAB2	0.0003	0.0106
hsa04931_Insulin_resistance	16	108	417	8019	PTEN;CREB5;OGA;PPARGC1B;PPP1R3B;PIK3R1;CREB3L2;PTPN1;TBC1D4;TRIB3;MAPK10;RPS6KA6;RPS6KA3;PRKCE;PPP1R3D;PRKAA2	0.0005	0.0126
hsa05210_Colorectal_cancer	14	86	417	8019	SMAD2;TCF7;SMAD3;BCL2L11;PIK3R1;MAPK10;POLK;KRAS;EREG;GRB2;RAC1;APPL1;TCF7L1;CCND1	0.0005	0.0126
hsa04727_GABAergic_synapse	14	89	417	8019	ABAT;CACNA1C;GAD2;GPHN;GLUL;SLC38A1;SLC12A5;GNAI2;SLC38A2;GNB5;KCNJ6;SRC;NSF;GNAI3	0.0006	0.0132
hsa04151_PI3K-Akt_signaling_pathway	35	354	417	8019	ITGB3;KIT;PTEN;TSC1;IGF1;CHRM1;CSF1;ERBB3;CREB5;SGK3;YWHAZ;CDK6;OSMR;BCL2L11;PIK3R1;CREB3L2;EIF4B;PKN2;JAK1;KRAS;GNB5;EREG;CCND2;EFNA5;FGF4;FGF9;GRB2;ITGB8;LAMC1;TLR4;PRKAA2;YWHAE;RAC1;CCND1;CCNE2	0.0008	0.0156
hsa04012_ErbB_signaling_pathway	13	85	417	8019	ERBB3;PAK3;PAK1;ABL2;NRG1;PIK3R1;MAPK10;CAMK2A;KRAS;EREG;GRB2;PLCG1;SRC	0.0012	0.019
hsa04068_FoxO_signaling_pathway	17	131	417	8019	PTEN;IGF1;SGK3;SMAD3;FOXO4;BCL2L11;FBXO32;PIK3R1;SETD7;MAPK10;STK4;KRAS;CCND2;GRB2;CCNG2;PRKAA2;CCND1	0.0013	0.019
hsa04390_Hippo_signaling_pathway	19	157	417	8019	NF2;SMAD2;TCF7;YWHAZ;DLG2;SMAD3;SMAD7;BMPR2;MOB1B;TEAD2;CSNK1D;FBXW11;BMP7;CCND2;BMPR1A;YWHAE;TEAD1;TCF7L1;CCND1	0.0014	0.019
hsa05215_Prostate_cancer	14	97	417	8019	PTEN;IGF1;CREB5;TCF7;ERG;PIK3R1;E2F3;CREB3L2;KRAS;GRB2;ETV5;TCF7L1;CCND1;CCNE2	0.0013	0.019
hsa05224_Breast_cancer	18	147	417	8019	KIT;PTEN;IGF1;CSNK1A1;HEY1;TCF7;CDK6;PIK3R1;E2F3;POLK;NCOA1;KRAS;FGF4;FGF9;GRB2;LRP6;TCF7L1;CCND1	0.0017	0.0214
hsa01521_EGFR_tyrosine_kinase_inhibitor_resistance	12	79	417	8019	PTEN;IGF1;ERBB3;NRG1;BCL2L11;PIK3R1;AXL;JAK1;KRAS;GRB2;PLCG1;SRC	0.0019	0.0223
hsa04114_Oocyte_meiosis	16	128	417	8019	IGF1;PPP3CA;CPEB1;YWHAZ;CPEB3;SMC1A;CPEB4;AURKA;RPS6KA6;CAMK2A;FBXW11;RPS6KA3;CDC23;YWHAE;SKP1;CCNE2	0.0024	0.0235
hsa04115_p53_signaling_pathway	11	72	417	8019	PTEN;IGF1;RCHY1;CDK6;AIFM2;SESN3;CCND2;CCNG2;PERP;CCND1;CCNE2	0.0028	0.0235
hsa04550_Signaling_pathways_regulating_pluripotency_of_stem_cells	17	142	417	8019	IGF1;SMAD2;ACVR2B;LIFR;TCF7;SMAD3;REST;BMPR2;PIK3R1;PCGF5;LIF;ACVR2A;JAK1;ZIC3;KRAS;GRB2;BMPR1A	0.0027	0.0235
hsa04921_Oxytocin_signaling_pathway	18	153	417	8019	CACNA1C;CACNB1;GUCY1A2;KCNJ2;PPP3CA;CACNA2D2;PPP1R12A;GNAI2;PPP1R12B;CAMKK2;CAMK2A;KRAS;KCNJ6;RGS2;SRC;PRKAA2;GNAI3;CCND1	0.0025	0.0235
hsa04934_Cushing_syndrome	18	155	417	8019	LDLR;CACNA1C;CACNA1I;RAP1A;RAP1B;CREB5;TCF7;CDK6;GNAI2;KMT2A;E2F3;CREB3L2;CAMK2A;KCNK3;GNAI3;TCF7L1;CCND1;CCNE2	0.0028	0.0235
hsa05218_Melanoma	11	72	417	8019	MITF;PTEN;IGF1;CDK6;PIK3R1;E2F3;POLK;KRAS;FGF4;FGF9;CCND1	0.0028	0.0235
hsa04510_Focal_adhesion	21	199	417	8019	ITGB3;PTEN;IGF1;RAP1A;RAP1B;PAK3;PAK1;PPP1R12A;XIAP;PPP1R12B;PIK3R1;RAPGEF1;MAPK10;CCND2;GRB2;ITGB8;LAMC1;VCL;SRC;RAC1;CCND1	0.0037	0.0282
hsa04914_Progesterone-mediated_oocyte_maturation	13	99	417	8019	IGF1;CPEB1;GNAI2;CPEB3;PIK3R1;CPEB4;MAPK10;AURKA;RPS6KA6;KRAS;RPS6KA3;CDC23;GNAI3	0.004	0.0282
hsa05212_Pancreatic_cancer	11	76	417	8019	SMAD2;SMAD3;CDK6;PIK3R1;E2F3;MAPK10;JAK1;POLK;KRAS;RAC1;CCND1	0.004	0.0282
hsa05214_Glioma	11	75	417	8019	PTEN;IGF1;CDK6;PIK3R1;E2F3;POLK;CAMK2A;KRAS;GRB2;PLCG1;CCND1	0.0037	0.0282
hsa05223_Non-small_cell_lung_cancer	10	66	417	8019	RARB;CDK6;PIK3R1;E2F3;POLK;STK4;KRAS;GRB2;PLCG1;CCND1	0.0044	0.0298
hsa05205_Proteoglycans_in_cancer	21	204	417	8019	ITGB3;IGF1;SMAD2;ERBB3;FRS2;MRAS;PAK1;PPP1R12A;PPP1R12B;PIK3R1;RDX;EIF4B;CAMK2A;KRAS;GRB2;MSN;PLCG1;TLR4;SRC;RAC1;CCND1	0.0048	0.0313
hsa04978_Mineral_absorption	9	58	417	8019	ATP7A;ATP1A2;ATP2B4;STEAP2;SLC8A1;HMOX2;CYBRD1;SLC46A1;TRPV6	0.0059	0.0358
hsa05211_Renal_cell_carcinoma	10	69	417	8019	RAP1A;RAP1B;PAK3;PAK1;PIK3R1;RAPGEF1;EGLN3;KRAS;GRB2;RAC1	0.0059	0.0358
hsa04917_Prolactin_signaling_pathway	10	70	417	8019	PIK3R1;MAPK10;IRF1;KRAS;CCND2;GRB2;SOCS6;SRC;SOCS5;CCND1	0.0064	0.0375
hsa05202_Transcriptional_misregulation_in_cancer	19	186	417	8019	MITF;PAX3;IGF1;MAF;ERG;FLI1;KMT2A;RUNX1T1;CCNT1;CCNT2;PAX5;POLK;CCND2;ELK4;ETV5;H3-3B;KLF3;BMP2K;PER2	0.0075	0.0426
hsa04024_cAMP_signaling_pathway	21	216	417	8019	ATP1A2;CACNA1C;CHRM1;GRIN2B;ATP2B4;RAP1A;RAP1B;CREB5;SSTR1;PDE4D;PAK1;PPP1R12A;GNAI2;PIK3R1;CREB3L2;MAPK10;CAMK2A;ATP2A2;GNAI3;RAC1;CNGB3	0.0085	0.0453
hsa04713_Circadian_entrainment	12	97	417	8019	CACNA1C;GRIN2B;GUCY1A2;CACNA1I;GNAI2;RPS6KA5;CAMK2A;GNB5;KCNJ6;PER1;GNAI3;PER2	0.0083	0.0453
hsa05226_Gastric_cancer	16	149	417	8019	RARB;SMAD2;CSNK1A1;TCF7;SMAD3;PIK3R1;E2F3;POLK;KRAS;FGF4;FGF9;GRB2;LRP6;TCF7L1;CCND1;CCNE2	0.0088	0.0456
hsa04725_Cholinergic_synapse	13	112	417	8019	CACNA1C;CHRM1;KCNJ2;CREB5;GNAI2;KCNQ3;PIK3R1;CREB3L2;CAMK2A;KRAS;GNB5;KCNJ6;GNAI3	0.0098	0.0493
hsa05412_Arrhythmogenic_right_ventricular_cardiomyopathy_(ARVC)	10	77	417	8019	ITGB3;CACNA1C;CACNB1;CACNA2D2;SLC8A1;TCF7;DAG1;ATP2A2;ITGB8;TCF7L1	0.0113	0.0552
hsa04015_Rap1_signaling_pathway	20	210	417	8019	ITGB3;KIT;IGF1;CSF1;GRIN2B;RAP1A;RAP1B;MRAS;GNAI2;PIK3R1;RAPGEF1;RAPGEF5;KRAS;EFNA5;FGF4;FGF9;PLCG1;SRC;GNAI3;RAC1	0.0121	0.0574
hsa04530_Tight_junction	17	169	417	8019	NF2;RAP1A;DLG2;NEDD4L;BVES;RDX;RAP2C;AMOTL2;MAPK10;MSN;PRKCE;SRC;MAP3K1;PRKAA2;RAC1;RAB8B;CCND1	0.0124	0.0574
hsa04720_Long-term_potentiation	9	67	417	8019	CACNA1C;GRIN2B;PPP3CA;RAP1A;RAP1B;RPS6KA6;CAMK2A;KRAS;RPS6KA3	0.0132	0.0581
hsa05221_Acute_myeloid_leukemia	9	67	417	8019	KIT;TCF7;RUNX1T1;PIK3R1;KRAS;GRB2;PER2;TCF7L1;CCND1	0.0132	0.0581
hsa04810_Regulation_of_actin_cytoskeleton	20	213	417	8019	ITGB3;CHRM1;MRAS;PAK3;PAK1;PPP1R12A;PPP1R12B;NCKAP1L;PIK3R1;RDX;GNA13;ABI2;KRAS;FGF4;FGF9;ITGB8;MSN;VCL;SRC;RAC1	0.0138	0.0592
hsa04218_Cellular_senescence	16	160	417	8019	PTEN;TSC1;PPP3CA;SMAD2;MRAS;HIPK2;LIN54;SMAD3;CDK6;PIK3R1;E2F3;KRAS;FBXW11;CCND2;CCND1;CCNE2	0.0156	0.0605
hsa04310_Wnt_signaling_pathway	16	160	417	8019	PSEN1;PPP3CA;CSNK1A1;TCF7;TBL1X;SMAD3;MAPK10;CAMK2A;FBXW11;CCND2;LRP6;RAC1;SKP1;VANGL2;TCF7L1;CCND1	0.0156	0.0605
hsa04350_TGF-beta_signaling_pathway	11	94	417	8019	SMAD2;ZFYVE16;ACVR2B;SMAD3;SMAD7;GREM1;BMPR2;ACVR2A;BMP7;BMPR1A;SKP1	0.0158	0.0605
hsa04935_Growth_hormone_synthesis,_secretion_and_action	13	119	417	8019	IGF1;CACNA1C;CREB5;SSTR1;GNAI2;PIK3R1;CREB3L2;MAPK10;KRAS;GRB2;PLCG1;MAP3K1;GNAI3	0.015	0.0605
hsa05200_Pathways_in_cancer	41	531	417	8019	KIT;MITF;PTEN;IGF1;RARB;SMAD2;HEY1;TCF7;SMAD3;CDK6;GNAI2;XIAP;RUNX1T1;BCL2L11;PIK3R1;E2F3;GNA13;EGLN3;MAPK10;JAK1;RPS6KA5;POLK;STK4;NCOA1;CAMK2A;KRAS;GNB5;CCND2;FGF4;FGF9;GRB2;LAMC1;LRP6;PLCG1;GNAI3;RAC1;SKP1;APPL1;TCF7L1;CCND1;CCNE2	0.0155	0.0605
hsa05213_Endometrial_cancer	8	58	417	8019	PTEN;TCF7;PIK3R1;POLK;KRAS;GRB2;TCF7L1;CCND1	0.0165	0.0618
hsa05166_Human_T-cell_leukemia_virus_1_infection	20	219	417	8019	PTEN;PPP3CA;SMAD2;CREB5;CRTC3;SMAD3;XIAP;PIK3R1;E2F3;CREB3L2;MAPK10;JAK1;MAP3K3;KRAS;CCND2;ELK4;CDC23;MAP3K1;CCND1;CCNE2	0.0176	0.0645
hsa04110_Cell_cycle	13	124	417	8019	SMAD2;YWHAZ;SMAD3;CDK6;TFDP2;E2F3;SMC1A;CCND2;CDC23;YWHAE;SKP1;CCND1;CCNE2	0.0198	0.0687
hsa04925_Aldosterone_synthesis_and_secretion	11	98	417	8019	LDLR;ATP1A2;CACNA1C;ATP2B4;CACNA1I;CREB5;CREB3L2;CAMK2A;KCNK3;PRKCE;NR4A2	0.0203	0.0687
hsa05017_Spinocerebellar_ataxia	11	98	417	8019	ATXN1;GRIN2B;VLDLR;ATXN3;ATXN1L;PIK3R1;MAPK10;DAB1;KCNC3;ATP2A2;RORA	0.0203	0.0687
hsa05206_MicroRNAs_in_cancer	26	310	417	8019	ITGB3;PTEN;ERBB3;FOXP1;TRIM71;TP63;CDK6;STMN1;IGF2BP1;BCL2L2;BMPR2;BCL2L11;PIK3R1;E2F3;RDX;RPS6KA5;KRAS;CCND2;EFNA5;GRB2;PLCG1;SOX4;PRKCE;MMP16;CCND1;CCNE2	0.0196	0.0687
hsa04022_cGMP-PKG_signaling_pathway	16	167	417	8019	ATP1A2;CACNA1C;GUCY1A2;PPP3CA;ATP2B4;CREB5;SLC8A1;PPP1R12A;GNAI2;CREB3L2;MEF2D;GNA13;ATP2A2;RGS2;PRKCE;GNAI3	0.0216	0.0717
hsa04340_Hedgehog_signaling_pathway	7	50	417	8019	SPOPL;CSNK1A1;CSNK1G1;CSNK1D;FBXW11;CCND2;CCND1	0.0225	0.0723
hsa05225_Hepatocellular_carcinoma	16	168	417	8019	PTEN;SMAD2;CSNK1A1;TCF7;SMAD3;CDK6;PIK3R1;E2F3;DPF3;POLK;KRAS;GRB2;LRP6;PLCG1;TCF7L1;CCND1	0.0226	0.0723
hsa04211_Longevity_regulating_pathway	10	89	417	8019	TSC1;IGF1;CREB5;PIK3R1;CREB3L2;CAMKK2;SESN3;KRAS;PRKAA2;APPL1	0.0258	0.0783
hsa04392_Hippo_signaling_pathway	5	29	417	8019	NF2;PAK1;MOB1B;TEAD2;TEAD1	0.0253	0.0783
hsa05220_Chronic_myeloid_leukemia	9	76	417	8019	SMAD3;CDK6;PIK3R1;E2F3;POLK;KRAS;GRB2;GAB2;CCND1	0.0256	0.0783
hsa05410_Hypertrophic_cardiomyopathy_(HCM)	10	90	417	8019	ITGB3;IGF1;CACNA1C;CACNB1;CACNA2D2;SLC8A1;DAG1;ATP2A2;ITGB8;PRKAA2	0.0275	0.082
hsa04728_Dopaminergic_synapse	13	132	417	8019	CACNA1C;GRIN2B;PPP3CA;CREB5;SCN1A;GNAI2;CREB3L2;CLOCK;MAPK10;CAMK2A;GNB5;KCNJ6;GNAI3	0.0297	0.0871
hsa05222_Small_cell_lung_cancer	10	92	417	8019	PTEN;RARB;CDK6;XIAP;PIK3R1;E2F3;POLK;LAMC1;CCND1;CCNE2	0.0309	0.0892
hsa04261_Adrenergic_signaling_in_cardiomyocytes	14	149	417	8019	ATP1A2;CACNA1C;CACNB1;ATP2B4;CACNA2D2;CREB5;SCN1B;SLC8A1;GNAI2;CREB3L2;RPS6KA5;CAMK2A;ATP2A2;GNAI3	0.0341	0.0968
hsa04120_Ubiquitin_mediated_proteolysis	13	136	417	8019	UBE2W;CUL4A;RCHY1;UBE2K;NEDD4L;XIAP;KLHL13;RHOBTB1;FBXW11;CDC23;MAP3K1;SKP1;UBE2D4	0.0359	0.1003
hsa04140_Autophagy	13	137	417	8019	PTEN;TSC1;MRAS;ATG7;RUBCN;ATG16L1;PIK3R1;CAMKK2;MAPK10;TP53INP2;KRAS;EIF2S1;PRKAA2	0.0376	0.1018
hsa04371_Apelin_signaling_pathway	13	137	417	8019	SMAD2;MRAS;SLC8A1;SMAD3;GNAI2;MEF2D;GNA13;KRAS;GNB5;PRKCE;PRKAA2;GNAI3;CCND1	0.0376	0.1018
hsa05231_Choline_metabolism_in_cancer	10	98	417	8019	TSC1;PCYT1B;DGKH;PIK3R1;SLC44A1;MAPK10;KRAS;GRB2;PLCG1;RAC1	0.0431	0.1149
hsa04380_Osteoclast_differentiation	12	128	417	8019	ITGB3;MITF;CSF1;PPP3CA;FHL2;PIK3R1;MAPK10;JAK1;GRB2;FOSL2;RAC1;GAB2	0.0475	0.124
hsa04724_Glutamatergic_synapse	11	114	417	8019	CACNA1C;GRIN2B;GRM7;PPP3CA;GLUL;SLC38A1;GNAI2;SLC38A2;GNB5;GNAI3;SLC17A6	0.0479	0.124
hsa04540_Gap_junction	9	88	417	8019	HTR2A;GUCY1A2;GNAI2;CSNK1D;KRAS;MAP3K2;GRB2;SRC;GNAI3	0.0525	0.1339
hsa04960_Aldosterone-regulated_sodium_reabsorption	5	37	417	8019	IGF1;ATP1A2;NEDD4L;PIK3R1;KRAS	0.0559	0.1386
hsa05216_Thyroid_cancer	5	37	417	8019	TCF7;POLK;KRAS;TCF7L1;CCND1	0.0559	0.1386
hsa05161_Hepatitis_B	14	162	417	8019	CREB5;YWHAZ;SMAD3;PIK3R1;E2F3;CREB3L2;MAPK10;JAK1;KRAS;GRB2;TLR4;SRC;MAP3K1;CCNE2	0.0577	0.141
hsa04152_AMPK_signaling_pathway	11	120	417	8019	TSC1;IGF1;CREB5;SCD5;STRADB;PIK3R1;CREB3L2;CAMKK2;PRKAA2;RAB10;CCND1	0.0628	0.1494
hsa05163_Human_cytomegalovirus_infection	18	225	417	8019	ITGB3;TSC1;PPP3CA;CREB5;CDK6;GNAI2;PIK3R1;E2F3;CREB3L2;GNA13;JAK1;KRAS;GNB5;GRB2;SRC;GNAI3;RAC1;CCND1	0.0623	0.1494
hsa04928_Parathyroid_hormone_synthesis,_secretion_and_action	10	106	417	8019	CREB5;PDE4D;GNAI2;CREB3L2;MEF2D;GNA13;LRP6;MMP16;NR4A2;GNAI3	0.064	0.1502
hsa04912_GnRH_signaling_pathway	9	93	417	8019	CACNA1C;MAPK10;MAP3K3;CAMK2A;KRAS;MAP3K2;GRB2;SRC;MAP3K1	0.0678	0.157
hsa04915_Estrogen_signaling_pathway	12	138	417	8019	CREB5;FKBP5;GNAI2;PIK3R1;CREB3L2;EBAG9;NCOA1;KRAS;GRB2;KCNJ6;SRC;GNAI3	0.0719	0.1643
hsa04150_mTOR_signaling_pathway	13	155	417	8019	PTEN;TSC1;IGF1;STRADB;PIK3R1;EIF4B;RPS6KA6;KRAS;GRB2;LRP6;RPS6KA3;PRKAA2;RNF152	0.0774	0.1673
hsa04664_Fc_epsilon_RI_signaling_pathway	7	68	417	8019	PIK3R1;MAPK10;KRAS;GRB2;PLCG1;RAC1;GAB2	0.0789	0.1673
hsa04910_Insulin_signaling_pathway	12	139	417	8019	TSC1;INPP5K;PPP1R3B;PIK3R1;PRKAR1A;PTPN1;RAPGEF1;MAPK10;KRAS;GRB2;PPP1R3D;PRKAA2	0.0748	0.1673
hsa05203_Viral_carcinogenesis	16	201	417	8019	CREB5;YWHAZ;CDK6;HDAC9;PIK3R1;CREB3L2;RASA2;JAK1;KRAS;CCND2;GRB2;SRC;YWHAE;RAC1;CCND1;CCNE2	0.0773	0.1673
hsa05219_Bladder_cancer	5	41	417	8019	E2F3;RPS6KA5;KRAS;SRC;CCND1	0.0768	0.1673
hsa05414_Dilated_cardiomyopathy_(DCM)	9	96	417	8019	ITGB3;IGF1;CACNA1C;CACNB1;CACNA2D2;SLC8A1;DAG1;ATP2A2;ITGB8	0.0781	0.1673
hsa05131_Shigellosis	18	236	417	8019	FNBP1L;FOXO4;ATG16L1;PIK3R1;SEPTIN11;MAPK10;RPS6KA5;FNBP1;FBXW11;PLCG1;TLR4;VCL;H3-3B;PRKCE;SRC;RAC1;SKP1;UBE2D4	0.0859	0.18
hsa04926_Relaxin_signaling_pathway	11	129	417	8019	SMAD2;CREB5;GNAI2;PIK3R1;CREB3L2;MAPK10;KRAS;GNB5;GRB2;SRC;GNAI3	0.0904	0.1872
hsa04520_Adherens_junction	7	71	417	8019	TCF7;SMAD3;PTPN1;VCL;SRC;RAC1;TCF7L1	0.0927	0.1889
hsa04933_AGE-RAGE_signaling_pathway_in_diabetic_complications	9	100	417	8019	SMAD2;SMAD3;PIK3R1;MAPK10;KRAS;PLCG1;PRKCE;RAC1;CCND1	0.0934	0.1889
hsa04260_Cardiac_muscle_contraction	8	86	417	8019	ATP1A2;CACNA1C;CACNB1;CACNA2D2;SLC8A1;ASPH;COX7A2L;ATP2A2	0.0959	0.1896
hsa04962_Vasopressin-regulated_water_reabsorption	5	44	417	8019	CREB5;RAB5B;CREB3L2;NSF;DYNLL2	0.0948	0.1896
hsa04916_Melanogenesis	9	101	417	8019	KIT;MITF;TCF7;GNAI2;CREB3L2;CAMK2A;KRAS;GNAI3;TCF7L1	0.0974	0.1905
hsa04071_Sphingolipid_signaling_pathway	10	119	417	8019	PTEN;GNAI2;PIK3R1;GNA13;MAPK10;KRAS;PRKCE;GNAI3;RAC1;GAB2	0.1096	0.199
hsa04370_VEGF_signaling_pathway	6	59	417	8019	PPP3CA;PIK3R1;KRAS;PLCG1;SRC;RAC1	0.1033	0.199
hsa04512_ECM-receptor_interaction	8	88	417	8019	ITGB3;NPNT;DAG1;SV2B;CD47;ITGB8;LAMC1;FREM2	0.105	0.199
hsa04730_Long-term_depression	6	60	417	8019	IGF1;GUCY1A2;GNAI2;GNA13;KRAS;GNAI3	0.1091	0.199
hsa04919_Thyroid_hormone_signaling_pathway	10	119	417	8019	ITGB3;ATP1A2;PIK3R1;TBC1D4;NCOA1;KRAS;ATP2A2;PLCG1;SRC;CCND1	0.1096	0.199
hsa04930_Type_II_diabetes_mellitus	5	46	417	8019	CACNA1C;CACNA1E;PIK3R1;MAPK10;PRKCE	0.1079	0.199
hsa05235_PD-L1_expression_and_PD-1_checkpoint_pathway_in_cancer	8	89	417	8019	PTEN;PPP3CA;PIK3R1;JAK1;MAP3K3;KRAS;PLCG1;TLR4	0.1097	0.199
hsa05135_Yersinia_infection	10	120	417	8019	PIK3R1;MAPK10;PKN2;RPS6KA6;PLCG1;TLR4;RPS6KA3;SRC;RAC1;WIPF2	0.1138	0.2044
hsa04971_Gastric_acid_secretion	7	76	417	8019	ATP1A2;KCNJ2;GNAI2;CAMK2A;KCNJ10;GNAI3;KCNK10	0.1184	0.2094
hsa05034_Alcoholism	14	184	417	8019	GRIN2B;CREB5;GNAI2;HDAC9;CREB3L2;CAMKK2;SLC29A2;KRAS;GNB5;GRB2;HAT1;H3-3B;GNAI3;PKIA	0.119	0.2094
hsa05162_Measles	11	138	417	8019	RCHY1;CDK6;PIK3R1;MAPK10;JAK1;CCND2;MSN;TLR4;EIF2S1;CCND1;CCNE2	0.1242	0.2164
hsa05030_Cocaine_addiction	5	49	417	8019	GRIN2B;CREB5;GNAI2;CREB3L2;GNAI3	0.1291	0.2228
hsa04611_Platelet_activation	10	124	417	8019	ITGB3;GUCY1A2;RAP1A;RAP1B;PPP1R12A;GNAI2;PIK3R1;GNA13;SRC;GNAI3	0.1311	0.224
hsa04929_GnRH_secretion	6	64	417	8019	CACNA1C;CACNA1I;KCNN3;PIK3R1;KRAS;KCNJ6	0.1339	0.2266
hsa04137_Mitophagy	6	65	417	8019	MITF;MRAS;TBC1D17;MAPK10;KRAS;SRC	0.1405	0.2333
hsa04927_Cortisol_synthesis_and_secretion	6	65	417	8019	LDLR;CACNA1C;CACNA1I;CREB5;CREB3L2;KCNK3	0.1405	0.2333
hsa04668_TNF_signaling_pathway	9	112	417	8019	CSF1;CREB5;PIK3R1;CREB3L2;LIF;MAPK10;RPS6KA5;IRF1;DAB2IP	0.1484	0.2418
hsa04670_Leukocyte_transendothelial_migration	9	112	417	8019	RAP1A;RAP1B;GNAI2;PIK3R1;MSN;PLCG1;VCL;GNAI3;RAC1	0.1484	0.2418
hsa01522_Endocrine_resistance	8	98	417	8019	IGF1;PIK3R1;E2F3;MAPK10;KRAS;GRB2;SRC;CCND1	0.1571	0.2537
hsa04072_Phospholipase_D_signaling_pathway	11	148	417	8019	KIT;TSC1;GRM7;MRAS;DGKH;PIK3R1;GNA13;KRAS;GRB2;PLCG1;GAB2	0.1688	0.2583
hsa04750_Inflammatory_mediator_regulation_of_TRP_channels	8	100	417	8019	IGF1;HTR2A;PIK3R1;MAPK10;CAMK2A;PLCG1;PRKCE;SRC	0.1687	0.2583
hsa04924_Renin_secretion	6	69	417	8019	CACNA1C;GUCY1A2;KCNJ2;PPP3CA;GNAI2;GNAI3	0.1683	0.2583
hsa05031_Amphetamine_addiction	6	69	417	8019	CACNA1C;GRIN2B;PPP3CA;CREB5;CREB3L2;CAMK2A	0.1683	0.2583
hsa05165_Human_papillomavirus_infection	22	330	417	8019	PSEN1;ITGB3;PTEN;TSC1;CREB5;CSNK1A1;HEY1;TCF7;DLG2;CDK6;PIK3R1;CREB3L2;JAK1;IRF1;KRAS;CCND2;GRB2;ITGB8;LAMC1;TCF7L1;CCND1;CCNE2	0.1633	0.2583
hsa05170_Human_immunodeficiency_virus_1_infection	15	212	417	8019	PPP3CA;CUL4A;PAK3;PAK1;GNAI2;PIK3R1;MAPK10;KRAS;FBXW11;GNB5;PLCG1;TLR4;GNAI3;RAC1;SKP1	0.1619	0.2583
hsa04911_Insulin_secretion	7	86	417	8019	ATP1A2;CACNA1C;CREB5;RIMS2;KCNN3;CREB3L2;CAMK2A	0.1793	0.272
hsa04210_Apoptosis	10	136	417	8019	XIAP;BCL2L11;CASP2;PIK3R1;MAPK10;KRAS;PARP1;HRK;EIF2S1;DAB2IP	0.1907	0.2856
hsa04625_C-type_lectin_receptor_signaling_pathway	8	104	417	8019	PPP3CA;MRAS;PAK1;PIK3R1;MAPK10;IRF1;KRAS;SRC	0.1931	0.2856
hsa04660_T_cell_receptor_signaling_pathway	8	104	417	8019	PPP3CA;PAK3;PAK1;PIK3R1;MAPK10;KRAS;GRB2;PLCG1	0.1931	0.2856
hsa05160_Hepatitis_C	11	155	417	8019	LDLR;YWHAZ;CDK6;PIK3R1;E2F3;JAK1;KRAS;GRB2;EIF2S1;YWHAE;CCND1	0.2041	0.2993
hsa05418_Fluid_shear_stress_and_atherosclerosis	10	139	417	8019	ITGB3;ACVR2B;BMPR2;PIK3R1;ACVR2A;MAPK10;BMPR1A;SRC;PRKAA2;RAC1	0.2072	0.3014
hsa05416_Viral_myocarditis	5	60	417	8019	EIF4G2;ABL2;DAG1;RAC1;CCND1	0.22	0.3174
hsa04020_Calcium_signaling_pathway	13	193	417	8019	HTR2A;CACNA1C;CACNA1E;CHRM1;PPP3CA;ATP2B4;CACNA1I;ERBB3;SLC8A1;ASPH;CAMK2A;ATP2A2;PLCG1	0.226	0.3234
hsa04213_Longevity_regulating_pathway	5	62	417	8019	IGF1;PIK3R1;KRAS;EIF4EBP2;PRKAA2	0.2382	0.3381
hsa04144_Endocytosis	16	249	417	8019	LDLR;RAB11FIP1;SMAD2;ARAP1;ZFYVE16;IQSEC1;NEDD4L;SMAD3;EPS15;SNX1;RAB5B;SRC;PSD4;LDLRAP1;RAB10;WIPF2	0.2463	0.344
hsa05145_Toxoplasmosis	8	112	417	8019	LDLR;GNAI2;XIAP;MAPK10;JAK1;LAMC1;TLR4;GNAI3	0.2459	0.344
hsa05321_Inflammatory_bowel_disease_(IBD)	5	65	417	8019	SMAD2;MAF;SMAD3;RORA;TLR4	0.2664	0.3692
hsa04070_Phosphatidylinositol_signaling_system	7	99	417	8019	PTEN;INPP5K;DGKH;PIK3R1;PLCG1;BPNT2;IPMK	0.2733	0.3758
hsa05167_Kaposi_sarcoma-associated_herpesvirus_infection	12	186	417	8019	PPP3CA;CDK6;PIK3R1;E2F3;MAPK10;JAK1;KRAS;GNB5;PLCG1;SRC;RAC1;CCND1	0.28	0.382
hsa04062_Chemokine_signaling_pathway	12	189	417	8019	RAP1A;RAP1B;PAK1;GNAI2;PIK3R1;KRAS;GNB5;CXCR5;GRB2;SRC;GNAI3;RAC1	0.2969	0.402
hsa05230_Central_carbon_metabolism_in_cancer	5	69	417	8019	KIT;PTEN;PIK3R1;PDK1;KRAS	0.3049	0.4096
hsa05120_Epithelial_cell_signaling_in_Helicobacter_pylori_infection	5	70	417	8019	PAK1;MAPK10;PLCG1;SRC;RAC1	0.3147	0.4196
hsa04659_Th17_cell_differentiation	7	107	417	8019	PPP3CA;SMAD2;SMAD3;MAPK10;JAK1;PLCG1;RORA	0.3363	0.4434
hsa05132_Salmonella_infection	13	214	417	8019	PAK3;PAK1;TCF7;NCKAP1L;RAB5B;MAPK10;SNX33;KPNA4;TLR4;RAC1;SKP1;TCF7L1;DYNLL2	0.3376	0.4434
hsa05100_Bacterial_invasion_of_epithelial_cells	5	73	417	8019	PIK3R1;SEPTIN11;VCL;SRC;RAC1	0.3441	0.4486
hsa00562_Inositol_phosphate_metabolism	5	74	417	8019	PTEN;INPP5K;PLCG1;BPNT2;IPMK	0.354	0.4515
hsa04066_HIF-1_signaling_pathway	7	109	417	8019	IGF1;PIK3R1;PDK1;EGLN3;CAMK2A;PLCG1;TLR4	0.3524	0.4515
hsa04630_JAK-STAT_signaling_pathway	10	162	417	8019	LIFR;OSMR;PIK3R1;LIF;JAK1;CCND2;GRB2;SOCS6;SOCS5;CCND1	0.3489	0.4515
hsa04514_Cell_adhesion_molecules_(CAMs)	9	147	417	8019	CD34;CADM1;NTNG1;VTCN1;CNTN2;ITGB8;CNTNAP2;SDC3;PDCD1LG2	0.3691	0.4607
hsa04666_Fc_gamma_R-mediated_phagocytosis	6	93	417	8019	PAK1;PIK3R1;PLCG1;PRKCE;RAC1;GAB2	0.367	0.4607
hsa05169_Epstein-Barr_virus_infection	12	201	417	8019	ENTPD1;CDK6;BCL2L11;PIK3R1;E2F3;MAPK10;JAK1;POLK;CCND2;RAC1;CCND1;CCNE2	0.3669	0.4607
hsa04141_Protein_processing_in_endoplasmic_reticulum	10	166	417	8019	DNAJB12;SAR1B;ATXN3;MARCHF6;HSPH1;DERL2;MAPK10;EIF2S1;SKP1;UBE2D4	0.3752	0.4618
hsa05133_Pertussis	5	76	417	8019	GNAI2;MAPK10;IRF1;TLR4;GNAI3	0.3738	0.4618
hsa04721_Synaptic_vesicle_cycle	5	78	417	8019	CPLX2;STX3;SLC6A5;NSF;SLC17A6	0.3935	0.4809
hsa04726_Serotonergic_synapse	7	115	417	8019	HTR2A;CACNA1C;GNAI2;KRAS;GNB5;KCNJ6;GNAI3	0.401	0.4867
hsa00564_Glycerophospholipid_metabolism	6	98	417	8019	GPD2;PCYT1B;PCYT2;DGKH;LPGAT1;GPD1L	0.4113	0.4958
hsa04662_B_cell_receptor_signaling_pathway	5	82	417	8019	PPP3CA;PIK3R1;KRAS;GRB2;RAC1	0.4328	0.5165
hsa04714_Thermogenesis	13	231	417	8019	TSC1;CREB5;FRS2;NDUFB4;CREB3L2;DPF3;COX7A2L;RPS6KA6;KRAS;GRB2;RPS6KA3;PRKAA2;PRDM16	0.4343	0.5165
hsa04972_Pancreatic_secretion	6	102	417	8019	ATP1A2;ATP2B4;RAP1A;RAP1B;ATP2A2;RAC1	0.4465	0.5239
hsa05142_Chagas_disease_(American_trypanosomiasis)	6	102	417	8019	SMAD2;GNAI2;PIK3R1;MAPK10;TLR4;GNAI3	0.4465	0.5239
hsa03013_RNA_transport	10	179	417	8019	EIF4G2;RPP14;RANGAP1;RNPS1;MAGOHB;EIF4B;EIF5;EIF2S1;EIF4EBP2;EIF1	0.4611	0.5374
hsa04922_Glucagon_signaling_pathway	6	106	417	8019	PPP3CA;CREB5;CREB3L2;PPP4R3A;CAMK2A;PRKAA2	0.4812	0.5572
hsa03015_mRNA_surveillance_pathway	5	91	417	8019	RNPS1;MAGOHB;CPSF6;MSI2;WDR82	0.5185	0.585
hsa04723_Retrograde_endocannabinoid_signaling	8	148	417	8019	CACNA1C;GNAI2;NDUFB4;MAPK10;GNB5;KCNJ6;GNAI3;SLC17A6	0.5103	0.585
hsa04932_Non-alcoholic_fatty_liver_disease_(NAFLD)	8	149	417	8019	NDUFB4;BCL2L11;PIK3R1;MAPK10;COX7A2L;EIF2S1;PRKAA2;RAC1	0.5175	0.585
hsa05032_Morphine_addiction	5	91	417	8019	PDE4D;GNAI2;GNB5;KCNJ6;GNAI3	0.5185	0.585
hsa04650_Natural_killer_cell_mediated_cytotoxicity	7	131	417	8019	PPP3CA;PAK1;PIK3R1;KRAS;GRB2;PLCG1;RAC1	0.528	0.5882
hsa04658_Th1_and_Th2_cell_differentiation	5	92	417	8019	PPP3CA;MAF;MAPK10;JAK1;PLCG1	0.5277	0.5882
hsa04270_Vascular_smooth_muscle_contraction	7	132	417	8019	CACNA1C;GUCY1A2;PPP1R12A;PPP1R12B;GNA13;CALD1;PRKCE	0.5356	0.5892
hsa05010_Alzheimer_disease	9	171	417	8019	PSEN1;CACNA1C;GRIN2B;PPP3CA;MAPT;NDUFB4;BACE1;COX7A2L;ATP2A2	0.5353	0.5892
hsa04974_Protein_digestion_and_absorption	5	95	417	8019	ATP1A2;SLC8A1;SLC38A2;SLC36A1;KCNK5	0.5548	0.6065
hsa04217_Necroptosis	8	159	417	8019	GLUL;XIAP;MAPK10;JAK1;CAMK2A;PARP1;TLR4;FAF1	0.5873	0.6381
hsa05146_Amoebiasis	5	102	417	8019	PIK3R1;RAB5B;LAMC1;TLR4;VCL	0.6148	0.6638
hsa04060_Cytokine-cytokine_receptor_interaction	14	294	417	8019	ACVRL1;CSF1;ACVR2B;LIFR;OSMR;BMPR2;TNFRSF8;LIF;ACVR2A;CXCR5;BMP7;BMPR1A;GDF11;TNFRSF21	0.6627	0.7112
hsa00230_Purine_metabolism	6	130	417	8019	GUCY1A2;AK4;ENTPD1;PDE4D;ENTPD4;ENTPD5	0.6688	0.7134
hsa04621_NOD-like_receptor_signaling_pathway	8	181	417	8019	ERBIN;XIAP;ATG16L1;MAPK10;PKN2;JAK1;TLR4;YWHAE	0.7206	0.764
hsa05130_Pathogenic_Escherichia_coli_infection	8	202	417	8019	PAK3;PAK1;NCKAP1L;GNA13;MAPK10;TLR4;RAC1;WIPF2	0.8175	0.8593
hsa05152_Tuberculosis	7	180	417	8019	PPP3CA;RAB5B;MAPK10;JAK1;CAMK2A;TLR4;SRC	0.8202	0.8593
hsa05012_Parkinson_disease	5	142	417	8019	GNAI2;NDUFB4;COX7A2L;GPR37;GNAI3	0.8557	0.8911
hsa05016_Huntington_disease	10	264	417	8019	GRIN2B;CREB5;NDUFB4;REST;DNAL1;CREB3L2;MAPK10;COX7A2L;KCNJ10;RCOR1	0.8712	0.8967
hsa05164_Influenza_A	6	170	417	8019	CDK6;PIK3R1;JAK1;KPNA5;TLR4;EIF2S1	0.87	0.8967
hsa03040_Spliceosome	5	149	417	8019	ISY1-RAB43;MAGOHB;SRSF3;HNRNPU;CDC40	0.8811	0.9016
hsa01100_Metabolic_pathways	50	1489	417	8019	EXT1;PTEN;PAFAH1B1;PAFAH2;ABAT;GAD2;GGCX;GUCY1A2;AK4;GPHN;GLUL;SCD5;ENTPD1;HMGCS1;PDE4D;HMOX2;GNE;ENTPD4;ELOVL6;INPP5K;ST6GALNAC3;PCYT1B;NDUFB4;PCYT2;KMT2A;POC1B-GALNT4;DGKH;AHCYL1;ENTPD5;CYP26B1;ACER3;NDST1;SETD7;UPRT;COX7A2L;SETD1B;B3GAT1;GNS;PLCG1;B3GALT2;MOCS2;PRDX6;FUT9;MTHFD2;MCAT;BPNT2;PANK3;AGMAT;IPMK;PGM2L1	0.999	1
hsa04080_Neuroactive_ligand-receptor_interaction	6	340	417	8019	GLRA1;HTR2A;CHRM1;GRIN2B;GRM7;SSTR1	0.9994	1
hsa04740_Olfactory_transduction	5	448	417	8019	NCALD;SLC8A1;CAMK2A;SLC24A4;RGS2	1	1
hsa05168_Herpes_simplex_virus_1_infection	11	491	417	8019	ITGB3;TSC1;ZNF436;POU2F2;PIK3R1;ZNF248;ZNF221;JAK1;SRSF3;EIF2S1;SRC	0.9993	1
R-HSA-8934593_Regulation of RUNX1 Expression and Activity	8	18	600	10876	TNRC6B;TNRC6C;CDK6;AGO1;CCND2;SRC;AGO3;CCND1	0	0
R-HSA-8986944_Transcriptional Regulation by MECP2	11	26	600	10876	PTEN;TNRC6B;MECP2;TNRC6C;AGO1;AGO3	0	0
R-HSA-9617828_FOXO-mediated transcription of cell cycle genes	8	23	600	10876	SMAD2;SMAD3;FOXO4;BTG1;CCNG2	0.0002	0.0059
R-HSA-5625740_RHO GTPases activate PKNs	9	32	600	10876	PAK1;YWHAZ;PPP1R12A;PPP1R12B;PKN2;YWHAE;RAC1	0.0002	0.0059
R-HSA-5627123_RHO GTPases activate PAKs	10	42	600	10876	NF2;PAK3;PAK1;PPP1R12A;PPP1R12B;RAC1	0.0003	0.0059
R-HSA-9664565_Signaling by ERBB2 KD Mutants	8	25	600	10876	ERBB3;ERBIN;NRG1;PIK3R1;KRAS;EREG;GRB2;PLCG1	0.0002	0.0059
R-HSA-5655302_Signaling by FGFR1 in disease	9	33	600	10876	FRS2;PIK3R1;CPSF6;MYO18A;KRAS;FGF4;FGF9;GRB2;PLCG1	0.0003	0.0059
R-HSA-9022699_MECP2 regulates neuronal receptors and channels	7	18	600	10876	GRIN2B;MECP2;FKBP5;PTPN1;PTPN4;SLC2A3	0.0002	0.0059
R-HSA-9022692_Regulation of MECP2 expression and activity	9	34	600	10876	TNRC6B;MECP2;HIPK2;TBL1X;TNRC6C;AGO1;CAMK2A;AGO3	0.0003	0.0059
R-HSA-2871796_FCERI mediated MAPK activation	9	35	600	10876	PAK1;MAPK10;KRAS;GRB2;PLCG1;MAP3K1;RAC1	0.0004	0.0071
R-HSA-1250196_SHC1 events in ERBB2 signaling	9	36	600	10876	ERBB3;NRG1;KRAS;EREG;GRB2;PRKCE	0.0005	0.0074
R-HSA-8943723_Regulation of PTEN mRNA translation	5	9	600	10876	PTEN;TNRC6B;TNRC6C;AGO1;AGO3	0.0005	0.0074
R-HSA-8853338_Signaling by FGFR3 point mutants in cancer	7	22	600	10876	FRS2;PIK3R1;KRAS;FGF4;FGF9;GRB2;PLCG1	0.0006	0.0082
R-HSA-1502540_Signaling by Activin	6	16	600	10876	SMAD2;ACVR2B;SMAD3;ACVR2A	0.0008	0.0102
R-HSA-400253_Circadian Clock	12	68	600	10876	CRTC3;TBL1X;CLOCK;MEF2D;NCOA1;CSNK1D;PER1;RORA;SKP1;FBXL3;PER2	0.001	0.0115
R-HSA-5655291_Signaling by FGFR4 in disease	5	11	600	10876	FRS2;PIK3R1;KRAS;GRB2;PLCG1	0.0011	0.0115
R-HSA-8875555_MET activates RAP1 and RAC1	5	11	600	10876	RAP1A;RAP1B;RAPGEF1;GRB2;RAC1	0.0011	0.0115
R-HSA-1433557_Signaling by SCF-KIT	9	44	600	10876	KIT;PIK3R1;KRAS;GRB2;SRC;RAC1;GAB2	0.0017	0.0159
R-HSA-5655253_Signaling by FGFR2 in disease	7	27	600	10876	FRS2;PIK3R1;KRAS;FGF4;FGF9;GRB2;PLCG1	0.0017	0.0159
R-HSA-170968_Frs2-mediated activation	6	20	600	10876	RAP1A;FRS2;RAPGEF1	0.0019	0.0169
R-HSA-201451_Signaling by BMP	7	28	600	10876	ACVRL1;ZFYVE16;ACVR2B;SMAD7;BMPR2;ACVR2A;BMPR1A	0.002	0.017
R-HSA-6802952_Signaling by BRAF and RAF fusions	11	67	600	10876	ITGB3;RAP1A;RAP1B;ATG7;BCL2L11;QKI;CAMK2A;KRAS;VCL;SRC;AGGF1	0.0025	0.0202
R-HSA-1181150_Signaling by NODAL	6	22	600	10876	SMAD2;ACVR2B;SMAD3;ACVR2A	0.0029	0.0206
R-HSA-3928664_Ephrin signaling	7	30	600	10876	PAK3;PAK1;EFNB2;SRC;RAC1	0.0028	0.0206
R-HSA-1963640_GRB2 events in ERBB2 signaling	6	22	600	10876	NRG1;KRAS;EREG;GRB2	0.0029	0.0206
R-HSA-8853659_RET signaling	8	40	600	10876	FRS2;GFRA1;PIK3R1;DOK4;GRB2;PLCG1;SRC;GAB2	0.0033	0.021
R-HSA-354194_GRB2:SOS provides linkage to MAPK signaling for Integrins	5	15	600	10876	ITGB3;RAP1A;RAP1B;GRB2;SRC	0.0032	0.021
R-HSA-9607240_FLT3 Signaling	5	15	600	10876	PIK3R1;KRAS;GRB2;GAB2	0.0032	0.021
R-HSA-418885_DCC mediated attractive signaling	6	23	600	10876	ABLIM1;ABLIM3;SRC;RAC1	0.0035	0.0215
R-HSA-1963642_PI3K events in ERBB2 signaling	5	16	600	10876	ERBB3;NRG1;PIK3R1;EREG;GRB2	0.004	0.0237
R-HSA-422356_Regulation of insulin secretion	7	33	600	10876	CACNA1C;CACNA1E;CACNA2D2;GNAI2;AHCYL1	0.0045	0.0258
R-HSA-5628897_TP53 Regulates Metabolic Genes	12	87	600	10876	PTEN;TSC1;TNRC6B;TP63;YWHAZ;TNRC6C;SESN3;AGO1;COX7A2L;PRKAA2;YWHAE;AGO3	0.0059	0.0259
R-HSA-1989781_PPARA activates gene expression	16	132	600	10876	FHL2;HMGCS1;TBL1X;PPARGC1B;CLOCK;MED6;RGL1;TRIB3;MED29;NCOA1;RORA;TNFRSF21;MED9;MED22	0.0052	0.0259
R-HSA-1433559_Regulation of KIT signaling	5	18	600	10876	KIT;GRB2;SOCS6;SRC	0.0061	0.0259
R-HSA-399954_Sema3A PAK dependent Axon repulsion	5	17	600	10876	PLXNA4;PAK3;PAK1;SEMA3A;RAC1	0.0049	0.0259
R-HSA-1227986_Signaling by ERBB2	5	18	600	10876	ERBB3;ERBIN;NRG1;EREG;SRC	0.0061	0.0259
R-HSA-2219530_Constitutive Signaling by Aberrant PI3K in Cancer	11	75	600	10876	KIT;ERBB3;FRS2;NRG1;PIK3R1;EREG;FGF4;FGF9;GRB2;SRC;RAC1	0.0054	0.0259
R-HSA-9028731_Activated NTRK2 signals through FRS2 and FRS3	5	17	600	10876	FRS2;KRAS;GRB2	0.0049	0.0259
R-HSA-5654710_PI-3K cascade:FGFR3	5	18	600	10876	FRS2;PIK3R1;FGF4;FGF9;GRB2	0.0061	0.0259
R-HSA-9615017_FOXO-mediated transcription of oxidative stress, metabolic and neuronal genes	7	34	600	10876	SMAD2;PLXNA4;ATXN3;SMAD3;FOXO4;FBXO32	0.0051	0.0259
R-HSA-1839117_Signaling by cytosolic FGFR1 fusion mutants	5	18	600	10876	PIK3R1;CPSF6;MYO18A;GRB2;GAB2	0.0061	0.0259
R-HSA-452723_Transcriptional regulation of pluripotent stem cells	5	18	600	10876	SMAD2;FOXP1;ZIC3;HIF3A;LIN28A	0.0061	0.0259
R-HSA-5673001_RAF/MAP kinase cascade	15	124	600	10876	KIT;GRIN2B;ERBB3;FRS2;DLG2;GFRA1;NRG1;PEA15;JAK1;CAMK2A;KRAS;EREG;FGF4;FGF9;GRB2	0.0067	0.0277
R-HSA-5663213_RHO GTPases Activate WASPs and WAVEs	10	67	600	10876	NCKAP1L;ABI2;GRB2;RAC1;WIPF2	0.007	0.0283
R-HSA-2559585_Oncogene Induced Senescence	7	38	600	10876	TNRC6B;TNRC6C;CDK6;TFDP2;E2F3;AGO1;AGO3	0.0086	0.0326
R-HSA-2173796_SMAD2/SMAD3:SMAD4 heterotrimer regulates transcription	7	38	600	10876	SMAD2;SMAD3;TFDP2;SMAD7;CCNT1;CCNT2	0.0086	0.0326
R-HSA-5654706_FRS-mediated FGFR3 signaling	5	20	600	10876	FRS2;KRAS;FGF4;FGF9;GRB2	0.0088	0.0326
R-HSA-5654720_PI-3K cascade:FGFR4	5	20	600	10876	FRS2;PIK3R1;FGF4;FGF9;GRB2	0.0088	0.0326
R-HSA-2029482_Regulation of actin dynamics for phagocytic cup formation	12	93	600	10876	NF2;PAK1;NCKAP1L;ABI2;GRB2;RAC1;WIPF2	0.0093	0.0331
R-HSA-186763_Downstream signal transduction	6	29	600	10876	PIK3R1;RAPGEF1;KRAS;GRB2;PLCG1;SRC	0.0091	0.0331
R-HSA-6811440_Retrograde transport at the Trans-Golgi-Network	8	50	600	10876	USP6NL;RAB43;STX6;VTI1A;RAB6B;GOLGA1;NSF;COG3	0.0106	0.0363
R-HSA-5654689_PI-3K cascade:FGFR1	5	21	600	10876	FRS2;PIK3R1;FGF4;FGF9;GRB2	0.0104	0.0363
R-HSA-1257604_PIP3 activates AKT signaling	12	96	600	10876	KIT;ERBB3;FRS2;NRG1;PIK3R1;TRIB3;EREG;FGF4;FGF9;GRB2;SRC;RAC1	0.0115	0.0381
R-HSA-399955_SEMA3A-Plexin repulsion signaling by inhibiting Integrin adhesion	5	22	600	10876	PLXNA4;SEMA3A;RAC1	0.0122	0.0381
R-HSA-5218921_VEGFR2 mediated cell proliferation	5	22	600	10876	AHCYL1;KRAS;PLCG1;SRC	0.0122	0.0381
R-HSA-5654712_FRS-mediated FGFR4 signaling	5	22	600	10876	FRS2;KRAS;FGF4;FGF9;GRB2	0.0122	0.0381
R-HSA-8983432_Interleukin-15 signaling	5	22	600	10876	JAK1;GRB2;GAB2	0.0122	0.0381
R-HSA-3928662_EPHB-mediated forward signaling	9	64	600	10876	GRIN2B;KALRN;PAK1;EFNB2;SRC;RAC1	0.0142	0.0414
R-HSA-354192_Integrin signaling	5	23	600	10876	ITGB3;RAP1A;RAP1B;PTPN1;SRC	0.0142	0.0414
R-HSA-5654693_FRS-mediated FGFR1 signaling	5	23	600	10876	FRS2;KRAS;FGF4;FGF9;GRB2	0.0142	0.0414
R-HSA-5654695_PI-3K cascade:FGFR2	5	23	600	10876	FRS2;PIK3R1;FGF4;FGF9;GRB2	0.0142	0.0414
R-HSA-2022928_HS-GAG biosynthesis	7	43	600	10876	EXT1;HS2ST1;NDST1;GPC6;SDC3	0.0151	0.0427
R-HSA-2565942_Regulation of PLK1 Activity at G2/M Transition	11	88	600	10876	PAFAH1B1;CLASP1;PPP1R12A;PPP1R12B;CEP41;AURKA;CSNK1D;FBXW11;YWHAE;SKP1;MAPRE1	0.0151	0.0427
R-HSA-8873719_RAB geranylgeranylation	9	65	600	10876	RAB43;RAB5B;RAB3C;RAB6B;RAB3B;RAB27A;RAB21;RAB10;RAB8B	0.0154	0.0428
R-HSA-9027284_Erythropoietin activates RAS	5	24	600	10876	RAPGEF1;KRAS;GRB2	0.0164	0.0449
R-HSA-69231_Cyclin D associated events in G1	7	44	600	10876	CDK6;TFDP2;E2F3;CCND2;SRC;SKP1;CCND1	0.0167	0.045
R-HSA-8876198_RAB GEFs exchange GTP for GDP on RABs	11	90	600	10876	RAB5B;DENND2C;RAB3IL1;HPS4;RAB6B;RAB27A;YWHAE;RAB3GAP2;RAB21;RAB10;RAB8B	0.0173	0.046
R-HSA-4086398_Ca2+ pathway	11	91	600	10876	PPP3CA;TNRC6B;TCF7;TNRC6C;AGO1;CAMK2A;KRAS;GNB5;AGO3;TCF7L1	0.0185	0.0484
R-HSA-8953750_Transcriptional Regulation by E2F6	6	35	600	10876	CBX5;TFDP2;E2F6;PHC3;PHC1;RNF2	0.0194	0.0486
R-HSA-5654700_FRS-mediated FGFR2 signaling	5	25	600	10876	FRS2;KRAS;FGF4;FGF9;GRB2	0.0189	0.0486
R-HSA-2173795_Downregulation of SMAD2/3:SMAD4 transcriptional activity	6	35	600	10876	SMAD2;NEDD4L;SMAD3;PARP1	0.0194	0.0486
R-HSA-983168_Antigen processing: Ubiquitination & Proteasome degradation	27	309	600	10876	UBE2W;RCHY1;TRIM71;UBE2K;ATG7;NEDD4L;MKRN1;KLHL2;KLHL13;ASB6;FBXO32;KLHL3;FBXL4;RNF130;FBXO31;RNF217;HECW2;RNF220;GAN;FBXW11;CDC23;SKP1;FBXL3;TRIM9;UBE2D4;ASB4;ZNRF1	0.0208	0.0496
R-HSA-6802946_Signaling by moderate kinase activity BRAF mutants	7	47	600	10876	ITGB3;RAP1A;RAP1B;CAMK2A;KRAS;VCL;SRC	0.0223	0.0496
R-HSA-6802948_Signaling by high-kinase activity BRAF mutants	6	36	600	10876	ITGB3;RAP1A;RAP1B;KRAS;VCL;SRC	0.0216	0.0496
R-HSA-6802955_Paradoxical activation of RAF signaling by kinase inactive BRAF	7	47	600	10876	ITGB3;RAP1A;RAP1B;CAMK2A;KRAS;VCL;SRC	0.0223	0.0496
R-HSA-9649948_Signaling downstream of RAS mutants	7	47	600	10876	ITGB3;RAP1A;RAP1B;CAMK2A;KRAS;VCL;SRC	0.0223	0.0496
R-HSA-2173788_Downregulation of TGF-beta receptor signaling	6	36	600	10876	SMAD2;NEDD4L;SMAD3;SMAD7;PMEPA1	0.0216	0.0496
R-HSA-5576892_Phase 0 - rapid depolarisation	7	46	600	10876	CACNA1C;CACNB1;CACNA2D2;SCN1B;SCN1A;CAMK2A;SCN2B	0.0204	0.0496
R-HSA-2029485_Role of phospholipids in phagocytosis	5	26	600	10876	PIK3R1;AHCYL1;PLCG1;PRKCE	0.0216	0.0496
R-HSA-2730905_Role of LAT2/NTAL/LAB on calcium mobilization	5	26	600	10876	PIK3R1;GRB2;GAB2	0.0216	0.0496
R-HSA-9029569_NR1H3 & NR1H2 regulate gene expression linked to cholesterol transport and efflux	6	37	600	10876	TNRC6B;TBL1X;TNRC6C;AGO1;NCOA1;AGO3	0.024	0.0527
R-HSA-2682334_EPH-Ephrin signaling	7	48	600	10876	EPHA5;EFNB2;EFNA5;SRC	0.0245	0.0532
R-HSA-8939243_RUNX1 interacts with co-factors whose precise effect on RUNX1 targets is not known	6	38	600	10876	HIPK2;PCGF5;CBX6;PHC3;PHC1;RNF2	0.0266	0.057
R-HSA-5578775_Ion homeostasis	8	61	600	10876	ATP1A2;ATP2B4;SLC8A1;ASPH;AHCYL1;CAMK2A;ATP2A2	0.0279	0.0577
R-HSA-112043_PLC beta mediated events	5	28	600	10876	GNAI2;AHCYL1;GNAI3	0.0277	0.0577
R-HSA-9620244_Long-term potentiation	5	28	600	10876	GRIN2B;DLG2;NRG1;CAMK2A;SRC	0.0277	0.0577
R-HSA-8951664_Neddylation	21	234	600	10876	CUL4A;KLHL2;KLHL13;ASB6;FBXO32;KLHL3;FBXL4;FBXO31;DTL;DCAF10;ANKRD9;GAN;FBXW11;SOCS6;SKP1;FBXL3;SOCS5;ASB4;FEM1C;HIF3A;DCUN1D3	0.0296	0.0599
R-HSA-109704_PI3K Cascade	6	39	600	10876	FRS2;PIK3R1;FGF4;FGF9;GRB2;GAB2	0.0294	0.0599
R-HSA-5674135_MAP2K and MAPK activation	6	40	600	10876	ITGB3;RAP1A;RAP1B;KRAS;VCL;SRC	0.0323	0.0639
R-HSA-8853884_Transcriptional Regulation by VENTX	6	40	600	10876	TNRC6B;TNRC6C;AGO1;CDC23;AGO3;CCND1	0.0323	0.0639
R-HSA-4420097_VEGFA-VEGFR2 Pathway	9	76	600	10876	ITGB3;NCKAP1L;PIK3R1;AXL;ABI2;SRC;RAC1	0.0344	0.0673
R-HSA-5687128_MAPK6/MAPK4 signaling	10	89	600	10876	KALRN;TNRC6B;PAK3;PAK1;TNRC6C;IGF2BP1;CDC42EP3;AGO1;RAC1;AGO3	0.0354	0.0679
R-HSA-438066_Unblocking of NMDA receptors, glutamate binding and activation	6	41	600	10876	GRIN2B;DLG2;CAMK2A	0.0355	0.0679
R-HSA-2559580_Oxidative Stress Induced Senescence	13	129	600	10876	TNRC6B;TNRC6C;CDK6;TFDP2;E2F3;CBX6;PHC3;AGO1;MAPK10;PHC1;H3-3B;RNF2;AGO3	0.0371	0.0701
R-HSA-3928665_EPH-ephrin mediated repulsion of cells	8	65	600	10876	PSEN1;EPHA5;EFNB2;EFNA5;SRC;RAC1	0.0374	0.0701
R-HSA-6811558_PI5P, PP2A and IER3 Regulate PI3K/AKT Signaling	11	103	600	10876	KIT;ERBB3;FRS2;NRG1;PIK3R1;EREG;FGF4;FGF9;GRB2;SRC;RAC1	0.0378	0.0701
R-HSA-3769402_Deactivation of the beta-catenin transactivating complex	6	42	600	10876	TCF7;YWHAZ;SOX6;XIAP;SOX4;TCF7L1	0.0388	0.0712
R-HSA-419037_NCAM1 interactions	6	43	600	10876	CACNA1C;CACNB1;CACNA1I;GFRA1;ST8SIA2;CNTN2	0.0423	0.0768
R-HSA-194840_Rho GTPase cycle	13	138	600	10876	KALRN;ARAP1;RACGAP1;ARHGAP26;ARHGAP19;RHOBTB1;ARHGAP12;GNA13;ARHGAP44;SRGAP1;RAC1;ARHGEF17;ARHGEF15	0.0556	0.1
R-HSA-1251985_Nuclear signaling by ERBB4	5	35	600	10876	PSEN1;STMN1;NRG1;EREG;SRC	0.0568	0.1001
R-HSA-912631_Regulation of signaling by CBL	5	35	600	10876	PIK3R1;RAPGEF1;GRB2	0.0568	0.1001
R-HSA-8943724_Regulation of PTEN gene transcription	10	98	600	10876	REST;CBX6;PHC3;PHC1;RNF2;RCOR1	0.058	0.1008
R-HSA-400042_Adrenaline,noradrenaline inhibits insulin secretion	6	47	600	10876	CACNA1C;CACNA2D2;GNAI2;GNB5	0.0583	0.1008
R-HSA-418597_G alpha (z) signalling events	7	60	600	10876	RGS4;GNAI2;GNB5;PRKCE;GNAI3;RGS17	0.0613	0.1049
R-HSA-8856828_Clathrin-mediated endocytosis	12	130	600	10876	LDLR;FNBP1L;REPS2;SYT2;EPS15;RAB5B;FNBP1;AAK1;EREG;GRB2;LDLRAP1;SYT9	0.0713	0.1209
R-HSA-3928663_EPHA-mediated growth cone collapse	6	50	600	10876	EPHA5;EFNA5;SRC	0.0724	0.1216
R-HSA-2424491_DAP12 signaling	5	40	600	10876	PIK3R1;KRAS;GRB2;PLCG1;RAC1	0.0854	0.1421
R-HSA-1660499_Synthesis of PIPs at the plasma membrane	6	53	600	10876	PTEN;INPP5K;PLEKHA8;PIK3R1;PLEKHA6;MTMR9	0.0882	0.1454
R-HSA-437239_Recycling pathway of L1	8	80	600	10876	RDX;RPS6KA5;RPS6KA6;MSN;RPS6KA3;SRC	0.0909	0.1484
R-HSA-1912408_Pre-NOTCH Transcription and Translation	10	108	600	10876	TNRC6B;TNRC6C;TFDP2;E2F3;AGO1;H3-3B;AGO3;CCND1	0.0922	0.1492
R-HSA-2672351_Stimuli-sensing channels	8	81	600	10876	CLCN5;TSC22D3;SGK3;BEST1;NEDD4L;ASPH;WNK2;TTYH3	0.0955	0.1531
R-HSA-2871809_FCERI mediated Ca+2 mobilization	6	56	600	10876	PPP3CA;AHCYL1;GRB2;PLCG1	0.1058	0.1681
R-HSA-5620912_Anchoring of the basal body to the plasma membrane	9	98	600	10876	PAFAH1B1;CLASP1;MARK4;CEP41;CEP97;CSNK1D;YWHAE;MAPRE1;TTBK2	0.1098	0.173
R-HSA-9009391_Extra-nuclear estrogen signaling	6	58	600	10876	GNAI2;PIK3R1;GNB5;EREG;SRC;GNAI3	0.1184	0.1849
R-HSA-1445148_Translocation of SLC2A4 (GLUT4) to the plasma membrane	7	72	600	10876	YWHAZ;TBC1D4;KIF3B;PRKAA2;YWHAE;RAC1;RAB10	0.1205	0.1865
R-HSA-1632852_Macroautophagy	7	73	600	10876	TSC1;ATG7;ATG16L1;PRKAA2;DYNLL2	0.1264	0.1913
R-HSA-8854518_AURKA Activation by TPX2	7	73	600	10876	PAFAH1B1;CLASP1;CEP41;AURKA;CSNK1D;YWHAE;MAPRE1	0.1264	0.1913
R-HSA-8854214_TBC/RABGAPs	5	46	600	10876	TSC1;TBC1D17;RAB5B;RAB6B;RAB8B	0.1279	0.1913
R-HSA-9609736_Assembly and cell surface presentation of NMDA receptors	5	46	600	10876	GRIN2B;DLG2;LIN7A;CAMK2A	0.1279	0.1913
R-HSA-193648_NRAGE signals death through JNK	6	60	600	10876	KALRN;BCL2L11;GNA13;RAC1;ARHGEF17;ARHGEF15	0.1318	0.1955
R-HSA-381340_Transcriptional regulation of white adipocyte differentiation	11	133	600	10876	TBL1X;MED6;MED29;NCOA1;MED9;MED22	0.1368	0.1996
R-HSA-3899300_SUMOylation of transcription cofactors	5	47	600	10876	HIPK2;PHC3;NCOA1;PHC1;RNF2	0.1357	0.1996
R-HSA-2151201_Transcriptional activation of mitochondrial biogenesis	6	61	600	10876	CRTC3;TBL1X;PPARGC1B;MEF2D;NCOA1	0.1387	0.2007
R-HSA-8856825_Cargo recognition for clathrin-mediated endocytosis	9	106	600	10876	LDLR;REPS2;SYT2;EPS15;AAK1;EREG;GRB2;LDLRAP1;SYT9	0.1505	0.2157
R-HSA-6794361_Neurexins and neuroligins	7	77	600	10876	GRIN2B;SYT2;DLG2;SYT7;LIN7A;SYT9	0.1515	0.2157
R-HSA-1266695_Interleukin-7 signaling	6	63	600	10876	BRWD1;PIK3R1;JAK1	0.1531	0.2163
R-HSA-6811436_COPI-independent Golgi-to-ER retrograde traffic	5	51	600	10876	PAFAH1B1;BICD2;RAB6B;RAB3GAP2;DYNLL2	0.1692	0.2353
R-HSA-381676_Glucagon-like Peptide-1 (GLP1) regulates insulin secretion	6	65	600	10876	RAP1A;PRKAR1A;GNB5;AKAP5;KCNB1	0.168	0.2353
R-HSA-525793_Myogenesis	5	52	600	10876	TCF4;MEF2D;BNIP2	0.178	0.2456
R-HSA-983695_Antigen activates B Cell Receptor (BCR) leading to generation of second messengers	5	53	600	10876	PIK3R1;AHCYL1;GRB2	0.187	0.256
R-HSA-456926_Thrombin signalling through proteinase activated receptors (PARs)	5	54	600	10876	GNA13;GNB5;SRC	0.1961	0.2665
R-HSA-380259_Loss of Nlp from mitotic centrosomes	6	70	600	10876	PAFAH1B1;CLASP1;CEP41;CSNK1D;YWHAE;MAPRE1	0.2079	0.2782
R-HSA-380284_Loss of proteins required for interphase microtubule organization from the centrosome	6	70	600	10876	PAFAH1B1;CLASP1;CEP41;CSNK1D;YWHAE;MAPRE1	0.2079	0.2782
R-HSA-983231_Factors involved in megakaryocyte development and platelet production	9	116	600	10876	CABLES1;PHF21A;CBX5;DOCK9;PRKAR1A;IRF1;H3-3B;RAC1;RCOR1	0.2101	0.2791
R-HSA-936837_Ion transport by P-type ATPases	5	57	600	10876	ATP7A;ATP1A2;ATP2B4;CAMK2A;ATP2A2	0.2244	0.2959
R-HSA-2644606_Constitutive Signaling by NOTCH1 PEST Domain Mutants	5	58	600	10876	PSEN1;HEY1;TBL1X;HDAC9;SKP1	0.2341	0.3042
R-HSA-2894862_Constitutive Signaling by NOTCH1 HD+PEST Domain Mutants	5	58	600	10876	PSEN1;HEY1;TBL1X;HDAC9;SKP1	0.2341	0.3042
R-HSA-6807505_RNA polymerase II transcribes snRNA genes	10	140	600	10876	INTS6;POU2F2;CCNT1;CCNT2;ELL2	0.2627	0.3388
R-HSA-8936459_RUNX1 regulates genes involved in megakaryocyte differentiation and platelet function	7	97	600	10876	TNRC6B;TNRC6C;KMT2A;AGO1;SETD1B;H3-3B;AGO3	0.3035	0.3887
R-HSA-5663220_RHO GTPases Activate Formins	10	147	600	10876	PAFAH1B1;CLASP1;CENPO;RANGAP1;FMNL3;SRC;RAC1;MAPRE1;DYNLL2	0.3092	0.3931
R-HSA-380270_Recruitment of mitotic centrosome proteins and complexes	6	82	600	10876	PAFAH1B1;CLASP1;CEP41;CSNK1D;YWHAE;MAPRE1	0.3141	0.3965
R-HSA-9018519_Estrogen-dependent gene expression	10	150	600	10876	TNRC6B;TNRC6C;CCNT1;EBAG9;SMC1A;AGO1;NCOA1;H3-3B;AGO3;CCND1	0.3297	0.4133
R-HSA-204005_COPII-mediated vesicle transport	5	68	600	10876	SAR1B;PPP6C;CSNK1D;CNIH1;NSF	0.3357	0.415
R-HSA-5658442_Regulation of RAS by GAPs	5	68	600	10876	SPRED3;RASA2;KRAS;DAB2IP;SPRED1	0.3357	0.415
R-HSA-8948751_Regulation of PTEN stability and activity	5	69	600	10876	PTEN;MKRN1;XIAP;USP13;OTUD3	0.3462	0.425
R-HSA-3214841_PKMTs methylate histone lysines	5	71	600	10876	KMT2A;ATF7IP;SETD7;SETD1B;PRDM16	0.3671	0.4476
R-HSA-4551638_SUMOylation of chromatin organization proteins	5	73	600	10876	CBX5;SATB1;PHC3;PHC1;RNF2	0.3881	0.4668
R-HSA-1169408_ISG15 antiviral mechanism	5	73	600	10876	EIF4G2;JAK1;KPNA5;KPNA4;PLCG1	0.3881	0.4668
R-HSA-2500257_Resolution of Sister Chromatid Cohesion	8	126	600	10876	PAFAH1B1;CLASP1;CENPO;RANGAP1;SMC1A;MAPRE1;PDS5B;DYNLL2	0.4039	0.4825
R-HSA-380320_Recruitment of NuMA to mitotic centrosomes	6	94	600	10876	PAFAH1B1;CLASP1;CEP41;CSNK1D;YWHAE;MAPRE1	0.4264	0.5026
R-HSA-3214815_HDACs deacetylate histones	6	94	600	10876	PHF21A;TBL1X;REST;ARID4B;ARID4A;RCOR1	0.4264	0.5026
R-HSA-3108214_SUMOylation of DNA damage response and repair proteins	5	77	600	10876	SMC1A;PHC3;PARP1;PHC1;RNF2	0.4297	0.5032
R-HSA-5689880_Ub-specific processing proteases	13	220	600	10876	PTEN;ATXN7;SMAD2;RCE1;SMAD3;FOXO4;SMAD7;USP3;USP28;USP13;TOMM20;USP37;TADA2B	0.4475	0.5172
R-HSA-141444_Amplification of signal from unattached kinetochores via a MAD2 inhibitory signal	6	96	600	10876	PAFAH1B1;CLASP1;CENPO;RANGAP1;MAPRE1;DYNLL2	0.445	0.5172
R-HSA-416482_G alpha (12/13) signalling events	5	80	600	10876	KALRN;GNA13;GNB5;ARHGEF17;ARHGEF15	0.4606	0.5289
R-HSA-416476_G alpha (q) signalling events	10	181	600	10876	HTR2A;CHRM1;KALRN;RGS4;PROK2;PIK3R1;GNB5;RGS2;RGS17;UTS2B	0.5447	0.6215
R-HSA-375276_Peptide ligand-binding receptors	6	108	600	10876	SSTR1;PROK2;GPR37L1;GPR37;NLN;UTS2B	0.5529	0.6229
R-HSA-6785807_Interleukin-4 and Interleukin-13 signaling	6	108	600	10876	PIK3R1;LIF;JAK1;RORA;SOCS5;CCND1	0.5529	0.6229
R-HSA-6804756_Regulation of TP53 Activity through Phosphorylation	5	92	600	10876	HIPK2;TP53INP1;AURKA;DYRK2;PRKAA2	0.5776	0.6466
R-HSA-3214847_HATs acetylate histones	11	206	600	10876	ATXN7;PAX3;MSL1;KAT7;MORF4L1;CLOCK;NCOA1;HAT1;ELP5;BRPF3;TADA2B	0.5855	0.6514
R-HSA-418594_G alpha (i) signalling events	15	283	600	10876	RHO;GRM7;SSTR1;RGS4;GNAI2;GNB5;CXCR5;GPR37L1;GPR37;SRC;GNAI3;RGS17	0.5971	0.6561
R-HSA-68877_Mitotic Prometaphase	6	113	600	10876	PAFAH1B1;CLASP1;CENPO;RANGAP1;MAPRE1;DYNLL2	0.5949	0.6561
R-HSA-9648025_EML4 and NUDC in mitotic spindle formation	6	117	600	10876	PAFAH1B1;CLASP1;CENPO;RANGAP1;MAPRE1;DYNLL2	0.6269	0.6846
R-HSA-9616222_Transcriptional regulation of granulopoiesis	5	101	600	10876	FLI1;TFDP2;KMT2A;H3-3B	0.6557	0.7117
R-HSA-6798695_Neutrophil degranulation	24	480	600	10876	PSEN1;RAP1A;RAP1B;NHLRC3;HMOX2;TSPAN14;ATG7;NCKAP1L;PLEKHO2;RAB5B;ARMC8;RAP2C;MLEC;CD47;GNS;RAP2B;VCL;RAB27A;PRDX6;RAC1;SLC2A3;FAF2;RAB10;FRMPD3	0.7068	0.758
R-HSA-114608_Platelet degranulation	6	128	600	10876	ITGB3;IGF1;CYRIB;VCL;VTI1B;BRPF3	0.7069	0.758
R-HSA-2467813_Separation of Sister Chromatids	9	190	600	10876	PAFAH1B1;CLASP1;CENPO;RANGAP1;SMC1A;CDC23;MAPRE1;PDS5B;DYNLL2	0.7171	0.7598
R-HSA-977225_Amyloid fiber formation	5	109	600	10876	TSPAN14;BACE1;H3-3B;ITM2B;TSPAN33	0.7167	0.7598
R-HSA-72706_GTP hydrolysis and joining of the 60S ribosomal subunit	5	112	600	10876	RPL28;RPL15;EIF4B;EIF5;EIF2S1	0.7375	0.7768
R-HSA-2559582_Senescence-Associated Secretory Phenotype (SASP)	5	115	600	10876	CDK6;RPS6KA3;CDC23;H3-3B	0.7572	0.7928
R-HSA-427413_NoRC negatively regulates rRNA expression	7	169	600	10876	ARID4B;POLR1G;BAZ2A;SMARCA5;MBD2;H3-3B	0.8175	0.851
R-HSA-8939902_Regulation of RUNX2 expression and activity	5	130	600	10876	HIVEP3;PPARGC1B;SKP1	0.8389	0.8682
R-HSA-201722_Formation of the beta-catenin:TCF transactivating complex	5	142	600	10876	TCF7;H3-3B;TCF7L1	0.8867	0.9123
R-HSA-9010553_Regulation of expression of SLITs and ROBOs	6	177	600	10876	RPL28;DAG1;RPL15;RNPS1;MAGOHB;LHX4	0.9194	0.9399
R-HSA-418555_G alpha (s) signalling events	5	155	600	10876	PDE4D;GNAI2;GNB5;SRC;GNAI3	0.9241	0.9399
R-HSA-72163_mRNA Splicing - Major Pathway	6	183	600	10876	ISY1-RAB43;RNPS1;MAGOHB;SRSF3;HNRNPU;CDC40	0.9325	0.9431
R-HSA-1799339_SRP-dependent cotranslational protein targeting to membrane	6	205	600	10876	RPL28;SRPRA;RPL15;SPCS3	0.9658	0.9713
R-HSA-212436_Generic Transcription Pathway	6	345	600	10876	ZNF704;ZNF436;ZNF248;MED6;ZNF221;ZNF70	0.9998	0.9998

## Sheet: CvsS upreg in S
Pathway/Onthology	Hits	Pop Hits	List Total	Pop Total	Genes	Pvalue	adjusted Pvalue(BH)
GO:0007223_Wnt_signaling_pathway,_calcium_modulating_pathway	9	37	425	15891	PPP3R1;TNRC6B;AGO2;GNG2;NFATC1;AGO1;CALM1;FZD5;AGO3	0	0
GO:0032332_positive_regulation_of_chondrocyte_differentiation	5	21	425	15891	RUNX2;ZBTB16;SMAD3;SOX5;FGF18	0.0005	0.0186
GO:0048701_embryonic_cranial_skeleton_morphogenesis	6	32	425	15891	RUNX2;TGFBR1;SMAD3;GRHL2;PDGFRA;PRRX1	0.0004	0.0186
GO:0048812_neuron_projection_morphogenesis	8	60	425	15891	DNM2;DBNL;BDNF;TNIK;GPM6A;EGFR;NCKAP1;CNTNAP2	0.0004	0.0186
GO:0006366_transcription_by_RNA_polymerase_II	18	268	425	15891	ESR1;CREB5;TAF5L;MAF;GLIS3;THRA;POU2F2;CCNT2;NFIC;SOX5;CDX2;NFATC1;TAL1;CREB1;CBFB;LMO4;TARDBP;EAF1	0.0007	0.0209
GO:0043401_steroid_hormone_mediated_signaling_pathway	7	52	425	15891	THRB;NR3C2;RARG;ESRRG;THRA;RORB;NR4A3	0.0009	0.0223
GO:0022604_regulation_of_cell_morphogenesis	5	26	425	15891	LARP4;STRIP1;SPARC;BCL9L;EFNA5	0.0012	0.0255
GO:0001503_ossification	8	74	425	15891	COL5A2;RUNX2;THRA;SORT1;TNFRSF11A;CDH11;SPARC;EGFR	0.0014	0.0261
GO:0051897_positive_regulation_of_protein_kinase_B_signaling	13	176	425	15891	ESR1;HGF;FGF1;IGF1R;TGFBR1;NRG2;PTPN11;EGFR;PDGFRA;GCNT2;FGF9;FGF18;LIN28A	0.0016	0.0265
GO:0008543_fibroblast_growth_factor_receptor_signaling_pathway	8	78	425	15891	FGF1;TRIM71;KIF16B;PTPN11;FGF9;FGF18;CBL;SPRED1	0.0019	0.0283
GO:0006367_transcription_initiation_from_RNA_polymerase_II_promoter	12	161	425	15891	ESR1;THRB;NR3C2;RARG;RUNX2;ESR2;TCF4;ESRRG;THRA;RORB;CBFB;NR4A3	0.0023	0.0298
GO:0051965_positive_regulation_of_synapse_assembly	7	63	425	15891	NTRK3;PTPRD;BDNF;EPHB2;THBS2;EFNA5;CLSTN2	0.0024	0.0298
GO:0000165_MAPK_cascade	16	263	425	15891	HGF;FGF1;DLG1;PAK3;RASGRP3;TNIK;DLG3;NRG2;EGFR;PDGFRA;CALM1;KSR1;FGF9;NRAS;FGF18;SPRED1	0.0033	0.0323
GO:0001764_neuron_migration	9	108	425	15891	DCX;NTRK3;USP9X;FBXO45;NAV1;GPM6A;MAP1B;CELSR3;DCC	0.0039	0.0323
GO:0006351_transcription,_DNA-templated	9	103	425	15891	ESR1;THRB;CREBZF;PPP1R1B;CREBL2;ZBTB7A;PLAGL2;DRG1;TCEANC2	0.0029	0.0323
GO:0010923_negative_regulation_of_phosphatase_activity	6	50	425	15891	FARP1;DLG3;WNK1;CHP1;FKBP15;SPRED1	0.0034	0.0323
GO:0046777_protein_autophosphorylation	12	172	425	15891	IGF1R;TNIK;WNK1;PIM1;DAPK1;THY1;EGFR;DYRK1A;PDGFRA;AAK1;SIK2;TAOK1	0.0037	0.0323
GO:0071230_cellular_response_to_amino_acid_stimulus	6	51	425	15891	COL5A2;SLC38A9;CPEB4;DNMT3A;EGFR;PDGFRA	0.0038	0.0323
GO:0007399_nervous_system_development	17	297	425	15891	DCX;NTRK3;CPLX2;ARHGAP26;RBFOX1;BDNF;TMEM41B;NAV1;ZC4H2;NRG2;DPYSL2;LIMK1;EPHB2;DYRK1A;EFNA5;TRPC5;ITM2B	0.0045	0.0325
GO:0031397_negative_regulation_of_protein_ubiquitination	6	53	425	15891	SPOPL;SOX4;PRKCE;CHP1;SENP2;OGT	0.0045	0.0325
GO:0045600_positive_regulation_of_fat_cell_differentiation	6	54	425	15891	HTR2C;ZBTB16;CREBL2;CREB1;MEDAG;WDFY2	0.0048	0.0325
GO:0050821_protein_stabilization	12	178	425	15891	VHL;USP9X;SMAD3;A1CF;PIM1;CREBL2;CREB1;AAK1;SOX4;DVL3;CHP1;TRIM44	0.0048	0.0325
GO:0030512_negative_regulation_of_transforming_growth_factor_beta_receptor_signaling_pathway	7	77	425	15891	DNM2;PEG10;TGFBR1;SMAD3;ZBTB7A;BCL9L;ONECUT2	0.0067	0.0434
GO:0030324_lung_development	7	79	425	15891	FGF1;SPARC;EGFR;PDGFRA;FGF18;BMPR1A;CRISPLD2	0.0075	0.0465
GO:0090263_positive_regulation_of_canonical_Wnt_signaling_pathway	10	144	425	15891	NRARP;CSNK1G3;SMAD3;XIAP;WNK1;USP47;EGFR;FGF9;SOX4;AMER1	0.0078	0.0465
GO:0007043_cell-cell_junction_assembly	5	44	425	15891	GJC1;CTNND1;HDAC7;CDH11;FSCN1	0.009	0.0479
GO:0007416_synapse_assembly	6	62	425	15891	FARP1;DBNL;BDNF;GPM6A;MAP1B;FZD5	0.0089	0.0479
GO:1901224_positive_regulation_of_NIKNF-kappaB_signaling	6	62	425	15891	NR3C2;HMGB1;AGO1;EGFR;TRIM44;AGO3	0.0089	0.0479
GO:0035264_multicellular_organism_growth	7	83	425	15891	GPD2;RARG;GIGYF2;PLAG1;SLC12A5;PTPN11;GRHL2	0.0096	0.0482
GO:0098609_cell-cell_adhesion	10	149	425	15891	CYFIP2;CTNND1;DLG1;DLG3;LPP;CDH11;THY1;VMP1;EGFR;CELSR3	0.0097	0.0482
GO:0048013_ephrin_receptor_signaling_pathway	7	85	425	15891	NTRK3;AP2B1;VAV3;PAK3;EPHB2;PTPN11;EFNA5	0.0107	0.0514
GO:0061024_membrane_organization	9	132	425	15891	DNM2;AP2B1;TFRC;YWHAZ;TGOLN2;EGFR;AAK1;CBL;CHP1	0.0125	0.0582
GO:0001525_angiogenesis	13	232	425	15891	FGF1;SLC12A6;VAV3;MMP19;TAL1;EPHB2;THY1;FGF9;FZD5;FGF18;MCAM;VASH1;NUS1	0.0137	0.0614
GO:0071300_cellular_response_to_retinoic_acid	6	69	425	15891	RARG;NTRK3;ABL2;CYP26B1;CREB1;RORB	0.014	0.0614
GO:0045652_regulation_of_megakaryocyte_differentiation	6	70	425	15891	TNRC6B;RBBP5;AGO1;CBFB;NR4A3;AGO3	0.0149	0.0634
GO:0006469_negative_regulation_of_protein_kinase_activity	6	71	425	15891	PPP1R1B;ITPRIP;THY1;CHP1;TRIB2;SPRED1	0.0158	0.0654
GO:0017148_negative_regulation_of_translation	6	75	425	15891	TRIM71;GIGYF2;SYNCRIP;DAPK1;LARP1;LIN28A	0.0198	0.0797
GO:0042472_inner_ear_morphogenesis	5	55	425	15891	EPHB2;ATP8A2;FGF9;PRRX1;SOBP	0.0204	0.08
GO:0042493_response_to_drug	11	196	425	15891	HTR2C;AK4;LRP8;VAV3;SLC12A5;SRP19;USP47;MAP1B;ABCG8;DVL3;ABCC1	0.0218	0.0833
GO:0050804_modulation_of_chemical_synaptic_transmission	5	57	425	15891	NRG3;LRP8;BDNF;CDH11;EIF4EBP2	0.0232	0.0843
GO:0051592_response_to_calcium_ion	5	57	425	15891	ANXA11;SPARC;EGFR;CALM1;CACNG2	0.0232	0.0843
GO:0007179_transforming_growth_factor_beta_receptor_signaling_pathway	7	103	425	15891	USP9X;TGFBR1;SMAD3;CREB1;GCNT2;BMPR1A;CBL	0.0261	0.0864
GO:0042060_wound_healing	6	80	425	15891	TGFBR1;SMAD3;SPARC;EGFR;PDGFRA;VANGL2	0.0257	0.0864
GO:0043410_positive_regulation_of_MAPK_cascade	7	103	425	15891	IGF1R;NTRK3;HMGB1;PDGFRA;KSR1;FGF9;PRKCE	0.0261	0.0864
GO:0050679_positive_regulation_of_epithelial_cell_proliferation	5	58	425	15891	FGF1;EGFR;FGF9;BMPR1A;NR4A3	0.0247	0.0864
GO:0007613_memory	6	81	425	15891	BDNF;LMX1A;PPP1R1B;CREB1;EIF4EBP2;KCNK10	0.027	0.0875
GO:0045666_positive_regulation_of_neuron_differentiation	6	84	425	15891	TCF4;ZC4H2;TGIF2;TCF12;GDPD5;LIN28A	0.0311	0.0986
GO:0001934_positive_regulation_of_protein_phosphorylation	9	158	425	15891	HGF;NTRK3;PIK3R3;TNIK;EGFR;EFNA5;DVL3;SENP2;WDFY2	0.0329	0.1
GO:0035019_somatic_stem_cell_population_maintenance	5	63	425	15891	CDX2;BCL9L;SOX4;VANGL2;LIN28A	0.0329	0.1
GO:0001501_skeletal_system_development	8	135	425	15891	COL5A2;NPR3;TGFBR1;HES7;TRPS1;CDH11;HAPLN1;SOX4	0.0354	0.1004
GO:0014068_positive_regulation_of_phosphatidylinositol_3-kinase_signaling	6	87	425	15891	EPOR;HGF;IGF1R;NTRK3;PDGFRA;CBL	0.0357	0.1004
GO:0030335_positive_regulation_of_cell_migration	12	240	425	15891	HGF;FGF1;IGF1R;NTRK3;PIK3R3;TGFBR1;SMAD3;EGFR;PDGFRA;GCNT2;ONECUT2;MCAM	0.0357	0.1004
GO:0060021_roof_of_mouth_development	5	64	425	15891	TGFBR1;EPHB2;PDGFRA;BMPR1A;PRRX1	0.0347	0.1004
GO:0000902_cell_morphogenesis	6	88	425	15891	VHL;HGF;CYFIP2;GREM1;CDH11;NCKAP1	0.0373	0.101
GO:0071333_cellular_response_to_glucose_stimulus	5	65	425	15891	IGF1R;ZBTB20;SOX4;KCNB1;LIN28A	0.0366	0.101
GO:0060071_Wnt_signaling_pathway,_planar_cell_polarity_pathway	6	89	425	15891	AP2B1;CELSR3;FZD5;DVL3;GPC6;VANGL2	0.039	0.1038
GO:0007417_central_nervous_system_development	8	141	425	15891	DCX;ZBTB16;ZIC4;JRKL;HPCAL4;SZT2;HAPLN1;NCKAP1	0.0434	0.1115
GO:0032956_regulation_of_actin_cytoskeleton_organization	5	68	425	15891	EFNA5;FSCN1;RHOBTB3;VANGL2;TAOK1	0.0427	0.1115
GO:0009791_post-embryonic_development	5	70	425	15891	GIGYF2;TGFBR1;AGO2;SZT2;PLAGL2	0.047	0.1187
GO:0001933_negative_regulation_of_protein_phosphorylation	5	73	425	15891	NTRK3;CORO1C;EPHB2;CHP1;TARDBP	0.054	0.1319
GO:0009952_anteriorposterior_pattern_specification	6	97	425	15891	RARG;CTNNBIP1;ZBTB16;TGFBR1;HES7;VANGL2	0.054	0.1319
GO:0001889_liver_development	5	74	425	15891	HGF;AK4;MPST;SMAD3;ONECUT2	0.0565	0.1336
GO:0035556_intracellular_signal_transduction	16	375	425	15891	DCX;NRG3;SH3BP5;TGFBR1;TNIK;NRG2;WNK1;PPP1R1B;EFS;NFATC1;DAPK1;PRKCB;DVL3;PRKCE;SIK2;PAG1	0.0561	0.1336
GO:0006811_ion_transport	6	99	425	15891	SLC12A6;SLC12A5;WNK1;LASP1;SLC22A23;CNNM3	0.0582	0.1343
GO:0007411_axon_guidance	10	205	425	15891	CYFIP2;BDNF;LMX1A;DPYSL2;EPHB2;PTPN11;EFNA5;SLIT1;DCC;NR4A3	0.0586	0.1343
GO:0006338_chromatin_remodeling	6	100	425	15891	ESR1;RBBP4;HMGB1;ZBTB7A;DR1;SMARCA5	0.0604	0.1352
GO:0006397_mRNA_processing	8	152	425	15891	RBFOX1;ELAVL4;RBM28;A1CF;QKI;PRPF38B;TARDBP;RBM27	0.0608	0.1352
GO:0045471_response_to_ethanol	6	101	425	15891	NTRK3;RGS4;ADCYAP1R1;SETD7;SPARC;CBL	0.0626	0.1372
GO:0001843_neural_tube_closure	5	77	425	15891	RARG;TRIM71;GRHL2;LMO4;VANGL2	0.0642	0.1381
GO:0030168_platelet_activation	6	102	425	15891	VAV3;YWHAZ;GNG2;PTPN11;PRKCB;PRKCE	0.0649	0.1381
GO:0007409_axonogenesis	5	78	425	15891	PAK3;ATP8A2;CREB1;MAP1B;DCC	0.0669	0.1404
GO:0006974_cellular_response_to_DNA_damage_stimulus	11	240	425	15891	VAV3;FBXO45;CBX5;SLF2;XIAP;RBBP5;USP47;SETD7;ZBTB7A;CBL;TAOK1	0.0687	0.1422
GO:0007050_cell_cycle_arrest	7	132	425	15891	KLLN;TGFBR1;TP53INP1;SMAD3;SLC38A9;VASH1;PRR11	0.0739	0.15
GO:0007169_transmembrane_receptor_protein_tyrosine_kinase_signaling_pathway	6	106	425	15891	IGF1R;NTRK3;BDNF;EPHB2;EGFR;PDGFRA	0.0745	0.15
GO:0010976_positive_regulation_of_neuron_projection_development	6	107	425	15891	NTRK3;ABL2;BDNF;DPYSL3;ATP8A2;CAMK1D	0.077	0.153
GO:0006888_ER_to_Golgi_vesicle-mediated_transport	9	191	425	15891	ERGIC1;YIF1B;VAPB;SEC22C;COG8;VTI1B;SEC22A;TICAM2;DYNLL2	0.082	0.1586
GO:0007049_cell_cycle	11	249	425	15891	USP9X;TET2;RBBP4;RCC2;TTC28;KLHL13;CCNT2;PIM1;CREBL2;KMT5A;PRKCE	0.083	0.1586
GO:0016477_cell_migration	10	219	425	15891	CORO1C;PAK3;ASAP3;EFS;MYO18A;ITGB8;FSCN1;GPC6;NCKAP1;SDC3	0.0812	0.1586
GO:0007626_locomotory_behavior	5	84	425	15891	HTR2C;LMX1A;PPP1R1B;TAL1;SOBP	0.0844	0.1592
GO:0006468_protein_phosphorylation	18	467	425	15891	PHKG2;TGFBR1;TNIK;WNK1;LIMK1;PIM1;AKAP13;DAPK1;CREB1;DYRK1A;CAMK1D;AAK1;PRKCB;CDK13;BMPR1A;PRKCE;SIK2;TAOK1	0.0922	0.1717
GO:0010629_negative_regulation_of_gene_expression	10	229	425	15891	ESR1;VHL;TNRC6B;PLAG1;TP53INP1;AGO2;AGO1;ITGB8;TARDBP;AGO3	0.1001	0.1819
GO:0016567_protein_ubiquitination	17	441	425	15891	VHL;SPOPL;ZBTB16;USP9X;FBXO45;RNF24;RNF170;XIAP;KLHL13;UBE2E1;DCAF10;DTX4;CBL;ARIH1;RLIM;KCMF1;MARCHF9	0.0991	0.1819
GO:0000187_activation_of_MAPK_activity	6	120	425	15891	HGF;FGF1;NTRK3;PAK3;PTPN11;TAOK1	0.1139	0.192
GO:0007015_actin_filament_organization	5	92	425	15891	TPM3;DLG1;CORO1C;PPP1R9A;RHOBTB3	0.1111	0.192
GO:0007229_integrin-mediated_signaling_pathway	5	91	425	15891	VAV3;RCC2;THY1;PTPN11;ITGB8	0.1076	0.192
GO:0008584_male_gonad_development	5	93	425	15891	ESR1;TGFBR1;FGF9;CBL;RHOBTB3	0.1147	0.192
GO:0018108_peptidyl-tyrosine_phosphorylation	6	120	425	15891	NTRK3;ABL2;EPHB2;EGFR;DYRK1A;PDGFRA	0.1139	0.192
GO:0032147_activation_of_protein_kinase_activity	5	93	425	15891	DLG1;PAK3;TNIK;WNK1;TAOK1	0.1147	0.192
GO:0035278_miRNA_mediated_inhibition_of_translation	5	92	425	15891	TNRC6B;TRIM71;AGO2;AGO1;AGO3	0.1111	0.192
GO:0045766_positive_regulation_of_angiogenesis	7	150	425	15891	HK2;HGF;FGF1;AGO2;ITGB8;PRKCB;FGF18	0.1195	0.1978
GO:0006897_endocytosis	8	182	425	15891	DNM2;LRP8;CSNK1G3;DPYSL2;SORT1;AAK1;ENPP1;FKBP15	0.1277	0.2046
GO:0043066_negative_regulation_of_apoptotic_process	18	491	425	15891	MPZ;VHL;HGF;IGF1R;YWHAZ;SMAD3;XIAP;GREM1;MCL1;PIM1;USP47;DAPK1;PIAS1;MYO18A;EGFR;CAMK1D;MAD2L1;CBL	0.1266	0.2046
GO:1990830_cellular_response_to_leukemia_inhibitory_factor	5	96	425	15891	HK2;RARG;TFRC;CREB1;SMARCA5	0.1258	0.2046
GO:0019886_antigen_processing_and_presentation_of_exogenous_peptide_antigen_via_MHC_class_II	5	98	425	15891	DNM2;AP2B1;AP1S1;HLA-DQA2;DYNLL2	0.1335	0.2116
GO:0016055_Wnt_signaling_pathway	8	185	425	15891	CTNNBIP1;CSNK1G3;KREMEN1;CTNND1;TNIK;XIAP;SENP2;AMER1	0.1359	0.2131
GO:0032355_response_to_estradiol	5	99	425	15891	ESR1;STRN3;ADCYAP1R1;DNMT3A;MAP1B	0.1374	0.2133
GO:0007420_brain_development	9	217	425	15891	EPOR;AK4;CTNND1;RGS4;THRA;DPYSL2;PTPN11;GRHL2;CNTNAP2	0.1413	0.217
GO:0007507_heart_development	8	188	425	15891	EPOR;NTRK3;TGFBR1;AKAP13;SPARC;PTPN11;SOX4;SENP2	0.1444	0.2195
GO:0051301_cell_division	13	344	425	15891	USP9X;SMC2;TACC1;RCC2;MAPRE2;TTC28;KLHL13;CCNT2;KMT5A;MAD2L1;PRKCE;HAUS5;PHF13	0.1483	0.2232
GO:0043065_positive_regulation_of_apoptotic_process	13	347	425	15891	RARG;BMF;DNM2;NTRK3;ZBTB16;VAV3;BBC3;TP53INP1;AKAP13;HMGB1;CREB1;CAMK1D;SOX4	0.1546	0.2304
GO:0016192_vesicle-mediated_transport	6	134	425	15891	AP2B1;KXD1;ARL4C;AP1S1;VTI1B;ARL5B	0.1618	0.2364
GO:0030182_neuron_differentiation	6	134	425	15891	RUNX2;PTPRD;LMX1A;DNMT3A;FZD5;TRPC5	0.1618	0.2364
GO:0010628_positive_regulation_of_gene_expression	14	385	425	15891	NTRK3;TNRC6B;PIK3R3;TGFBR1;SMAD3;AGO2;CYP26B1;QKI;EPHB2;AGO1;FGF9;ITGB8;AGO3;TCF23	0.1676	0.2425
GO:0016579_protein_deubiquitination	10	262	425	15891	ESR1;USP9X;USP45;OTUD4;TGFBR1;USP46;SMAD3;USP47;INO80D;OGT	0.1789	0.2563
GO:0007268_chemical_synaptic_transmission	9	240	425	15891	KCNA1;MPZ;CACNB4;HTR2C;SLC12A6;GJC1;DLG1;SLC12A5;DLG3	0.2075	0.2934
GO:0070588_calcium_ion_transmembrane_transport	5	116	425	15891	CACNB4;TRPM3;GPM6A;CACNG2;TRPC5	0.2107	0.2934
GO:0071805_potassium_ion_transmembrane_transport	5	116	425	15891	KCNA1;LRRC55;KCNA6;KCNB1;KCNK10	0.2107	0.2934
GO:0007275_multicellular_organism_development	15	439	425	15891	THRB;FGF1;RARG;THRA;MCL1;SORT1;PIM1;EBF1;SPRY3;GCNT2;ACRV1;CDK13;DRG1;ANGPTL2;KLF3	0.2149	0.2944
GO:0031175_neuron_projection_development	5	117	425	15891	PPP1R9A;GPM6A;HMGB1;GDPD5;CNTNAP2	0.2154	0.2944
GO:0006412_translation	7	180	425	15891	AGO2;LARP4;MRRF;CPEB4;EGFR;MRPL35;EIF4EBP2	0.2196	0.2975
GO:0016525_negative_regulation_of_angiogenesis	5	119	425	15891	SPARC;AGO1;THBS2;VASH1;SPRED1	0.2248	0.3018
GO:0008380_RNA_splicing	6	151	425	15891	RBFOX1;SYNCRIP;RBM28;QKI;PRPF38B;TARDBP	0.2293	0.3051
GO:0006511_ubiquitin-dependent_protein_catabolic_process	10	285	425	15891	SPOPL;USP45;FBXO45;USP46;UBE2E1;USP47;MAD2L1;CBL;ARIH1;RLIM	0.2465	0.325
GO:0018105_peptidyl-serine_phosphorylation	6	156	425	15891	CSNK1G3;TGFBR1;WNK1;DYRK1A;PRKCB;PRKCE	0.2506	0.3275
GO:0038096_Fc-gamma_receptor_signaling_pathway_involved_in_phagocytosis	5	132	425	15891	CYFIP2;VAV3;LIMK1;PRKCE;NCKAP1	0.2884	0.3737
GO:0001701_in_utero_embryonic_development	7	200	425	15891	ADCY9;TGFBR1;SMAD3;EPB41L5;PDGFRA;BMPR1A;TANC2	0.2984	0.3833
GO:0042127_regulation_of_cell_proliferation	5	139	425	15891	ABL2;XIAP;TAL1;PIAS1;KSR1	0.3239	0.4125
GO:0008283_cell_proliferation	7	208	425	15891	FGF1;TACC1;PIM1;GNG2;GRHL2;EGFR;LARP1	0.3314	0.4149
GO:0010468_regulation_of_gene_expression	5	140	425	15891	SORT1;TSKU;ZNF462;TAPBP;TRIM44	0.329	0.4149
GO:0090090_negative_regulation_of_canonical_Wnt_signaling_pathway	6	175	425	15891	KREMEN1;CTNND1;GREM1;DVL3;G3BP1;AMER1	0.3356	0.4167
GO:0019221_cytokine-mediated_signaling_pathway	9	282	425	15891	HGF;LRP8;LIFR;YWHAZ;MCL1;PIM1;PTPN11;FSCN1;CBL	0.3512	0.4288
GO:0043123_positive_regulation_of_I-kappaB_kinaseNF-kappaB_signaling	6	179	425	15891	TRIM13;AKAP13;ZDHHC17;PRKCB;PRKCE;TICAM2	0.354	0.4288
GO:0070374_positive_regulation_of_ERK1_and_ERK2_cascade	7	213	425	15891	HTR2C;HMGB1;PTPN11;EGFR;PDGFRA;GCNT2;FGF18	0.3524	0.4288
GO:0006470_protein_dephosphorylation	5	146	425	15891	PPP3R1;PTPRD;DLG1;CTDSPL2;MTMR3	0.3598	0.4323
GO:0043547_positive_regulation_of_GTPase_activity	10	324	425	15891	VAV3;RGS4;AGAP2;ELMOD3;ARHGAP26;RASGRP3;ASAP3;MAPRE2;THY1;DVL3	0.3757	0.4478
GO:0007204_positive_regulation_of_cytosolic_calcium_ion_concentration	5	150	425	15891	ESR1;ABL2;HMGB1;PDGFRA;TRPC5	0.3804	0.4498
GO:0016032_viral_process	11	371	425	15891	DLG1;CBX5;SYNCRIP;PAAF1;CREB1;DYRK1A;PDGFRA;CDK13;G3BP1;NCKAP1;OGT	0.4136	0.4852
GO:0030198_extracellular_matrix_organization	7	229	425	15891	COL5A2;MMP19;SPARC;PDGFRA;HAPLN1;ITGB8;CRISPLD2	0.4198	0.4887
GO:0000209_protein_polyubiquitination	7	234	425	15891	TRIM71;FBXO41;UBE2E1;CBFB;CBL;ARIH1;RLIM	0.4408	0.5091
GO:0007155_cell_adhesion	13	458	425	15891	OPCML;CTNND1;ABL2;EFS;CDH11;GRHL2;THBS2;HAPLN1;ITGB8;CHST10;PRKCE;MCAM;CNTNAP2	0.4579	0.5248
GO:0008285_negative_regulation_of_cell_proliferation	12	424	425	15891	VHL;RARG;MXI1;ZBTB16;RBBP4;TP53INP1;DLG3;TMEM127;ATP8A2;SOX4;FZD5;CBFA2T3	0.4664	0.5305
GO:0042981_regulation_of_apoptotic_process	6	211	425	15891	ESR1;LRP8;TP53INP1;DAPK1;ZBTB7A;TARDBP	0.5	0.5617
GO:0050852_T_cell_receptor_signaling_pathway	5	174	425	15891	PAK3;WNK1;THY1;PAG1;HLA-DQA2	0.5014	0.5617
GO:0007267_cell-cell_signaling	6	216	425	15891	ESR2;TNFRSF11A;THY1;FGF9;FGF18;FJX1	0.5219	0.5803
GO:0051260_protein_homooligomerization	6	218	425	15891	KCNA1;BEND3;ATL2;DPYSL3;KCNA6;KCNB1	0.5305	0.5855
GO:0015031_protein_transport	8	311	425	15891	AGAP2;AP1AR;SEC22C;EXOC6B;COG8;SEC22A;AP5M1;SENP2	0.5925	0.6491
GO:0000398_mRNA_splicing,_via_spliceosome	6	239	425	15891	SF3B1;SYNCRIP;ELAVL2;SF1;NOVA2;SMNDC1	0.6169	0.6709
GO:0034220_ion_transmembrane_transport	6	254	425	15891	GJC1;CLCN6;LASP1;SFXN2;ABCG8;ATP6V1A	0.6727	0.7263
GO:0043687_post-translational_protein_modification	8	343	425	15891	VHL;ZBTB16;FBXO41;KLHL13;RBBP5;TGOLN2;DCAF10;ICMT	0.6956	0.7456
GO:0006281_DNA_repair	5	221	425	15891	USP45;SLF2;POLH;INO80D;TAOK1	0.7031	0.7483
GO:0044267_cellular_protein_metabolic_process	5	225	425	15891	USP9X;GIGYF2;TGOLN2;BACE1;ITM2B	0.7173	0.758
GO:0055085_transmembrane_transport	6	272	425	15891	SLC16A6;SLC22A23;ABCG8;ABCC1;SLC22A7;CNNM3	0.7323	0.7684
GO:0043312_neutrophil_degranulation	10	481	425	15891	DBNL;MLEC;HMGB1;TMBIM1;GNS;NRAS;CDK13;KCMF1;TICAM2;CRISPLD2	0.8215	0.856
GO:0006955_immune_response	8	420	425	15891	IGF1R;SMAD3;TCF12;DPP8;TAPBP;BMPR1A;ENPP1;HLA-DQA2	0.8678	0.8979
GO:0006508_proteolysis	8	431	425	15891	VHL;LRP8;BACE1;MMP19;DPP8;AGBL4;VASH1;METAP1	0.8842	0.9086
GO:0006886_intracellular_protein_transport	5	308	425	15891	AP2B1;ARL4C;AP1S1;TICAM2;ARL5B	0.9106	0.9293
GO:0007283_spermatogenesis	7	411	425	15891	DNM2;ADCYAP1R1;PCYT1B;CYP26B1;PIAS1;DNMT3A;NDRG3	0.9179	0.9304
GO:0002250_adaptive_immune_response	5	334	425	15891	DBNL;TNFRSF11A;PRKCB;PAG1;HLA-DQA2	0.9403	0.9467
GO:0045087_innate_immune_response	6	474	425	15891	TRIM13;CRCP;OTUD4;HMGB1;G3BP1;TICAM2	0.9854	0.9854
hsa04014_Ras_signaling_pathway	19	232	203	8019	HGF;FGF1;IGF1R;PIK3R3;PAK3;ABL2;RASGRP3;BDNF;GNG2;PTPN11;EGFR;PDGFRA;CALM1;KSR1;EFNA5;FGF9;NRAS;PRKCB;FGF18	0	0
hsa04015_Rap1_signaling_pathway	16	210	203	8019	HGF;FGF1;IGF1R;VAV3;CTNND1;PIK3R3;ADCY9;RASGRP3;EGFR;PDGFRA;CALM1;EFNA5;FGF9;NRAS;PRKCB;FGF18	0.0002	0.0056
hsa05200_Pathways_in_cancer	30	531	203	8019	EPOR;ESR1;VHL;HGF;FGF1;IGF1R;ZBTB16;ESR2;TPM3;PIK3R3;ADCY9;BBC3;TGFBR1;RASGRP3;SMAD3;XIAP;PIM1;GNG2;DAPK1;EGFR;PDGFRA;CALM1;FGF9;NRAS;PRKCB;FZD5;FGF18;DVL3;CBL;DCC	0.0002	0.0056
hsa05218_Melanoma	9	72	203	8019	HGF;FGF1;IGF1R;PIK3R3;EGFR;PDGFRA;FGF9;NRAS;FGF18	0.0002	0.0056
hsa04012_ErbB_signaling_pathway	9	85	203	8019	NRG3;PIK3R3;PAK3;ABL2;NRG2;EGFR;NRAS;PRKCB;CBL	0.0006	0.0133
hsa04010_MAPK_signaling_pathway	18	295	203	8019	HGF;CACNB4;FGF1;IGF1R;PPP3R1;TGFBR1;RASGRP3;BDNF;NFATC1;EGFR;PDGFRA;CACNG2;EFNA5;FGF9;NRAS;PRKCB;FGF18;TAOK1	0.0012	0.0166
hsa05214_Glioma	8	75	203	8019	IGF1R;PIK3R3;EGFR;PDGFRA;CAMK1D;CALM1;NRAS;PRKCB	0.0012	0.0166
hsa05226_Gastric_cancer	12	149	203	8019	HGF;FGF1;PIK3R3;TGFBR1;SMAD3;CDX2;EGFR;FGF9;NRAS;FZD5;FGF18;DVL3	0.0009	0.0166
hsa01521_EGFR_tyrosine_kinase_inhibitor_resistance	8	79	203	8019	HGF;IGF1R;PIK3R3;NRG2;EGFR;PDGFRA;NRAS;PRKCB	0.0016	0.0178
hsa04915_Estrogen_signaling_pathway	11	138	203	8019	ESR1;CREB5;ESR2;PIK3R3;ADCY9;FKBP5;CREB1;EGFR;CALM1;KCNJ6;NRAS	0.0015	0.0178
hsa05224_Breast_cancer	11	147	203	8019	ESR1;FGF1;IGF1R;ESR2;PIK3R3;EGFR;FGF9;NRAS;FZD5;FGF18;DVL3	0.0023	0.0232
hsa04151_PI3K-Akt_signaling_pathway	19	354	203	8019	EPOR;HGF;FGF1;IGF1R;CREB5;PIK3R3;YWHAZ;BDNF;MCL1;GNG2;CREB1;EGFR;PDGFRA;THBS2;EFNA5;FGF9;ITGB8;NRAS;FGF18	0.0036	0.0271
hsa04360_Axon_guidance	12	181	203	8019	PPP3R1;PIK3R3;PAK3;DPYSL2;LIMK1;EPHB2;PTPN11;EFNA5;NRAS;SLIT1;DCC;TRPC5	0.0039	0.0271
hsa04390_Hippo_signaling_pathway	11	157	203	8019	FGF1;DLG1;BBC3;TGFBR1;YWHAZ;SMAD3;DLG3;MOB1B;FZD5;BMPR1A;DVL3	0.0037	0.0271
hsa04921_Oxytocin_signaling_pathway	11	153	203	8019	CACNB4;PPP3R1;ADCY9;NFATC1;EGFR;CAMK1D;CALM1;CACNG2;KCNJ6;NRAS;PRKCB	0.0031	0.0271
hsa05163_Human_cytomegalovirus_infection	14	225	203	8019	PPP3R1;CREB5;PIK3R3;ADCY9;GNG2;AKAP13;NFATC1;CREB1;EGFR;PDGFRA;CALM1;NRAS;PRKCB;TAPBP	0.0033	0.0271
hsa04810_Regulation_of_actin_cytoskeleton	13	213	203	8019	FGF1;CYFIP2;VAV3;PIK3R3;PAK3;LIMK1;EGFR;PDGFRA;FGF9;ITGB8;NRAS;FGF18;NCKAP1	0.0052	0.034
hsa04933_AGE-RAGE_signaling_pathway_in_diabetic_complications	8	100	203	8019	PIK3R3;TGFBR1;SMAD3;PIM1;NFATC1;NRAS;PRKCB;PRKCE	0.006	0.037
hsa05166_Human_T-cell_leukemia_virus_1_infection	13	219	203	8019	PPP3R1;CREB5;DLG1;PIK3R3;ADCY9;TGFBR1;SMAD3;XIAP;NFATC1;CREB1;MAD2L1;NRAS;HLA-DQA2	0.0065	0.038
hsa04662_B_cell_receptor_signaling_pathway	7	82	203	8019	PPP3R1;VAV3;PIK3R3;RASGRP3;NFATC1;NRAS;PRKCB	0.0071	0.0394
hsa04929_GnRH_secretion	6	64	203	8019	ESR2;PIK3R3;KCNJ6;NRAS;PRKCB;TRPC5	0.0082	0.0433
hsa05210_Colorectal_cancer	7	86	203	8019	PIK3R3;BBC3;TGFBR1;SMAD3;EGFR;NRAS;DCC	0.009	0.0454
hsa04725_Cholinergic_synapse	8	112	203	8019	CREB5;PIK3R3;ADCY9;GNG2;CREB1;KCNJ6;NRAS;PRKCB	0.011	0.0463
hsa04979_Cholesterol_metabolism	5	50	203	8019	OSBPL5;NCEH1;VAPB;SORT1;ABCG8	0.012	0.0463
hsa05031_Amphetamine_addiction	6	69	203	8019	PPP3R1;CREB5;PPP1R1B;CREB1;CALM1;PRKCB	0.0113	0.0463
hsa05161_Hepatitis_B	10	162	203	8019	CREB5;PIK3R3;TGFBR1;YWHAZ;SMAD3;NFATC1;CREB1;NRAS;PRKCB;TICAM2	0.0121	0.0463
hsa05211_Renal_cell_carcinoma	6	69	203	8019	VHL;HGF;PIK3R3;PAK3;PTPN11;NRAS	0.0113	0.0463
hsa05230_Central_carbon_metabolism_in_cancer	6	69	203	8019	HK2;NTRK3;PIK3R3;EGFR;PDGFRA;NRAS	0.0113	0.0463
hsa05235_PD-L1_expression_and_PD-1_checkpoint_pathway_in_cancer	7	89	203	8019	PPP3R1;PIK3R3;NFATC1;PTPN11;EGFR;NRAS;TICAM2	0.0106	0.0463
hsa04666_Fc_gamma_R-mediated_phagocytosis	7	93	203	8019	DNM2;VAV3;PIK3R3;ASAP3;LIMK1;PRKCB;PRKCE	0.013	0.0481
hsa01522_Endocrine_resistance	7	98	203	8019	ESR1;IGF1R;ESR2;PIK3R3;ADCY9;EGFR;NRAS	0.0166	0.051
hsa04713_Circadian_entrainment	7	97	203	8019	ADCY9;ADCYAP1R1;GNG2;CREB1;CALM1;KCNJ6;PRKCB	0.0159	0.051
hsa04925_Aldosterone_synthesis_and_secretion	7	98	203	8019	CREB5;ADCY9;CREB1;CAMK1D;CALM1;PRKCB;PRKCE	0.0166	0.051
hsa04961_Endocrine_and_other_factor-regulated_calcium_reabsorption	5	53	203	8019	ESR1;DNM2;AP2B1;ADCY9;PRKCB	0.0149	0.051
hsa05215_Prostate_cancer	7	97	203	8019	IGF1R;CREB5;PIK3R3;CREB1;EGFR;PDGFRA;NRAS	0.0159	0.051
hsa05220_Chronic_myeloid_leukemia	6	76	203	8019	PIK3R3;TGFBR1;SMAD3;PTPN11;NRAS;CBL	0.017	0.051
hsa05225_Hepatocellular_carcinoma	10	168	203	8019	HGF;IGF1R;PIK3R3;TGFBR1;SMAD3;EGFR;NRAS;PRKCB;FZD5;DVL3	0.015	0.051
hsa04510_Focal_adhesion	11	199	203	8019	HGF;IGF1R;VAV3;PIK3R3;PAK3;XIAP;EGFR;PDGFRA;THBS2;ITGB8;PRKCB	0.0179	0.0523
hsa04916_Melanogenesis	7	101	203	8019	ADCY9;CREB1;CALM1;NRAS;PRKCB;FZD5;DVL3	0.0191	0.053
hsa05206_MicroRNAs_in_cancer	15	310	203	8019	BMF;TRIM71;PIK3R3;MCL1;PIM1;DNMT3A;EGFR;PDGFRA;EFNA5;NRAS;PRKCB;FSCN1;SOX4;ABCC1;PRKCE	0.019	0.053
hsa04625_C-type_lectin_receptor_signaling_pathway	7	104	203	8019	PPP3R1;PIK3R3;NFATC1;PTPN11;CALM1;KSR1;NRAS	0.0218	0.0563
hsa04660_T_cell_receptor_signaling_pathway	7	104	203	8019	PPP3R1;VAV3;DLG1;PIK3R3;PAK3;NFATC1;NRAS	0.0218	0.0563
hsa05205_Proteoglycans_in_cancer	11	204	203	8019	ESR1;HGF;IGF1R;VAV3;PIK3R3;PTPN11;EGFR;NRAS;PRKCB;FZD5;CBL	0.0208	0.0563
hsa04926_Relaxin_signaling_pathway	8	129	203	8019	CREB5;PIK3R3;ADCY9;TGFBR1;GNG2;CREB1;EGFR;NRAS	0.0225	0.0568
hsa04150_mTOR_signaling_pathway	9	155	203	8019	IGF1R;PIK3R3;SLC38A9;MIOS;ATP6V1A;NRAS;PRKCB;FZD5;DVL3	0.0231	0.057
hsa04068_FoxO_signaling_pathway	8	131	203	8019	IGF1R;PIK3R3;AGAP2;TGFBR1;SMAD3;SETD7;EGFR;NRAS	0.0242	0.0572
hsa04928_Parathyroid_hormone_synthesis,_secretion_and_action	7	106	203	8019	CREB5;RUNX2;ADCY9;AKAP13;CREB1;EGFR;PRKCB	0.0238	0.0572
hsa04066_HIF-1_signaling_pathway	7	109	203	8019	HK2;VHL;IGF1R;PIK3R3;TFRC;EGFR;PRKCB	0.0269	0.0583
hsa04213_Longevity_regulating_pathway	5	62	203	8019	IGF1R;PIK3R3;ADCY9;NRAS;EIF4EBP2	0.0261	0.0583
hsa04310_Wnt_signaling_pathway	9	160	203	8019	PPP3R1;CTNNBIP1;SMAD3;NFATC1;PRKCB;FZD5;DVL3;VANGL2;SENP2	0.0273	0.0583
hsa04931_Insulin_resistance	7	108	203	8019	CREB5;PIK3R3;CREB1;PTPN11;PRKCB;PRKCE;OGT	0.0259	0.0583
hsa05170_Human_immunodeficiency_virus_1_infection	11	212	203	8019	PPP3R1;PIK3R3;PAK3;LIMK1;GNG2;NFATC1;AP1S1;CALM1;NRAS;PRKCB;TAPBP	0.0263	0.0583
hsa04630_JAK-STAT_signaling_pathway	9	162	203	8019	EPOR;PIK3R3;LIFR;MCL1;PIM1;PIAS1;PTPN11;EGFR;PDGFRA	0.0291	0.0609
hsa04540_Gap_junction	6	88	203	8019	HTR2C;ADCY9;EGFR;PDGFRA;NRAS;PRKCB	0.0307	0.062
hsa04670_Leukocyte_transendothelial_migration	7	112	203	8019	VAV3;CTNND1;PIK3R3;CLDN11;THY1;PTPN11;PRKCB	0.0304	0.062
hsa04211_Longevity_regulating_pathway	6	89	203	8019	IGF1R;CREB5;PIK3R3;ADCY9;CREB1;NRAS	0.0321	0.0636
hsa04144_Endocytosis	12	249	203	8019	IGF1R;DNM2;AP2B1;AGAP2;TFRC;TGFBR1;ASAP3;SMAD3;EGFR;PDGFRA;PSD3;CBL	0.0335	0.0652
hsa04550_Signaling_pathways_regulating_pluripotency_of_stem_cells	8	142	203	8019	IGF1R;PIK3R3;LIFR;SMAD3;NRAS;FZD5;BMPR1A;DVL3	0.0357	0.0683
hsa04722_Neurotrophin_signaling_pathway	7	119	203	8019	NTRK3;PIK3R3;BDNF;SORT1;PTPN11;CALM1;NRAS	0.0394	0.0733
hsa04917_Prolactin_signaling_pathway	5	70	203	8019	ESR1;ESR2;PIK3R3;TNFRSF11A;NRAS	0.0396	0.0733
hsa04520_Adherens_junction	5	71	203	8019	IGF1R;CTNND1;TGFBR1;SMAD3;EGFR	0.0416	0.0757
hsa04976_Bile_secretion	5	72	203	8019	SLC5A1;ADCY9;NCEH1;ABCG8;SLC22A7	0.0436	0.0781
hsa05231_Choline_metabolism_in_cancer	6	98	203	8019	PIK3R3;PCYT1B;EGFR;PDGFRA;NRAS;PRKCB	0.0465	0.0819
hsa04918_Thyroid_hormone_synthesis	5	74	203	8019	GPX8;CREB5;ADCY9;CREB1;PRKCB	0.0477	0.0827
hsa04750_Inflammatory_mediator_regulation_of_TRP_channels	6	100	203	8019	HTR2C;PIK3R3;ADCY9;CALM1;PRKCB;PRKCE	0.0501	0.0856
hsa04114_Oocyte_meiosis	7	128	203	8019	IGF1R;PPP3R1;ADCY9;YWHAZ;CPEB4;CALM1;MAD2L1	0.0535	0.0873
hsa04380_Osteoclast_differentiation	7	128	203	8019	PPP3R1;PIK3R3;TGFBR1;TNFRSF11A;NFATC1;CREB1;FOSL2	0.0535	0.0873
hsa04934_Cushing_syndrome	8	155	203	8019	CREB5;ADCY9;NCEH1;RBBP5;CREB1;EGFR;FZD5;DVL3	0.0533	0.0873
hsa04024_cAMP_signaling_pathway	10	216	203	8019	CREB5;VAV3;PIK3R3;ADCY9;ADCYAP1R1;BDNF;PPP1R1B;NFATC1;CREB1;CALM1	0.0597	0.0944
hsa04218_Cellular_senescence	8	160	203	8019	PPP3R1;PIK3R3;TGFBR1;RBBP4;SMAD3;NFATC1;CALM1;NRAS	0.0613	0.0944
hsa04650_Natural_killer_cell_mediated_cytotoxicity	7	131	203	8019	PPP3R1;VAV3;PIK3R3;NFATC1;PTPN11;NRAS;PRKCB	0.0587	0.0944
hsa04728_Dopaminergic_synapse	7	132	203	8019	CREB5;PPP1R1B;GNG2;CREB1;CALM1;KCNJ6;PRKCB	0.0606	0.0944
hsa04922_Glucagon_signaling_pathway	6	106	203	8019	PHKG2;PPP3R1;CREB5;CREB1;CALM1;SIK2	0.0621	0.0944
hsa04020_Calcium_signaling_pathway	9	193	203	8019	PHKG2;HTR2C;PPP3R1;ADCY9;EGFR;PDGFRA;CAMK1D;CALM1;PRKCB	0.0687	0.1025
hsa04140_Autophagy	7	137	203	8019	IGF1R;PIK3R3;DAPK1;HMGB1;VMP1;NRAS;MTMR3	0.0702	0.1025
hsa04371_Apelin_signaling_pathway	7	137	203	8019	ADCY9;TGFBR1;SMAD3;GNG2;CALM1;NRAS;PRKCE	0.0702	0.1025
hsa04022_cGMP-PKG_signaling_pathway	8	167	203	8019	PPP3R1;CREB5;IRAG1;ADCY9;NFATC1;CREB1;CALM1;PRKCE	0.0737	0.1062
hsa04911_Insulin_secretion	5	86	203	8019	CREB5;ADCY9;ADCYAP1R1;CREB1;PRKCB	0.0775	0.1103
hsa04727_GABAergic_synapse	5	89	203	8019	ADCY9;SLC12A5;GNG2;KCNJ6;PRKCB	0.0862	0.1211
hsa04072_Phospholipase_D_signaling_pathway	7	148	203	8019	DNM2;PIK3R3;ADCY9;PTPN11;EGFR;PDGFRA;NRAS	0.0945	0.1264
hsa04919_Thyroid_hormone_signaling_pathway	6	119	203	8019	ESR1;THRB;PIK3R3;THRA;NRAS;PRKCB	0.0934	0.1264
hsa04935_Growth_hormone_synthesis,_secretion_and_action	6	119	203	8019	CREB5;PIK3R3;ADCY9;CREB1;NRAS;PRKCB	0.0934	0.1264
hsa05165_Human_papillomavirus_infection	13	330	203	8019	CREB5;DLG1;PIK3R3;HES7;DLG3;CREB1;EGFR;THBS2;ATP6V1A;ITGB8;NRAS;FZD5;DVL3	0.0931	0.1264
hsa04261_Adrenergic_signaling_in_cardiomyocytes	7	149	203	8019	CACNB4;CREB5;TPM3;ADCY9;CREB1;CALM1;CACNG2	0.0969	0.128
hsa04912_GnRH_signaling_pathway	5	93	203	8019	ADCY9;EGFR;CALM1;NRAS;PRKCB	0.0985	0.1286
hsa04350_TGF-beta_signaling_pathway	5	94	203	8019	TGFBR1;SMAD3;GREM1;TGIF2;BMPR1A	0.1017	0.1313
hsa05034_Alcoholism	8	184	203	8019	CREB5;HDAC7;BDNF;PPP1R1B;GNG2;CREB1;CALM1;NRAS	0.1096	0.1382
hsa05414_Dilated_cardiomyopathy_(DCM)	5	96	203	8019	CACNB4;TPM3;ADCY9;CACNG2;ITGB8	0.1083	0.1382
hsa05202_Transcriptional_misregulation_in_cancer	8	186	203	8019	IGF1R;RUNX2;ZBTB16;MAF;CCNT2;ETV6;NR4A3;KLF3	0.1144	0.1427
hsa04914_Progesterone-mediated_oocyte_maturation	5	99	203	8019	IGF1R;PIK3R3;ADCY9;CPEB4;MAD2L1	0.1185	0.1462
hsa04120_Ubiquitin_mediated_proteolysis	6	136	203	8019	VHL;XIAP;KLHL13;UBE2E1;PIAS1;CBL	0.1446	0.1764
hsa04659_Th17_cell_differentiation	5	107	203	8019	PPP3R1;TGFBR1;SMAD3;NFATC1;HLA-DQA2	0.1479	0.1784
hsa04910_Insulin_signaling_pathway	6	139	203	8019	HK2;PHKG2;PIK3R3;CALM1;NRAS;CBL	0.1548	0.1848
hsa04726_Serotonergic_synapse	5	115	203	8019	HTR2C;GNG2;KCNJ6;NRAS;PRKCB	0.18	0.2126
hsa04514_Cell_adhesion_molecules_(CAMs)	6	147	203	8019	MPZ;CLDN11;ITGB8;CNTNAP2;SDC3;HLA-DQA2	0.1832	0.2141
hsa04071_Sphingolipid_signaling_pathway	5	119	203	8019	PIK3R3;NRAS;PRKCB;ABCC1;PRKCE	0.1969	0.2277
hsa05167_Kaposi_sarcoma-associated_herpesvirus_infection	7	186	203	8019	PPP3R1;PIK3R3;GNG2;NFATC1;CREB1;CALM1;NRAS	0.2074	0.2373
hsa05160_Hepatitis_C	6	155	203	8019	PIK3R3;YWHAZ;CLDN11;PIAS1;EGFR;NRAS	0.2135	0.2418
hsa04270_Vascular_smooth_muscle_contraction	5	132	203	8019	IRAG1;ADCY9;CALM1;PRKCB;PRKCE	0.2551	0.286
hsa05203_Viral_carcinogenesis	7	201	203	8019	CREB5;HDAC7;DLG1;PIK3R3;YWHAZ;CREB1;NRAS	0.2616	0.2904
hsa04210_Apoptosis	5	136	203	8019	PIK3R3;BBC3;XIAP;MCL1;NRAS	0.2738	0.3009
hsa04062_Chemokine_signaling_pathway	6	189	203	8019	VAV3;PIK3R3;ADCY9;GNG2;NRAS;PRKCB	0.3556	0.387
hsa05016_Huntington_disease	8	264	203	8019	GPX8;CREB5;AP2B1;BBC3;BDNF;DNAL1;SDHD;CREB1	0.364	0.3923
hsa05152_Tuberculosis	5	180	203	8019	PPP3R1;CREB1;CALM1;KSR1;HLA-DQA2	0.485	0.5176
hsa05130_Pathogenic_Escherichia_coli_infection	5	202	203	8019	CYFIP2;PAK3;CLDN11;PTPN11;NCKAP1	0.583	0.6163
hsa05132_Salmonella_infection	5	214	203	8019	DNM2;CYFIP2;PAK3;NCKAP1;DYNLL2	0.6318	0.6616
hsa04714_Thermogenesis	5	231	203	8019	CREB5;ADCY9;SDHD;CREB1;NRAS	0.6946	0.7206
hsa05131_Shigellosis	5	236	203	8019	HK2;PIK3R3;SEPTIN11;EGFR;PRKCE	0.7116	0.7314
hsa04060_Cytokine-cytokine_receptor_interaction	5	294	203	8019	EPOR;LIFR;TGFBR1;TNFRSF11A;BMPR1A	0.8604	0.8762
hsa05168_Herpes_simplex_virus_1_infection	8	491	203	8019	ZNF275;PIK3R3;ZNF583;POU2F2;PTPN11;TAPBP;HLA-DQA2;ZNF699	0.9224	0.9308
hsa01100_Metabolic_pathways	28	1489	203	8019	HK2;AK4;GPX8;MPST;ALG9;ADCY9;CRLS1;ALDH4A1;PCYT1B;SEPHS1;CHST9;SDHD;CYP26B1;SETD7;DNMT3A;MBOAT2;KMT5A;GCNT2;ATP6V1A;GNS;AGPS;IDH3G;MOCS2;CHST10;ENPP1;NSD3;PNPO;MTMR3	0.9442	0.9442
R-HSA-1257604_PIP3 activates AKT signaling	12	96	289	10876	ESR1;HGF;FGF1;NRG3;ESR2;PIK3R3;NRG2;PTPN11;EGFR;PDGFRA;FGF9;FGF18	0	0
R-HSA-4090294_SUMOylation of intracellular receptors	8	37	289	10876	ESR1;THRB;NR3C2;THRA;SUMO3;PIAS1	0	0
R-HSA-8934593_Regulation of RUNX1 Expression and Activity	6	18	289	10876	TNRC6B;AGO2;AGO1;PTPN11;CBFB;AGO3	0	0
R-HSA-1250196_SHC1 events in ERBB2 signaling	8	36	289	10876	NRG3;NRG2;EGFR;NRAS;PRKCE	0	0
R-HSA-2219530_Constitutive Signaling by Aberrant PI3K in Cancer	12	75	289	10876	ESR1;HGF;FGF1;NRG3;ESR2;PIK3R3;NRG2;PTPN11;EGFR;PDGFRA;FGF9;FGF18	0	0
R-HSA-8986944_Transcriptional Regulation by MECP2	8	26	289	10876	TNRC6B;AGO2;AGO1;AGO3	0	0
R-HSA-2025928_Calcineurin activates NFAT	6	20	289	10876	PPP3R1;NFATC1;CALM1	0	0
R-HSA-5673001_RAF/MAP kinase cascade	13	124	289	10876	HGF;FGF1;NRG3;DLG1;RASGRP3;DLG3;NRG2;EGFR;PDGFRA;CALM1;FGF9;NRAS;FGF18	0.0001	0.0005
R-HSA-4086398_Ca2+ pathway	11	91	289	10876	PPP3R1;TNRC6B;AGO2;GNG2;NFATC1;AGO1;CALM1;FZD5;AGO3	0.0001	0.0005
R-HSA-6811558_PI5P, PP2A and IER3 Regulate PI3K/AKT Signaling	12	103	289	10876	ESR1;HGF;FGF1;NRG3;ESR2;PIK3R3;NRG2;PTPN11;EGFR;PDGFRA;FGF9;FGF18	0.0001	0.0005
R-HSA-383280_Nuclear Receptor transcription pathway	8	52	289	10876	ESR1;THRB;NR3C2;RARG;ESR2;ESRRG;THRA;NR4A3	0.0002	0.0009
R-HSA-5654706_FRS-mediated FGFR3 signaling	5	20	289	10876	FGF1;PTPN11;FGF9;NRAS;FGF18	0.0004	0.0017
R-HSA-1963640_GRB2 events in ERBB2 signaling	5	22	289	10876	NRG3;NRG2;EGFR;NRAS	0.0006	0.0019
R-HSA-5654712_FRS-mediated FGFR4 signaling	5	22	289	10876	FGF1;PTPN11;FGF9;NRAS;FGF18	0.0006	0.0019
R-HSA-5654732_Negative regulation of FGFR3 signaling	5	22	289	10876	FGF1;PTPN11;FGF9;FGF18;CBL	0.0006	0.0019
R-HSA-9022692_Regulation of MECP2 expression and activity	6	34	289	10876	TNRC6B;AGO2;AGO1;CREB1;CALM1;AGO3	0.0006	0.0019
R-HSA-9029569_NR1H3 & NR1H2 regulate gene expression linked to cholesterol transport and efflux	6	37	289	10876	TNRC6B;AGO2;ARL4C;AGO1;ABCG8;AGO3	0.0008	0.0024
R-HSA-5654733_Negative regulation of FGFR4 signaling	5	24	289	10876	FGF1;PTPN11;FGF9;FGF18;CBL	0.0009	0.0026
R-HSA-5654700_FRS-mediated FGFR2 signaling	5	25	289	10876	FGF1;PTPN11;FGF9;NRAS;FGF18	0.001	0.0027
R-HSA-8940973_RUNX2 regulates osteoblast differentiation	5	27	289	10876	RUNX2;MAF;CBFB	0.0014	0.0032
R-HSA-432722_Golgi Associated Vesicle Biogenesis	7	56	289	10876	DNM2;TFRC;YIPF6;CPD;SORT1;TGOLN2;AP1S1	0.0013	0.0032
R-HSA-9009391_Extra-nuclear estrogen signaling	7	58	289	10876	ESR1;IGF1R;ESR2;PIK3R3;GNG2;EGFR;CALM1	0.0015	0.0032
R-HSA-5654727_Negative regulation of FGFR2 signaling	5	27	289	10876	FGF1;PTPN11;FGF9;FGF18;CBL	0.0014	0.0032
R-HSA-3769402_Deactivation of the beta-catenin transactivating complex	6	42	289	10876	CTNNBIP1;YWHAZ;XIAP;RBBP5;BCL9L;SOX4	0.0015	0.0032
R-HSA-2871809_FCERI mediated Ca+2 mobilization	6	56	289	10876	PPP3R1;VAV3;NFATC1;CALM1	0.0056	0.0114
R-HSA-438066_Unblocking of NMDA receptors, glutamate binding and activation	5	41	289	10876	DLG1;DLG3;CALM1	0.0068	0.0133
R-HSA-418597_G alpha (z) signalling events	6	60	289	10876	RGS4;ADCY9;GNG2;PRKCB;PRKCE	0.0076	0.0138
R-HSA-5627123_RHO GTPases activate PAKs	5	42	289	10876	PAK3;LIMK1;CALM1	0.0075	0.0138
R-HSA-2022928_HS-GAG biosynthesis	5	43	289	10876	GPC6;SDC3;HS3ST5	0.0082	0.0144
R-HSA-5628897_TP53 Regulates Metabolic Genes	7	87	289	10876	TNRC6B;YWHAZ;AGO2;SLC38A9;AGO1;SCO1;AGO3	0.0118	0.0201
R-HSA-2029482_Regulation of actin dynamics for phagocytic cup formation	7	93	289	10876	CYFIP2;VAV3;LIMK1;NCKAP1	0.0161	0.0265
R-HSA-4641262_Disassembly of the destruction complex and recruitment of AXIN to the membrane	5	57	289	10876	FZD5;DVL3;AMER1	0.0229	0.0365
R-HSA-3928665_EPH-ephrin mediated repulsion of cells	5	65	289	10876	AP2B1;VAV3;EPHB2;EFNA5	0.0361	0.0558
R-HSA-6802952_Signaling by BRAF and RAF fusions	5	67	289	10876	CLCN6;QKI;CALM1;KSR1;NRAS	0.04	0.06
R-HSA-3214841_PKMTs methylate histone lysines	5	71	289	10876	RBBP4;RBBP5;SETD7;KMT5A;NSD3	0.0486	0.0708
R-HSA-8936459_RUNX1 regulates genes involved in megakaryocyte differentiation and platelet function	6	97	289	10876	TNRC6B;RBBP5;AGO1;CBFB;NR4A3;AGO3	0.0532	0.0754
R-HSA-8856828_Clathrin-mediated endocytosis	7	130	289	10876	DNM2;AP2B1;TFRC;TGOLN2;EGFR;AAK1;CBL	0.0685	0.0944
R-HSA-8856825_Cargo recognition for clathrin-mediated endocytosis	6	106	289	10876	AP2B1;TFRC;TGOLN2;EGFR;AAK1;CBL	0.0734	0.0985
R-HSA-5687128_MAPK6/MAPK4 signaling	5	89	289	10876	TNRC6B;PAK3;AGO2;AGO1;AGO3	0.0993	0.1299
R-HSA-8939902_Regulation of RUNX2 expression and activity	6	130	289	10876	ESR1;RUNX2;CBFB	0.1453	0.1853
R-HSA-6807505_RNA polymerase II transcribes snRNA genes	6	140	289	10876	POU2F2;CCNT2;ZC3H8	0.1821	0.2265
R-HSA-9018519_Estrogen-dependent gene expression	6	150	289	10876	ESR1;TNRC6B;AGO2;AGO1;CBFB;AGO3	0.2221	0.2697
R-HSA-2132295_MHC class II antigen presentation	5	123	289	10876	DNM2;AP2B1;AP1S1;HLA-DQA2;DYNLL2	0.2409	0.2857
R-HSA-2559580_Oxidative Stress Induced Senescence	5	129	289	10876	TNRC6B;RBBP4;TNIK;AGO1;AGO3	0.2701	0.3131
R-HSA-5663220_RHO GTPases Activate Formins	5	147	289	10876	RCC2;MAD2L1;DVL3;TAOK1;DYNLL2	0.3609	0.409
R-HSA-72163_mRNA Splicing - Major Pathway	5	183	289	10876	SF3B1;PPIL6;ELAVL2;SF1;SMNDC1	0.5395	0.5981
R-HSA-2467813_Separation of Sister Chromatids	5	190	289	10876	RCC2;UBE2E1;MAD2L1;TAOK1;DYNLL2	0.5716	0.6202
R-HSA-8951664_Neddylation	6	234	289	10876	VHL;ZBTB16;FBXO41;KLHL13;RBBP5;DCAF10	0.5915	0.6285
R-HSA-3214847_HATs acetylate histones	5	206	289	10876	MSL1;TAF5L;DR1;KANSL2;OGT	0.6403	0.6664
R-HSA-983168_Antigen processing: Ubiquitination & Proteasome degradation	7	309	289	10876	VHL;ZBTB16;TRIM71;FBXO41;KLHL13;UBE2E1;RLIM	0.7111	0.7253
R-HSA-6798695_Neutrophil degranulation	10	480	289	10876	DBNL;MLEC;HMGB1;TMBIM1;GNS;NRAS;CDK13;KCMF1;TICAM2;CRISPLD2	0.8131	0.8131

## Sheet: CvsS downreg in S
Pathway/Onthology	Hits	Pop Hits	List Total	Pop Total	Genes	Pvalue	adjusted Pvalue(BH)
GO:0000165_MAPK_cascade	72	263	2283	15891	KIT;MET;NF1;GDNF;HGF;NCAM1;FGF1;GRIN1;GRIN2B;SMAD1;ERBB3;FRS2;ERBB4;TGFA;PAK3;RASGRP1;DLG4;SYNGAP1;PSMB5;DLG2;GFRA1;NRG1;DLG3;FGFR1;MAP3K12;RASAL1;STRADB;MAP4K4;ZFP36L1;CUL3;CAMKK2;RASGEF1A;MAP3K9;FGF5;MAPK4;PEA15;RASA2;IL17RD;JAK1;MAP3K3;LRRC7;EGFR;PDGFRA;RAPGEF2;FGF2;CALM1;KRAS;FYN;SHANK3;SOS1;EREG;FGF4;FGF9;GRB2;ITPKB;MAP3K11;MAP3K10;PDGFA;MAPK1;MAPK6;PSMB9;DUSP5;FGF10;IRS1;MAP3K1;YWHAE;SPTBN2…	0	0
GO:0006468_protein_phosphorylation	124	467	2283	15891	ACVRL1;APP;RHO;SMAD5;WNK3;DYRK3;RPS6KA1;RPS6KA2;MYLK4;KALRN;TGFBR2;CSNK1A1;RUNX3;NEK10;LIMK2;SGK3;MARK2;SNRK;ACVR1;ACVR2B;ACVR1C;HIPK2;CASK;PAK1;CLK3;TGFBR1;CCNJ;TGFB2;CCND3;ERG;SQSTM1;CDK6;CDK16;FGFR1;TRPM6;MAP3K12;MARK4;PDK2;BMPR2;AKT3;CAMK2B;CAMK2D;CCNT1;PIK3R1;MAP4K4;PRKACB;PDIK1L;MAP3K8;BRSK2;CAMKK2;AKAP13;MAPK8;PDK1;ACVR2A;WNK2;MAP3K9;TLK2;CDK14;CDK2;MAPK4;CDK19;TRIB3;STK38;CCNJL;MAPK10;PKN…	0	0
GO:0007399_nervous_system_development	93	297	2283	15891	MET;ATXN1;PAX3;GDNF;DCX;ACHE;CHRM1;CHRM2;ERBB3;CPLX2;VLDLR;NAV3;KALRN;VEGFA;RBFOX2;ERBB4;ARHGEF7;ATXN3;DLG4;CSGALNACT1;ARHGAP26;ATXN1L;RBFOX1;GFRA1;NRG1;TENM1;ATXN10;NAV1;ZEB2;FGFR1;SCN8A;MARK4;CSPG5;ENC1;ZNF423;MEF2D;SEMA4F;AXL;PCDH1;DPF3;NUMBL;NR2C2;FGF5;SEMA6A;GBX2;MYT1L;FGF11;RAPGEFL1;EPHB2;MBNL1;LSAMP;FGF14;SCRG1;ST8SIA2;DYRK1A;TTLL7;FGF2;RAPGEF5;STAT3;MBD5;HDAC4;EFNB3;ELAVL3;EFNA5;INHBA;SEM…	0	0
GO:0007411_axon_guidance	62	205	2283	15891	EXT1;ANOS1;GDNF;NCAM1;GRB10;NFASC;ENAH;VLDLR;NRP1;SH3KBP1;SCN1B;FRS2;NRXN1;GFRA1;NPTN;ETV1;APBB2;PALLD;PIK3R1;CHL1;PIK3CB;MYPN;KLF7;SEMA4F;EPHA5;SEMA6A;ROBO4;GBX2;EPHA4;EPHB2;RPS6KA5;UNC5D;NTN4;DOK4;CNTN2;FLRT2;DAB1;KIF5A;FYN;SHANK3;EFNB2;SOS1;EFNB3;BMP7;EFNA5;GAB1;GPC1;GRB2;PLCG1;MAPK1;CDK5R1;EFNB1;EPHB3;SMAD4;SRC;SEMA3A;PIK3CA;SPTBN2;NR4A3;GAB2;SPTBN4;DOK6	0	0
GO:0018107_peptidyl-threonine_phosphorylation	28	74	2283	15891	DYRK3;SBK1;TGFBR2;CSNK1A1;MARK2;ACVR1;HIPK2;TGFBR1;MAP3K12;CIT;CAMK2D;MAPK8;ROCK2;CSNK1G1;DYRK1A;CSNK2A1;CSNK1D;CDC42BPA;HIPK1;MAP3K10;MAPK1;DYRK2;CDK5R1;ACVR1B;NLK;CDC42BPG;TTBK2;LRRK2	0	0
GO:0035556_intracellular_signal_transduction	89	375	2283	15891	PSEN1;DCX;IGFBP5;GUCY1A2;WNK3;SMAD2;RPS6KA1;RPS6KA2;SS18;SH3BP5;KALRN;SGK3;MARK2;CHN2;DCLK2;UNC13A;TGFA;SNRK;MCF2L;ARHGEF7;RACGAP1;TGFBR1;SQSTM1;STMN1;NRG1;APBB2;PIKFYVE;ZBTB33;DDX3X;MAP3K12;TGFBR3;MARK4;ASB6;DGKH;AKT3;CIT;MAP4K4;BRSK2;SOCS2;PRKAR1A;MAPK8;WNK2;TLK2;SH2B3;MAPK4;STK38;MAPK14;MAPK10;PKN2;JAK1;RPS6KA5;SH3BP5L;CAMK4;MAP3K3;RAPGEF2;STK4;PLEKHM1;CDC42BPA;FYN;CILK1;MAPK1;MAPK6;SRPK1;DGKE…	0	0
GO:0048013_ephrin_receptor_signaling_pathway	33	85	2283	15891	PSEN1;GRIN1;GRIN2B;ITSN1;SS18;KALRN;CDC42;GIT1;ARHGEF7;MMP2;PAK3;PAK1;VAV2;ACTG1;ACTR3;EPHA5;EPHA4;EPHB2;ROCK2;TIAM1;FYN;EFNB2;EFNB3;EFNA5;SDC2;CDK5R1;EFNB1;EPHB3;CRK;SRC;YES1;RAC1;ANKS1A	0	0
GO:0060021_roof_of_mouth_development	29	64	2283	15891	TWIST1;PLEKHA1;ACVR2B;TGFBR1;ASPH;FRAS1;SATB2;TIPARP;ARID5B;EPHB2;BNC2;WNT9B;INSIG1;PDGFRA;SOS1;INHBA;LRP6;SKI;TCF21;SGPL1;BMPR1A;EPHB3;GDF11;MEOX2;TBX3;PRRX1;ALX4;PRDM16;PKDCC	0	0
GO:0016477_cell_migration	58	219	2283	15891	ITGB3;MET;PTEN;PODXL;SH3KBP1;NDEL1;SIRPA;ERBB4;PAK3;PAK1;STRIP2;VAV2;TGFB2;NFATC2;NEDD9;FLT1;RHOBTB2;WWC1;PALLD;FGFR1;NCKAP1L;TGFBR3;RHOBTB1;PIK3CB;CUL3;TNFAIP3;AXL;RASGEF1A;ABI2;CDH2;PTPRF;NTN4;MYO18A;TIAM1;CDC42BPA;FMNL3;CD47;PEAK1;EMP2;GPC4;BTG1;GPC1;ITGB8;KDR;LAMC1;PLCG1;SDC2;EPHB3;GPC6;PIK3CA;RAC1;MAPRE1;NCKAP1;SDC3;AVL9;CD248;SCYL3;TNS3	0.0001	0.011
GO:0016055_Wnt_signaling_pathway	49	185	2283	15891	MET;PKD2;DRD2;CSNK1A1;VPS26A;MARK2;MCC;TMEM170B;LDB1;CALCOCO1;XIAP;CHD8;SHISA6;BRD7;ZBTB33;DDX3X;TRABD2B;CCN4;DAB2;BTRC;CUL3;AXL;AMOTL2;NDRG2;TLE4;CCNY;CDK14;WNT2B;WNT9B;CSNK1G1;TYRO3;CSNK2A1;CSNK1D;FBXW11;CELSR2;LRP6;STRN;GRK5;PRKAA2;SPIN1;SKP1;FZD4;DKK2;RTF1;WNT10A;TNKS2;CCND1;WNT7B;AMER2	0.0002	0.0152
GO:0030326_embryonic_limb_morphogenesis	17	37	2283	15891	PSEN1;TGFB2;FRAS1;FGFR1;PBX1;MEGF8;CYP26B1;MBNL1;TBX4;BMP7;FBN2;FGF9;HOXD10;LRP6;SKI;PRRX1;SP8	0.0002	0.0152
GO:0042752_regulation_of_circadian_rhythm	24	65	2283	15891	HNF4A;PPARA;KLF10;PSPC1;ATG7;NONO;EZH2;KDM2A;BTRC;CLOCK;PROX1;MAPK8;MAPK10;CREB1;ROCK2;PPARGC1A;CSNK1D;RORB;PER1;PPP1CB;PRKAA2;TARDBP;FBXL3;PER2	0.0002	0.0152
GO:0043087_regulation_of_GTPase_activity	25	69	2283	15891	NF1;PAFAH1B1;CHN2;PRKG1;PLXNA4;BCL6;VAV2;BVES;RDX;ARHGAP12;EPHA5;ARHGAP27;EPHA4;FGD5;ARHGAP44;EFNA5;EPHB3;CRK;PLXNC1;RALBP1;RABGAP1;RAB3GAP2;PLXND1;SBF2;DAB2IP	0.0002	0.0152
GO:0007179_transforming_growth_factor_beta_receptor_signaling_pathway	32	103	2283	15891	ACVRL1;SMAD5;SMAD2;SMAD1;TGFBR2;PXN;ACVR1;ACVR2B;ACVR1C;HIPK2;TGFBR1;ARHGEF18;TGFB2;TGFBRAP1;SMAD3;SMAD7;TGFBR3;SMURF1;BMPR2;ACVR2A;FURIN;CREB1;GCNT2;PARP1;CDH5;SKI;ACVR1B;BMPR1A;SMAD4;SRC;APPL1;NLK	0.0003	0.0185
GO:0035019_somatic_stem_cell_population_maintenance	23	63	2283	15891	KIT;SMAD2;CUL4A;FOXP1;KLF10;LDB1;YAP1;REST;PBX1;POLR2F;ZIC3;FGF2;ZHX2;RBPJ;STAT3;SKI;SOX4;FGF10;POLR2D;SMAD4;VANGL2;PRDM16;LIN28A	0.0003	0.0185
GO:0061024_membrane_organization	38	132	2283	15891	LDLR;CHRM2;ITSN1;DNM2;SH3KBP1;FNBP1L;SAR1B;REPS2;TGFA;TFRC;EPN1;AGFG1;YWHAZ;SYT1;SYT2;SAR1A;EPS15;ACTG1;SCARB2;TGOLN2;M6PR;HIP1;DAB2;ACTR3;GAPVD1;CLTC;SGIP1;BIN1;EGFR;FNBP1;AAK1;EREG;GRB2;YWHAE;FZD4;YWHAG;LDLRAP1;SYT9	0.0003	0.0185
GO:0000902_cell_morphogenesis	28	88	2283	15891	HGF;PDPN;SS18;CSNK1A1;CERT1;YAP1;BCL6;TGFB2;SOX6;NRG1;RHOBTB2;SSH1;NCKAP1L;GREM1;RHOBTB1;CDH19;CDH2;CDH11;MAPK14;CDH7;STK4;CDH6;LRATD1;CDH5;CLU;NCKAP1;FRYL;FRY	0.0005	0.0206
GO:0001701_in_utero_embryonic_development	51	200	2283	15891	ACVRL1;AR;ATP7A;TWIST1;SMAD2;CUL4A;TGFBR2;VEGFA;TMEM231;ACVR1;RPGRIP1L;EPN1;CERT1;TGFBR1;INPP5K;SMAD3;SOX6;EDNRA;CHD8;CHST11;FGFR1;LMX1B;EPB41L5;BCL2L1;BCL2L11;GNA13;KDM6A;MBNL1;WNT9B;NPAT;RUNDC1;PDGFRA;SH3PXD2A;FOXF1;MAFG;PLCG1;UBE2B;ACVR1B;BMPR1A;TRAF6;SMAD4;TBX3;ADAMTS3;ATP11A;TENT5C;HEG1;TANC2;CMIP;HM13;WNT7B;RDH10	0.0004	0.0206
GO:0006351_transcription,_DNA-templated	31	103	2283	15891	AR;ESR1;NR3C1;MITF;THRB;CREBZF;LDB1;GPBP1;TCF3;SCAI;MYNN;RFX3;RNPS1;PHF3;BAZ2A;ABLIM3;POLR2F;CREBL2;ZBTB7A;NCOA1;ASXL2;ZNF217;PLAGL2;SKI;POLR2D;BCL3;E2F1;NR4A2;INO80;THAP1;HOXA9	0.0005	0.0206
GO:0006367_transcription_initiation_from_RNA_polymerase_II_promoter	43	161	2283	15891	AR;ESR1;NR3C1;PTEN;CDKN1A;HNF4A;THRB;PGR;RARB;PPARA;RUNX2;TCF4;MECP2;YAP1;ESRRG;GTF2H1;THRA;E2F3;RXRG;NR1H2;TEAD2;NR5A2;NR6A1;GTF2A1;NRBF2;ESRRA;MED6;NR2C2;TAF4B;POLR2F;PPARGC1A;RBPJ;RORB;RORA;TAF4;KAT2B;E2F2;MED14;POLR2D;NR4A2;NR4A3;TEAD1;CCND1	0.0005	0.0206
GO:0018105_peptidyl-serine_phosphorylation	42	156	2283	15891	DYRK3;SBK1;TGFBR2;CSNK1A1;SGK3;MARK2;DCLK2;PRKG1;HIPK2;TGFBR1;PDK3;UHMK1;MAP3K12;AKT3;CAMK2D;PRKACB;BRSK2;MAPK8;TLK2;CDK2;STK38;MAPK14;PKN2;ROCK2;CAMK4;CSNK1G1;DYRK1A;STK4;CSNK2A1;CSNK1D;CAMK2A;HIPK1;MAP3K10;MAPK1;DYRK2;CDK5R1;RPS6KA3;PRKCE;SRC;STK38L;TTBK2;LRRK2	0.0005	0.0206
GO:0030036_actin_cytoskeleton_organization	41	151	2283	15891	NF1;NF2;PAFAH1B1;LIMK2;CDC42;PHACTR4;XIRP2;MRAS;ABR;PRKG1;SMTNL2;ATXN3;SPIRE1;BCL6;ARHGEF18;IQSEC1;ARHGAP26;INPP5K;RHOBTB2;SSH1;DLC1;PALLD;IQSEC3;ADD2;CORO2B;WASF2;RHOBTB1;RND3;DAAM1;AMOTL2;SRF;ABLIM3;GAS2L3;ARHGEF10;FGD5;TESK2;KRAS;PDGFA;CYTH2;RAC1;ARHGEF17	0.0005	0.0206
GO:0048511_rhythmic_process	23	66	2283	15891	HNF4A;TWIST1;CUL4A;PSPC1;ATG7;EZH2;SP1;BTRC;MAPK8;SUV39H1;DTL;MAPK10;ROCK2;HLF;CSNK2A1;RORB;FBXW11;KAT2B;CDK5R1;PRKAA2;TARDBP;FBXL3;CIPC	0.0005	0.0206
GO:0051056_regulation_of_small_GTPase_mediated_signal_transduction	39	141	2283	15891	ITSN1;ARHGAP28;FAM13A;KALRN;ARHGAP24;SRGAP3;CDC42;CHN2;ARAP1;ABR;MCF2L;ARHGEF7;RACGAP1;ARHGEF3;ARHGEF18;VAV2;ARHGAP26;RHOBTB2;DLC1;ARHGEF12;ARHGAP19;RHOBTB1;STARD13;ARHGEF26;ARHGAP20;AKAP13;ARHGAP12;TAGAP;GNA13;ARHGAP11A;ARHGAP44;SRGAP1;TIAM1;SOS1;RALBP1;MYO9A;RAC1;ARHGEF17;ARAP2	0.0005	0.0206
GO:0001764_neuron_migration	32	108	2283	15891	PSEN1;PAFAH1B1;TWIST1;DCX;NRP1;NDEL1;MARK2;PRKG1;FBXO45;AUTS2;APBB2;NAV1;SATB2;FGFR1;CHL1;AXL;SRF;RAPGEF2;FYN;PEX13;CDK5R1;NTN1;CRK;CRKL;SEMA3A;NKX6-1;NR4A2;YWHAE;RAC1;FZD3;NEUROD4;MDGA1	0.0006	0.0212
GO:0009880_embryonic_pattern_specification	12	22	2283	15891	SMAD5;SMAD1;ZBTB16;ERBB4;SMAD3;SATB2;PGAP1;BMP7;LRP6;EFNB1;FGF10;SIM2	0.0006	0.0212
GO:0043547_positive_regulation_of_GTPase_activity	73	324	2283	15891	ITGA6;NF1;ARHGAP28;RAP1A;FAM13A;NRP1;KALRN;NDEL1;ARHGAP24;SRGAP3;CHN2;ARAP1;USP6NL;RGP1;GIT1;BCAS3;RGS4;RGS8;SNX18;ARHGEF7;RACGAP1;RASGRP1;DOCK9;SYNGAP1;IQSEC1;AGFG1;GIT2;ARHGAP26;SEMA4D;DLC1;NCKAP1L;RASAL1;ARHGEF12;EZH2;ARHGAP19;CAV2;MAP4K4;RIN2;STARD13;ASAP1;CD40;ARHGAP20;ARHGAP12;TAGAP;ARHGAP27;GAPVD1;ARHGAP11A;TBC1D19;RASA2;RAPGEF1;EVI5;BNIP2;ARHGAP44;TBC1D30;SRGAP1;SNX13;RAPGEF2;GNB5;SOS1;RG…	0.0006	0.0212
GO:0070317_negative_regulation_of_G0_to_G1_transition	17	41	2283	15891	CBX5;RBBP4;EHMT1;FOXO4;TFDP2;YAF2;EZH2;MAX;E2F6;PHC3;SUZ12;RBBP8;PHC1;E2F1;RNF2;RYBP;DAB2IP	0.0006	0.0212
GO:0007030_Golgi_organization	33	114	2283	15891	BAG5;CSNK1A1;GOLGA6A;CDC42;USP6NL;BCAS3;ARHGEF7;ATL2;CLASP1;GOLGA6D;GOLGA6C;TMED5;RAB43;CIT;CLASP2;GOLGA8J;GOLGA8R;RAB30;ATL3;VMP1;MYO18A;CSNK1D;GOLGA8A;ARFGEF1;LMAN2;TRAPPC8;HOOK1;STX17;GOLGA6B;COG3;TBC1D20;UBXN2A;LRRK2	0.0007	0.023
GO:0007049_cell_cycle	59	249	2283	15891	NR3C1;DYRK3;RPS6KA1;CSNK1A1;TRIOBP;TENT4B;URGCP;CABLES1;LIN54;MICAL3;TET2;RBBP4;NEDD9;GNAI2;KLHL13;TXLNG;BRD7;MARK4;ZMYND11;IKZF1;CCNT1;CCNT2;ANAPC16;E2F3;USP2;MAP3K8;SUV39H1;TLK2;MAPK4;PARD3B;SENP5;EVI5;CREBL2;PKN2;FIGN;KLHL21;KMT5A;CSNK2A1;PTP4A1;ARF6;MAPK1;MAPK6;RGS2;UBE2I;RNF8;E2F2;HNRNPU;RPS6KA3;PRKCE;SRC;GNAI3;TUSC2;APPL1;RABGAP1;RASSF2;THAP1;TSPYL2;DAB2IP;MPLKIP	0.0007	0.023
GO:0021766_hippocampus_development	22	64	2283	15891	NF2;TSC1;PAFAH1B1;ATP2B4;DCLK2;TENT2;MFSD2A;ZEB2;EZH2;EPHA5;PHLPP2;SRF;EZH1;DAB1;NCOA1;CDK5R1;KIF5B;CRK;CRKL;YWHAE;NR4A3;UBA6	0.0008	0.0247
GO:0048010_vascular_endothelial_growth_factor_receptor_signaling_pathway	22	64	2283	15891	ITGB3;NRP1;VEGFA;CDC42;PXN;SULF1;VAV2;FLT1;NCKAP1L;WASF2;PIK3R1;PIK3CB;AXL;MAPK14;ROCK2;FYN;KDR;CRK;SRC;PIK3CA;RAC1;NCKAP1	0.0008	0.0247
GO:0046777_protein_autophosphorylation	44	172	2283	15891	KIT;WNK3;MARK2;ERBB4;PAK1;CLK3;ULK2;FLT1;FGFR1;UHMK1;MAP3K12;CAMK2B;CAMK2D;CAMKK2;WNK2;MAP3K9;EPHA4;SLK;AURKA;CAMK4;TYRO3;MAP3K3;EGFR;DYRK1A;PDGFRA;STK4;CAMK2A;AAK1;PEAK1;KDR;MAP3K11;MAP3K10;TXK;EIF2S1;STK17B;ACVR1B;EPHB3;GRK5;SRC;EEF2K;SIK2;NLK;TAOK1;LRRK2	0.0009	0.0269
GO:0008542_visual_learning	18	48	2283	15891	KIT;NF1;RAG1;APP;ATP1A2;DRD2;GRIN1;GRIN2A;HMGCR;PDE1B;MECP2;SYNGAP1;TANC1;NPTN;MEIS2;HIF1A;CREB1;KRAS	0.001	0.0282
GO:0043401_steroid_hormone_mediated_signaling_pathway	19	52	2283	15891	HNF4A;THRB;RARB;PPARA;ESRRG;THRA;RXRG;NR1H2;NR5A2;NR6A1;ESRRA;NR2C2;RORB;BMP7;RORA;NR4A2;PGRMC2;NR4A3;ABHD2	0.001	0.0282
GO:0072659_protein_localization_to_plasma_membrane	37	138	2283	15891	MYO5A;CACNB2;CACNB3;ZFYVE27;WNK3;DPP10;NFASC;RAP1A;ANK2;TSPAN14;INPP5K;RAB34;ANK3;MAP7;SMURF1;BAG4;CLASP2;RDX;TTC7A;SLMAP;CDH2;RAB3C;FAM126B;ROCK2;ANKRD9;RAPGEF2;FAM126A;EMP2;LRP6;RAB3B;KCNB1;EXOC5;RAB10;RAB8B;SPTBN4;RAP2A;TSPAN33	0.0011	0.0302
GO:0010634_positive_regulation_of_epithelial_cell_migration	15	36	2283	15891	RREB1;TGFBR2;TGFB2;CLASP1;EPB41L5;BMPR2;CLASP2;HIF1A;GLIPR2;CAPN7;PLCG1;FGF10;PRKCE;SRC;PPM1F	0.0012	0.0312
GO:0070936_protein_K48-linked_ubiquitination	19	53	2283	15891	RFFL;TRIM32;UBE2K;NEDD4L;RNF4;UBE2H;ITCH;KLHL3;TNFAIP3;MARCHF6;UBE2D3;RNF216;UBE2B;UBE2G1;RNF8;UBE2D4;UBE2R2;ZNRF1;RNF152	0.0012	0.0312
GO:0048169_regulation_of_long-term_neuronal_synaptic_plasticity	11	21	2283	15891	NF1;APP;DRD2;GRIN1;DLG4;SYNGAP1;GRIK2;CAMK2B;KRAS;KCNJ10;SYNGR1	0.0013	0.0329
GO:0007389_pattern_specification_process	16	41	2283	15891	ACVRL1;MID1;TGFBR2;ACVR1;ACVR2B;ACVR1C;ZEB1;SYNGAP1;TGFBR1;ASPH;BMPR2;RNF111;ACVR2A;HOXB1;ACVR1B;BMPR1A	0.0014	0.0345
GO:0043065_positive_regulation_of_apoptotic_process	75	347	2283	15891	PSEN1;ITGA6;NF1;GRIN1;GRIN2A;RARB;ITSN1;BMF;DNM2;RPS6KA2;ZBTB16;KALRN;ANO6;SEPTIN4;TNFAIP8;ABR;MCF2L;ARHGEF7;ARHGEF3;BCL6;ARHGEF18;VAV2;PIP5KL1;EEF1E1;TP53INP1;ATG7;SQSTM1;ZNF268;APBB2;CSRNP3;DDX3X;REST;ARHGEF12;AIFM2;BCL2L11;CASP2;TNFRSF8;ARHGEF26;AKAP13;MAPK8;GNA13;MAP3K9;RNPS1;CDK19;BIN1;CREB1;ING5;STK4;TIAM1;PAWR;NCOA1;ZMAT3;SOS1;FRZB;GPLD1;BMP7;CLU;FOXO1;MAP3K11;MAP3K10;SOX4;HRK;DFFA;TRAF6;E…	0.0015	0.0361
GO:0008285_negative_regulation_of_cell_proliferation	88	424	2283	15891	ACVRL1;AR;NF2;PKD2;PTEN;TSC1;CDKN1A;HNF4A;APP;DRD2;RARB;SMAD2;SMAD1;PDPN;RPS6KA2;MXI1;ZBTB16;KLF10;ERBB4;SSTR1;ADARB1;ZEB1;BCL6;DNAJA3;RBBP4;TGFB2;EEF1E1;TP53INP1;SERPINE2;ETS1;CDK6;ETV3;PPP2R5C;TENM1;DLC1;ASPH;ZNF268;RXFP2;DLG3;FOXO4;BRD7;TMEM127;REST;MDM4;TNFRSF8;CDC6;LIF;DIS3L2;PROX1;BCL11B;WNK2;SH2B3;SRF;KLF13;CNOT7;ING5;RAPGEF2;STK4;ST18;IRF1;RBPJ;STAT3;HDAC4;EREG;FRZB;GPLD1;BTG1;CDH5;FRK;IN…	0.0017	0.04
GO:0031116_positive_regulation_of_microtubule_polymerization	12	26	2283	15891	MET;NAV3;MAPT;PAK1;CLASP1;CLIP1;TOGARAM1;CDK5R1;RAC1;MAPRE1;NIN;SLAIN2	0.0018	0.0404
GO:0032147_activation_of_protein_kinase_activity	27	93	2283	15891	ITGB3;DRD2;TGFBR2;VEGFA;MARK2;ACVR2B;PAK3;PAK1;TGFB2;NCKAP1L;STRADB;MAP4K4;MAP3K8;MAP2K4;SLK;GPRC5B;MAP3K3;STK4;GPRC5C;MAP3K2;EMP2;CDK5R1;GPRC5A;TRAF6;MAP3K1;PIK3CA;TAOK1	0.0018	0.0404
GO:0043161_proteasome-mediated_ubiquitin-dependent_protein_catabolic_process	44	180	2283	15891	UBE2W;SPOPL;TRIM13;CUL4A;NHLRC3;RFFL;ARNTL;PLAA;TRIM71;AREL1;FBXO45;ATXN3;TRIM2;PSMB5;TBL1X;NEDD4L;PPP2R5C;RNF4;SMURF1;UBE2H;BTRC;ITCH;CUL3;ARMC8;CLOCK;MARCHF6;NEDD4;UBE2D3;HECW2;TBL1XR1;RNF216;FBXW11;PSMB9;UBE2B;UBE2G1;FAF1;KLHL20;TRIM9;UBE2R2;RMND5A;GID4;HECTD3;ZNRF1;UBXN2A	0.0019	0.0417
GO:0000381_regulation_of_alternative_mRNA_splicing,_via_spliceosome	21	65	2283	15891	CELF2;CELF1;SRSF7;RBFOX2;SRSF1;DDX17;RBFOX1;MBNL3;FMR1;SRSF10;REST;RNPS1;ZC3H10;MBNL2;MBNL1;ZBTB7A;DYRK1A;SRSF12;SRSF3;HNRNPU;SRRM4	0.002	0.0429
GO:0038128_ERBB2_signaling_pathway	13	31	2283	15891	ERBB3;ERBIN;ERBB4;PTPN12;NRG1;PIK3R1;EGFR;SOS1;EREG;GAB1;GRB2;SRC;PIK3CA	0.0023	0.0473
GO:0045737_positive_regulation_of_cyclin-dependent_protein_serinethreonine_kinase_activity	13	31	2283	15891	PKD2;CCND3;CCNT1;CCNT2;CDC6;PROX1;CCNY;MAPRE3;EGFR;CCND2;CDK5R1;SRC;CCND1	0.0023	0.0473
GO:0018108_peptidyl-tyrosine_phosphorylation	32	120	2283	15891	KIT;MET;DYRK3;ERBB3;ERBB4;ROR1;CLK3;ABL2;FLT1;FGFR1;TWF1;CAMKK2;AXL;MAP2K4;EPHA5;ABI2;EPHA4;EPHB2;TESK2;JAK1;TYRO3;EGFR;DYRK1A;PDGFRA;FYN;PEAK1;KDR;DYRK2;EPHB3;SRC;DSTYK;PKDCC	0.0024	0.0483
GO:0045669_positive_regulation_of_osteoblast_differentiation	20	62	2283	15891	HGF;IGF1;SMAD5;SMAD1;RUNX2;NPNT;ACVR1;ACVR2B;TP63;IL6ST;BMPR2;CCN4;ACVR2A;SUCO;ZHX3;BMP7;FBN2;SOX11;BMPR1A;WNT7B	0.0025	0.0494
GO:0021987_cerebral_cortex_development	21	67	2283	15891	NF1;TSC1;PAFAH1B1;GRIN1;LRP8;TACC1;CCDC85C;FOXP2;HIF1A;CDON;PAX5;TACC2;SLC38A2;CDH2;NCOA1;LRP6;CRK;CRKL;YWHAE;CNTNAP2;PLCB1	0.0026	0.0503
GO:0060412_ventricular_septum_morphogenesis	14	36	2283	15891	TGFBR2;HEY1;ACVR1;TGFBR1;TGFB2;SMAD7;TGFBR3;BMPR2;PROX1;RBPJ;SOX4;SOX11;SMAD4;TBX3	0.0028	0.0531
GO:0030335_positive_regulation_of_cell_migration	54	240	2283	15891	ITGA6;KIT;HGF;IGF1;CSF1;FGF1;PPP3CA;PDPN;PODXL;VEGFA;TRIM32;ACVR1;PAK1;TGFBR1;SEMA4D;NEDD9;SMAD3;SEMA7A;FLT1;ZNF268;GNAI2;F3;SEMA6D;SUN2;PIK3R1;MAP4K4;DAB2;RDX;SEMA4F;SEMA6A;ROCK2;EGFR;PDGFRA;TIAM1;STAT3;MGAT5;GCNT2;PTP4A1;FOXF1;CDH5;ITGA5;KDR;PDGFA;MAPK1;SEMA5A;ONECUT2;HAS2;SEMA3A;MAPRE1;PPM1F;SYNE2;ELP5;SEMA3G;VSIR	0.003	0.0559
GO:0051897_positive_regulation_of_protein_kinase_B_signaling	42	176	2283	15891	ESR1;KIT;MET;IGFBP5;HGF;FGF1;ITSN1;ERBB3;FRS2;ERBB4;TGFA;TGFBR1;NRG1;CALCR;FGFR1;F3;BAG4;PIK3R1;HIP1;PIK3CB;AXL;FGF5;EGFR;PDGFRA;FGF2;FYN;GCNT2;EREG;FGF4;FGF9;GAB1;GRB2;PDGFA;SEMA5A;MFHAS1;FGF10;SRC;IRS1;PIK3CA;ARFGEF1;RAC1;LIN28A	0.0033	0.0603
GO:0007223_Wnt_signaling_pathway,_calcium_modulating_pathway	14	37	2283	15891	PPP3CA;PPP3R1;TNRC6B;TNRC6C;GNG2;AGO1;CALM1;CAMK2A;FZD4;PLCB1;NLK;FZD3;AGO4;AGO3	0.0034	0.061
GO:0061003_positive_regulation_of_dendritic_spine_morphogenesis	10	21	2283	15891	PAFAH1B1;CAPRIN2;DBNL;LRP8;KALRN;PAK3;CAMK2B;TIAM1;CAPRIN1;EEF2K	0.0036	0.0634
GO:0001525_angiogenesis	52	232	2283	15891	ACVRL1;PTEN;SERPINE1;FGF1;PDE3B;NRP1;VEGFA;ARHGAP24;GLUL;HEY1;SLC12A6;AAMP;BCAS3;PROK2;MMP2;VAV2;TGFB2;CEMIP2;FGFR1;WASF2;HIF1A;AMOTL2;ROBO4;ELK3;EPHB2;MAPK14;TBX4;VEZF1;RBPJ;FMNL3;HOXA3;EREG;FGF9;GAB1;ITGA5;KDR;PDGFA;RORA;EPHB3;FGF10;HS6ST1;MEOX2;PIK3CA;HOXB13;PLXND1;MINAR1;POFUT1;AGGF1;DLL4;DAB2IP;NAA15;EMC10	0.0037	0.0641
GO:0001755_neural_crest_cell_migration	16	47	2283	15891	GDNF;ERBB4;PHACTR4;ACVR1;SEMA4D;SEMA7A;ZEB2;SEMA6D;HIF1A;SEMA4F;SEMA6A;GBX2;SEMA5A;EFNB1;SEMA3A;SEMA3G	0.0042	0.0678
GO:0006511_ubiquitin-dependent_protein_catabolic_process	61	285	2283	15891	SPOPL;CUL4A;RCHY1;RFFL;AREL1;TRIM32;FBXO45;UBE2K;ATXN3;USP46;SQSTM1;NEDD4L;NDFIP2;FBXL20;SMURF1;UBE2H;ANAPC16;USP2;USP3;BTRC;ITCH;KLHL3;CUL3;RNF111;FBXL4;RNF130;NEDD4;DTL;RNF217;USP49;UBE2D3;USP28;USP6;HECW2;AURKA;TP53INP2;UBE2B;UBE2G1;UBE2I;USP13;RNF8;CDC23;ARIH1;FBXO22;UBE3C;FBXO21;USP24;UBE2D4;RLIM;UBE2R2;RNF125;UBA6;ANKIB1;USP31;RNF150;USP37;RMND5A;NDFIP1;KLHL15;USP32;CACUL1	0.0044	0.0678
GO:0006886_intracellular_protein_transport	65	308	2283	15891	CTSA;STX16;AP3S1;ARFIP1;AP1G1;SAR1B;ERP29;RABGAP1L;VPS26A;ARL4A;USP6NL;RIMS2;TBC1D14;SYTL4;ARCN1;TGFBRAP1;RAB34;SAR1A;RPH3A;EXPH5;TMED5;TBC1D17;RIMS1;STX3;DNAJC27;RAB43;SNX1;RAB5B;RAB18;ARL4C;SNX5;RAB30;STX6;TBC1D4;CLTC;USP6;EVI5;RAB3C;SNX33;RUNDC1;STX7;TBC1D30;SNX27;SNX13;RAB6B;SNX6;ARF6;RAB3B;RAB27A;NSF;RABGAP1;RAB3GAP2;SNX15;RAB21;GGA2;RAB10;RAB14;RAB8B;TBC1D22B;STX17;RAB22A;RAB33B;COG3;ARL11;…	0.0045	0.0678
GO:0010629_negative_regulation_of_gene_expression	51	229	2283	15891	ACVRL1;PSEN1;ESR1;RB1;CDKN1A;APP;LDLR;IGF1;PGR;RUNX1;RBMS3;FOXP1;SFMBT2;TNRC6B;CD34;VEGFA;ERP29;MECP2;PLAG1;MAPT;TGFB2;TP53INP1;TNRC6C;DIP2A;NDFIP2;TIPARP;REST;HIF1A;SNX12;SLC35C2;AGO1;ROCK2;CNOT7;RBL2;ZNF148;FYN;ITGB8;KDR;SOX11;YY1;ACVR1B;CRKL;POU3F2;PRKAA2;TARDBP;AGO4;DLL4;AGO3;NDFIP1;ATOH8;SMCR8	0.0045	0.0678
GO:0048278_vesicle_docking	10	22	2283	15891	STX16;SYT1;STX3;BVES;CAV2;STX6;STX7;EXOC5;STX17;STX12	0.0046	0.0678
GO:0048286_lung_alveolus_development	13	34	2283	15891	ATP7A;IGFBP5;PGR;ATXN1L;FOXP2;BMPR2;LIF;FOXF1;PDGFA;TCF21;HS6ST1;TNS3;PKDCC	0.0043	0.0678
GO:0051497_negative_regulation_of_stress_fiber_assembly	11	26	2283	15891	MET;ARHGAP28;ARAP1;INPP5K;CLASP1;STMN1;DLC1;PPP1R9A;CORO2B;WASF2;CLASP2	0.0046	0.0678
GO:0071526_semaphorin-plexin_signaling_pathway	13	34	2283	15891	MET;NRP1;PLXNA4;SEMA4D;SEMA7A;SEMA6D;SEMA4F;SEMA6A;SEMA5A;SEMA3A;RAC1;PLXND1;SEMA3G	0.0043	0.0678
GO:0086091_regulation_of_heart_rate_by_cardiac_conduction	14	38	2283	15891	SCN5A;CACNA1C;CACNB2;KCNJ2;SCN1B;ANK2;SCN4B;CAMK2D;BIN1;KCND3;SCN2B;DSC2;HCN4;YWHAE	0.0041	0.0678
GO:2000463_positive_regulation_of_excitatory_postsynaptic_potential	11	26	2283	15891	PTEN;CACNB3;GRIN1;RIMS2;RGS4;DLG4;NRXN1;SSH1;RIMS1;SHANK3;SHANK2	0.0046	0.0678
GO:0007416_synapse_assembly	19	62	2283	15891	PTEN;ACHE;DRD2;DBNL;ERBB4;MECP2;SPOCK2;NRXN1;DNM3;NRG1;ADD2;CDH2;SHANK3;SHANK2;BSN;CRKL;SPTBN2;PCLO;PLXND1	0.005	0.0715
GO:0048167_regulation_of_synaptic_plasticity	16	48	2283	15891	PSEN1;GRIN1;GRIN2A;GRIN2B;RIMS2;MAPT;SYNGAP1;JPH4;RIMS1;CPEB3;RIMS4;FGF14;RAPGEF2;EIF4EBP2;YWHAG;RIMS3	0.005	0.0715
GO:0098609_cell-cell_adhesion	36	149	2283	15891	PSEN1;ITGA6;PKP1;FAT3;CD34;FNDC3A;DLG4;DLG2;CTNNA2;DLG3;LPP;CDH19;KIRREL1;ITGA8;RAPGEF1;STXBP6;CDH2;CDH11;CDH7;VMP1;LRRC7;EGFR;VEZT;CDH6;CELSR2;FOXF1;CDH5;COL19A1;LRP6;NTN1;DSC2;SRC;TMOD3;RAB10;SYNJ2BP;PKHD1	0.0052	0.0733
GO:0007265_Ras_protein_signal_transduction	21	72	2283	15891	NF1;RB1;CDKN1A;IGF1;RREB1;MRAS;SHTN1;RASGRP1;SYNGAP1;SHOC2;CDK2;USP28;MAPK14;FGF2;KRAS;SOS1;GRB2;NTN1;CRKL;G3BP1;G3BP2	0.0053	0.0737
GO:0032869_cellular_response_to_insulin_stimulus	25	92	2283	15891	MYO5A;PTEN;PDE3B;SORBS1;CPEB1;PAK1;INPP5K;HDAC9;PIK3R1;ZFP36L1;SP1;LPIN1;TBC1D4;TRIB3;GPLD1;PARP1;FOXO1;KAT2B;SRC;IRS1;YWHAG;EEF2K;RAB10;RAB8B;SYAP1	0.0054	0.074
GO:0043406_positive_regulation_of_MAP_kinase_activity	18	58	2283	15891	KIT;HTR2A;FGF1;VEGFA;NEK10;RASGRP1;FLT1;TENM1;FGFR1;EZH2;CD40;AKAP13;EGFR;FGF2;KRAS;PDGFA;SRC;LRRK2	0.0056	0.0747
GO:1902895_positive_regulation_of_pri-miRNA_transcription_by_RNA_polymerase_II	12	31	2283	15891	NR3C1;SMAD1;TGFB2;SMAD3;RELA;HIF1A;SRF;STAT3;BMPR1A;SREBF2;TEAD1;ATOH8	0.0056	0.0747
GO:0016192_vesicle-mediated_transport	33	134	2283	15891	MYO5A;ZFYVE27;AP3S1;KALRN;YIPF5;ARL4A;NCALD;SPIRE1;SYT1;SYT2;KXD1;SYT12;BVES;SYT7;ARL4C;TBC1D4;CECR2;CYTH1;YIPF2;KIF5A;KIF1B;ARF6;NSF;VTI1B;ARFGEF1;SPTBN2;GOLT1B;RAB10;RAB14;SPTBN4;ARL11;SYT9;SYT10	0.0057	0.075
GO:0060999_positive_regulation_of_dendritic_spine_development	10	23	2283	15891	PSEN1;ITSN1;C21orf91;PPP1R9A;CPEB3;FMR1;SHANK3;SHANK2;MAPK6;LLPH	0.0059	0.0766
GO:0000082_G1S_transition_of_mitotic_cell_cycle	26	99	2283	15891	RB1;CDKN1A;PPP3CA;CUL4A;TRIM71;ACVR1;PPP6C;GSPT1;CDK6;BCAT1;ORC4;CDC6;CUL3;MAX;RPA2;CDK2;CAMK2A;INHBA;RBBP8;ACVR1B;ORC2;CRLF3;USP37;CCND1;CCNE2;CACUL1	0.0066	0.0769
GO:0001569_branching_involved_in_blood_vessel_morphogenesis	11	28	2283	15891	NRP1;TGFBR2;VEGFA;ACVR1;EDNRA;GNA13;SRF;GBX2;STK4;PLXND1;DLL4	0.0071	0.0769
GO:0001707_mesoderm_formation	12	32	2283	15891	NF2;SMAD2;TXNRD1;ACVR1;SMAD3;BMPR2;PRKAR1A;EOMES;SRF;BMP7;BMPR1A;NR4A3	0.0068	0.0769
GO:0007156_homophilic_cell_adhesion_via_plasma_membrane_adhesion_molecules	39	167	2283	15891	FAT3;PCDH17;TENM3;CADM1;NPTN;PALLD;PCDH11X;NECTIN3;PIK3CB;MYPN;CDH19;PCDH1;PCDH11Y;ROBO4;CDH2;CDH11;CDH7;CNTN2;CDH6;CELSR2;CDH5;DSC2;PCDHA9;PCDHAC1;PCDHAC2;PCDHA1;PCDHA10;PCDHA11;PCDHA12;PCDHA13;PCDHA2;PCDHA3;PCDHA4;PCDHA5;PCDHA6;PCDHA7;PCDHA8;AMIGO1;PCDH10	0.0061	0.0769
GO:0007413_axonal_fasciculation	9	20	2283	15891	NRP1;EPHB2;CNTN2;CDK5R1;SEMA5A;EPHB3;SEMA3A;TNFRSF21;AMIGO1	0.0074	0.0769
GO:0008283_cell_proliferation	46	208	2283	15891	AR;PTEN;IGF1;ACHE;CSF1;FGF1;RAP1B;CD34;GLUL;TXNRD1;TP63;TACC1;PROK2;YPEL5;CERT1;YAP1;CSGALNACT1;CDV3;EDNRA;GNAI2;BCL2L1;MDM4;GNG2;ZFP36L1;ENTPD5;MORF4L1;PDK1;OTUD6B;TACC2;USP28;GRHL2;EGFR;LARP1;STAT3;POLR3G;TXLNA;IRF2;MAP3K11;USP13;H3-3B;SMAD4;SRC;RAC1;APPL1;PDS5B;PURB	0.0073	0.0769
GO:0008543_fibroblast_growth_factor_receptor_signaling_pathway	22	78	2283	15891	ANOS1;FGF1;RBFOX2;TRIM71;FRS2;FGFR1;CEP57;SHOC2;FGF5;POLR2F;FLRT2;TIA1;FGF2;FGF4;FGF9;GRB2;MAPK1;FGF10;POLR2D;CRKL;RAB14;SPRED1	0.006	0.0769
GO:0010592_positive_regulation_of_lamellipodium_assembly	9	20	2283	15891	ATP7A;DNM2;CDC42;AUTS2;AKIRIN1;WASF2;HDAC4;RAC1;NCKAP1	0.0074	0.0769
GO:0017157_regulation_of_exocytosis	11	28	2283	15891	CPLX2;SEPTIN4;RIMS2;SYT1;RAB3C;RAB3B;NSF;PCLO;RAB21;RAB10;RAB8B	0.0071	0.0769
GO:0018345_protein_palmitoylation	10	24	2283	15891	ZDHHC9;GLUL;ZDHHC3;ZDHHC7;ZDHHC8;ZDHHC20;ZDHHC5;ABHD17C;ZDHHC14;ZDHHC18	0.0074	0.0769
GO:0030521_androgen_receptor_signaling_pathway	13	36	2283	15891	AR;RB1;RWDD1;FHL2;DDX17;NCOA3;RNF4;PMEPA1;RAN;PIAS2;PPARGC1A;NCOA1;ARID1A	0.0064	0.0769
GO:0031016_pancreas_development	10	24	2283	15891	MET;SMAD2;ACVR2B;MEIS2;PROX1;FOXF1;FGF10;GDF11;NKX6-1;ILDR2	0.0074	0.0769
GO:0045197_establishment_or_maintenance_of_epithelial_cell_apicalbasal_polarity	9	20	2283	15891	ERBIN;MARK2;DLG2;DLG3;PARD3B;LRRC7;MTCL1;SYNJ2BP;VANGL2	0.0074	0.0769
GO:0045666_positive_regulation_of_neuron_differentiation	23	84	2283	15891	PTEN;RARB;VWC2L;TCF4;TRIM32;ZEB1;BCL6;TCF3;FGFR1;REST;CDON;SOCS2;GPRC5B;TCF12;GDPD5;DAB1;NCOA1;SOX11;ETV5;NEUROG1;NKX6-1;MMD;LIN28A	0.0068	0.0769
GO:0048701_embryonic_cranial_skeleton_morphogenesis	12	32	2283	15891	TWIST1;SMAD2;RUNX2;TGFBR2;TGFBR1;SMAD3;PAX5;WNT9B;GRHL2;PDGFRA;MMP16;PRRX1	0.0068	0.0769
GO:0048705_skeletal_system_morphogenesis	12	32	2283	15891	PSEN1;PLEKHA1;SH3PXD2B;ACVR2B;TGFBR1;FGFR1;TIPARP;ARID5B;TBX4;SGPL1;HHIP;RAB33B	0.0068	0.0769
GO:0048854_brain_morphogenesis	9	20	2283	15891	PSEN1;PTEN;PAFAH1B1;FANCD2;CTNNA2;AKT3;CDH2;SHANK3;SHANK2	0.0074	0.0769
GO:0050770_regulation_of_axonogenesis	9	20	2283	15891	GRIN1;MARK2;PAK3;PAK1;BRSK2;EPHA4;CDH2;EPHB3;POU3F2	0.0074	0.0769
GO:0071397_cellular_response_to_cholesterol	9	20	2283	15891	LRP8;HMGCS1;DAG1;GRAMD1C;GRAMD1B;GPLD1;INHBA;LRP6;ABCA1	0.0074	0.0769
GO:0017148_negative_regulation_of_translation	21	75	2283	15891	TSC1;IGFBP5;CAPRIN2;FXR1;CELF1;TRIM71;IGF2BP1;CPEB3;FMR1;DDX3X;ENC1;XRN1;CNOT7;TIA1;LARP1;RGS2;PURA;CAPRIN1;BTG2;LIN28A;MALSU1	0.0077	0.0792
GO:0051496_positive_regulation_of_stress_fiber_assembly	16	51	2283	15891	NF2;TSC1;SH3PXD2B;NRP1;CDC42;PXN;PAK1;TGFBR1;SMAD3;BAG4;ARHGEF10;ROCK2;CD47;RAC1;PPM1F;ARHGEF15	0.0079	0.0804
GO:0001942_hair_follicle_development	13	38	2283	15891	LDB1;TGFB2;RELA;TNFRSF19;EGFR;SOS1;INHBA;PDGFA;ACVR1B;FZD3;VANGL2;ALX4;WNT10A	0.0091	0.0845
GO:0007628_adult_walking_behavior	11	29	2283	15891	GLRA1;DRD2;HIPK2;SCN1A;OXR1;EPHA4;CNTN2;DAB1;EFNB3;KCNJ10;SPTBN4	0.0087	0.0845
GO:0009952_anteriorposterior_pattern_specification	25	97	2283	15891	HOXD13;SMAD2;ZBTB16;HEY1;ACVR2B;HIPK2;TGFBR1;PCSK5;OTX1;BMPR2;PBX1;CDON;ACVR2A;ZIC3;HIPK1;HOXA3;HOXB1;HOXD10;LRP6;YY1;CRKL;BTG2;VANGL2;ALX4;HOXA9	0.0093	0.0845
GO:0031175_neuron_projection_development	29	117	2283	15891	RB1;APP;GDNF;BLOC1S2;ZFYVE27;SEPTIN2;NCDN;MAPT;STMN1;PPP1R9A;ATXN10;CDK16;STX3;UHMK1;STMN2;BLOC1S5;NEDD4;SRF;CBX6;BLOC1S6;GDPD5;RAPGEF2;CDK5R1;ARFGEF1;BTG2;CNTNAP2;FRYL;FRY;ATCAY	0.0084	0.0845
GO:0036120_cellular_response_to_platelet-derived_growth_factor_stimulus	9	21	2283	15891	ATP7A;RDX;CREB1;FYN;HAS2;SRC;YES1;SYAP1;MTSS2	0.0094	0.0845
GO:0042475_odontogenesis_of_dentin-containing_tooth	17	57	2283	15891	CA2;NF2;SCN5A;LHX8;RUNX2;ACVR2B;TP63;BCL2L11;BCL11B;PDGFRA;BMP7;FGF4;TNC;LRP6;BMPR1A;FGF10;TRAF6	0.0095	0.0845
GO:0046579_positive_regulation_of_Ras_protein_signal_transduction	11	29	2283	15891	IGF1;CSF1;RASGRP1;NRG1;SHOC2;RASGEF1A;RAPGEF1;GRB2;ITPKB;FGF10;CRKL	0.0087	0.0845
GO:0048814_regulation_of_dendrite_morphogenesis	9	21	2283	15891	GRIN1;SEMA4D;NEDD4L;FMR1;NEDD4;HECW2;SDC2;SARM1;RAP2A	0.0094	0.0845
GO:0050821_protein_stabilization	40	178	2283	15891	PTEN;TSC1;CDKN1A;IGF1;BAG5;ZNF207;ANK2;SUGT1;TBL1X;PHB2;SMAD3;SMAD7;MDM4;PIK3R1;HIP1;USP2;ATF7IP;EPHA4;CREBL2;CREB1;WIZ;PPARGC1A;HPS4;STK4;AAK1;CLU;SOX4;UBE2B;USP13;BAG2;CRTAP;RASSF2;OTUD3;MTMR9;NLK;TRIM44;CDC37L1;COG3;NAA15;STX12	0.0094	0.0845
GO:0051216_cartilage_development	17	57	2283	15891	ATP7A;SMAD5;SMAD1;ZBTB16;ZEB1;SULF1;CSGALNACT1;SOX6;SATB2;BMP3;HIF1A;CREB3L2;ESRRA;HOXA3;BMP7;ITGB8;PRRX1	0.0095	0.0845
GO:0051726_regulation_of_cell_cycle	29	118	2283	15891	NF2;TSC1;ARNTL;PHACTR4;E2F5;CABLES1;ADARB1;HIPK2;LIN54;RBBP4;RAD51D;TXLNG;CDK16;E2F3;E2F6;DTL;CDK14;SON;CDK19;IRF1;CSNK2A1;STAT3;E2F2;E2F1;GRK5;TARDBP;PRR11;PER2;E2F7	0.0093	0.0845
GO:0071560_cellular_response_to_transforming_growth_factor_beta_stimulus	17	57	2283	15891	ACVRL1;NR3C1;PDE3A;TGFBR1;SMAD3;SOX6;EPB41L5;SMAD7;ZFP36L1;SOX5;PPARGC1A;FYN;CRK;CRKL;YES1;PPM1A;WNT10A	0.0095	0.0845
GO:0090630_activation_of_GTPase_activity	25	97	2283	15891	TSC1;NDEL1;RABGAP1L;USP6NL;ABR;BCAS3;TBC1D14;RASGRP1;NEDD9;TBC1D17;RANGAP1;TBC1D4;RAPGEF1;USP6;ARHGEF10;EVI5;RUNDC1;TBC1D30;TIAM1;EIF5;CRK;CRKL;RABGAP1;TBC1D22B;MTSS2	0.0093	0.0845
GO:0120163_negative_regulation_of_cold-induced_thermogenesis	15	47	2283	15891	RB1;IP6K1;ARNTL;ACVR2B;ACOT13;NR1H2;ZNF423;ABHD6;ARRDC3;RBPJ;NOVA2;TLR4;LNPEP;PLCL1;ADAMTS5	0.0088	0.0845
GO:0000186_activation_of_MAPKK_activity	14	43	2283	15891	PSEN1;FRS2;TGFBR1;MAP3K8;RAPGEF1;MAP3K3;EGFR;MAP3K2;MAPK1;CRK;CRKL;MAP3K1;TAOK1;LRRK2	0.0097	0.0847
GO:0010468_regulation_of_gene_expression	33	140	2283	15891	ATP7A;NF1;APP;GDNF;IGF1;TGFBR2;ZNF451;SIRPA;ZNF507;CDK6;REST;POGZ;SORT1;HIF1A;ZFP36L1;PROX1;MEGF8;MAPK8;MAPK4;ZNF827;MAPK14;MAPK10;NPAT;ZNF462;PRDM10;CILK1;MAPK1;MAPK6;SRPK1;PIK3CA;NLK;TRIM44;UBXN2A	0.0097	0.0847
GO:0006606_protein_import_into_nucleus	21	77	2283	15891	CDKN1A;PPP3CA;ARNTL;FAM53C;PHB2;PRICKLE1;TNPO3;PIK3R1;NXT2;KPNB1;NUP155;RAN;NUTF2;HEATR3;TNPO1;STAT3;FGF9;IPO7;APPL1;IPO9;LRRK2	0.0098	0.0848
GO:0030522_intracellular_receptor_signaling_pathway	12	34	2283	15891	AR;PPARA;NR1H2;NR5A2;NR6A1;ESRRA;RORB;STAT3;RORA;NR4A2;NR4A3;DCBLD2	0.0099	0.085
GO:0006470_protein_dephosphorylation	34	146	2283	15891	PTEN;PPP3CA;PPP3R1;CTDSPL;PTPRD;CPPED1;PPP6C;STYX;PTPN12;PPP1R12A;PTPN3;SSH1;PPP2R5C;PPP2R1B;PPP1R3B;BTRC;SHOC2;PTPN1;PPP2R5E;PHLPP2;PTPRF;PDP2;FBXW11;PPP1CB;PTPN4;PTPN9;DUSP2;DUSP5;PTPN14;PPP1R3D;CTDSPL2;PPM1H;PPM1A;MTMR3	0.0102	0.0853
GO:0007173_epidermal_growth_factor_receptor_signaling_pathway	15	48	2283	15891	ERBIN;REPS2;TGFA;PIK3R1;RPS6KA5;EGFR;SLC30A10;SOS1;EREG;GAB1;GRB2;PLCG1;SRC;PIK3CA;SOCS5	0.0102	0.0853
GO:0008344_adult_locomotory_behavior	15	48	2283	15891	TSC1;PAFAH1B1;APP;GDNF;ATP1A2;GRIN1;KALRN;BTBD9;MECP2;ARCN1;TMOD1;CHL1;ADAM22;HOXD10;NR4A2	0.0102	0.0853
GO:0007528_neuromuscular_junction_development	11	30	2283	15891	CACNB1;CACNB2;CACNB3;CACNB4;CACNA2D2;KALRN;UNC13A;ANK3;NEDD4;TNC;LRRK2	0.0106	0.0865
GO:0030534_adult_behavior	11	30	2283	15891	PTEN;PCDH17;NRXN1;SLC1A2;PAX5;SHANK3;SHANK2;MAFG;SPTBN2;NR4A3;CNTNAP2	0.0106	0.0865
GO:0031295_T_cell_costimulation	16	53	2283	15891	CDC42;BTLA;PAK3;PAK1;PIK3R1;MAP3K8;FYN;EFNB2;EFNB3;GRB2;EFNB1;SRC;YES1;PIK3CA;RAC1;PDCD1LG2	0.0106	0.0865
GO:0007409_axonogenesis	21	78	2283	15891	APP;DRD2;NTNG1;SHTN1;PAK3;SLITRK2;STMN1;ANK3;CTNNA2;PLPPR4;SLITRK4;BRSK2;KLF7;NUMBL;CREB1;PITPNA;RAB10;AMIGO1;SPTBN4;NEFH;PARD6B	0.0109	0.0882
GO:0000187_activation_of_MAPK_activity	29	120	2283	15891	GHR;KIT;HGF;IGF1;FGF1;ERP29;FRS2;TGFA;PROK2;PAK3;NRG1;PIK3CB;MAP2K4;PEA15;MAPK14;MAPK10;FGF2;MAP3K2;MAP3K11;MAPK1;TLR4;DUSP5;FGF10;TRAF6;CRKL;TAOK1;TAB3;ITGA1;LRRK2	0.0111	0.0891
GO:0040014_regulation_of_multicellular_organism_growth	10	26	2283	15891	GHR;APP;IGF1;CACNA2D2;FTO;STAT3;MBD5;SGPL1;PIK3CA;TNKS2	0.0113	0.0899
GO:0001953_negative_regulation_of_cell-matrix_adhesion	9	22	2283	15891	NF1;NF2;NEXMIF;ACER2;AJAP1;CASK;BCL6;PIK3R1;MAP4K4	0.0118	0.091
GO:0016358_dendrite_development	12	35	2283	15891	APP;PRKG1;MECP2;PAK3;SYNGAP1;SS18L1;DAB1;BMP7;STRN;NTN1;CRK;CRKL	0.0118	0.091
GO:0042059_negative_regulation_of_epidermal_growth_factor_receptor_signaling_pathway	12	35	2283	15891	SH3KBP1;CDC42;TGFA;ARHGEF7;EPN1;PTPN3;EPS15;EGFR;EREG;GRB2;DAB2IP;ITGA1	0.0118	0.091
GO:1990090_cellular_response_to_nerve_growth_factor_stimulus	12	35	2283	15891	PTEN;APP;RAP1A;MAPT;STMN2;RAPGEF1;CREB1;RAPGEF2;KIF1B;ARF6;CRK;E2F1	0.0118	0.091
GO:0045600_positive_regulation_of_fat_cell_differentiation	16	54	2283	15891	HTR2A;LMO3;TMEM64;SH3PXD2B;ZBTB16;ZNF385A;CMKLR1;ZFP36L1;CREBL2;CREB1;STK4;ASXL2;FRZB;SYAP1;WDFY2;CCDC71L	0.0122	0.0933
GO:0001889_liver_development	20	74	2283	15891	ATP7A;MET;NF1;PKD2;HGF;RARB;AK4;HMGCS1;RPGRIP1L;SMAD3;RELA;TGFBR3;CIT;ARID5B;PROX1;COBL;KRAS;ARF6;ONECUT2;PIK3CA	0.0124	0.0934
GO:0045732_positive_regulation_of_protein_catabolic_process	19	69	2283	15891	AREL1;TRIM32;ATG7;NEDD4L;TIPARP;SMURF1;SNX1;ITCH;TNFAIP3;NEDD4;DTL;HECW2;CSNK2A1;FOXO1;SORL1;NSF;LPCAT1;DAB2IP;EGLN2	0.0124	0.0934
GO:0002053_positive_regulation_of_mesenchymal_cell_proliferation	9	23	2283	15891	TGFBR2;VEGFA;FOXP2;FGFR1;FOXF1;FGF9;PDGFA;BMPR1A;PRRX1	0.0146	0.0994
GO:0006024_glycosaminoglycan_biosynthetic_process	13	41	2283	15891	EXT1;PXYLP1;HS2ST1;NDST1;GCNT2;EXTL3;GPC4;GPC1;SDC2;HS6ST1;GPC6;SDC3;XYLT1	0.0147	0.0994
GO:0006974_cellular_response_to_DNA_damage_stimulus	50	240	2283	15891	PSEN1;CDKN1A;CUL4A;ACER2;FOXP1;CHD2;ZBTB38;ZBTB40;FBXO45;CBX5;PAK1;ZBTB4;YAP1;BCL6;ZNF385A;NFATC2;SLF2;ZNF652;XIAP;FMR1;APTX;SUV39H1;FBXO31;TLK2;DTL;USP28;MORC2;SETD7;EGLN3;ZBTB7A;POLK;ZMAT3;PARP1;FOXO1;NPAS2;MAPK1;UBE2B;YY1;DYRK2;RNF8;TRAF6;BCL3;BTG2;NUAK1;ZBTB5;WAC;TAOK1;CCND1;ZBTB47;POLQ	0.0135	0.0994
GO:0007169_transmembrane_receptor_protein_tyrosine_kinase_signaling_pathway	26	106	2283	15891	KIT;MET;CSF1;ERBB3;ERBB4;CD8A;FLT1;FGFR1;PIK3CB;AXL;EPHA5;SH2B3;POLR1G;RAPGEF1;EPHA4;EPHB2;TYRO3;EGFR;PDGFRA;FYN;FRK;KDR;EPHB3;SRC;YES1;GAB2	0.0134	0.0994
GO:0007612_learning	17	60	2283	15891	ATXN1;APP;DLG4;SLC12A5;NRXN1;ATXN1L;JPH4;SLC24A2;EPHB2;CNTN2;FYN;SHANK3;SHANK2;GMFB;CNTNAP2;SORCS3;UBA6	0.014	0.0994
GO:0009791_post-embryonic_development	19	70	2283	15891	PSEN1;PLEKHA1;SMAD2;ACVR2B;MECP2;TGFBR1;SOX6;FOXP2;CHST11;TIPARP;ARID5B;PYGO1;PLAGL2;SGPL1;NR4A2;SERP1;BPNT2;HEG1;ALX4	0.014	0.0994
GO:0030182_neuron_differentiation	31	134	2283	15891	MET;RB1;ATP2B2;RUNX1;LHX8;RUNX2;RUNX3;PTPRD;HIPK2;LDB1;TENT2;LMX1B;MBD1;HDAC9;LHX6;BRSK2;WNT2B;MYEF2;MYT1L;WNT9B;DNMT3A;HIPK1;SOX11;CDK5R1;POU3F2;NEUROG1;FZD4;FZD3;WNT10A;LHX4;WNT7B	0.0146	0.0994
GO:0031954_positive_regulation_of_protein_autophosphorylation	9	23	2283	15891	VEGFA;NEK10;RAP2C;CALM1;PDGFA;RAP2B;SRC;RASSF2;RAP2A	0.0146	0.0994
GO:0035235_ionotropic_glutamate_receptor_signaling_pathway	9	23	2283	15891	APP;GRIK3;GRIN1;GRIN2A;GRIN2B;GRIK2;GRID2;CPEB4;CDK5R1	0.0146	0.0994
GO:0042060_wound_healing	21	80	2283	15891	ITGB3;NF1;PPARA;SMAD2;ERBB3;TGFBR2;PAK1;TGFBR1;TGFB2;SMAD3;NRG1;ELK3;EGFR;PDGFRA;FGF2;EREG;TNC;PDGFA;FGF10;VANGL2;DCBLD2	0.0137	0.0994
GO:0045821_positive_regulation_of_glycolytic_process	9	23	2283	15891	PSEN1;APP;IGF1;HTR2A;PFKFB3;ZBTB20;HIF1A;ENTPD5;PRKAA2	0.0146	0.0994
GO:0097150_neuronal_stem_cell_population_maintenance	9	23	2283	15891	SS18;FANCD2;IGF2BP1;REST;PROX1;CDH2;FOXO1;PRRX1;HOOK3	0.0146	0.0994
GO:0099560_synaptic_membrane_adhesion	9	23	2283	15891	PCDH17;PTPRD;NTNG1;NRXN1;SLITRK2;IL1RAP;PTPRF;GPC4;EFNA5	0.0146	0.0994
GO:1903861_positive_regulation_of_dendrite_extension	9	23	2283	15891	PLAA;UNC13A;RIMS2;SYT1;SYT2;NEDD4L;RIMS1;RASAL1;SMURF1	0.0146	0.0994
GO:2000300_regulation_of_synaptic_vesicle_exocytosis	15	50	2283	15891	HTR2A;CHRM2;DRD2;PREPL;GIT1;RIMS2;CASK;RIMS1;FBXL20;RIMS4;CSPG5;BACE1;PPFIA2;RIMS3;LRRK2	0.0137	0.0994
GO:0030509_BMP_signaling_pathway	22	86	2283	15891	ACVRL1;SMAD5;SMAD1;RGMB;RUNX2;FAM83G;ACVR1;ZFYVE16;ACVR2B;RGMA;SMAD7;SLC33A1;TGFBR3;SMURF1;BMPR2;MEGF8;ACVR2A;UBE2D3;BMP7;SKI;BMPR1A;SMAD4	0.0149	0.1
GO:0010718_positive_regulation_of_epithelial_to_mesenchymal_transition	14	46	2283	15891	TWIST1;SMAD2;PDPN;TGFBR2;TGFBR1;TGFB2;SMAD3;EZH2;DAB2;GLIPR2;TIAM1;GCNT2;BMP7;SMAD4	0.0153	0.1013
GO:0090102_cochlea_development	11	32	2283	15891	PAFAH1B1;GABRB2;KCNK2;PSAP;TIFAB;RPGRIP1L;EPHA4;KCNK3;HOXA1;NEUROG1;SOBP	0.0153	0.1013
GO:0006977_DNA_damage_response,_signal_transduction_by_p53_class_mediator_resulting_in_cell_cycle_arrest	16	56	2283	15891	CDKN1A;ZNF385A;TFDP2;MDM4;CASP2;CNOT6L;CDK2;CNOT7;AURKA;RBL2;CNOT6;SOX4;ARID3A;E2F1;BTG2;E2F7	0.0159	0.1019
GO:0019827_stem_cell_population_maintenance	15	51	2283	15891	KIT;LIF;DDX6;DIS3L2;EOMES;SMC1A;TRIM8;FGF4;MED14;BMPR1A;TBX3;ARID1A;RTF1;LIN28A;TET1	0.0157	0.1019
GO:0031532_actin_cytoskeleton_reorganization	16	56	2283	15891	KIT;NRP1;AUTS2;PAK1;MKLN1;RHOBTB2;CXADR;RHOBTB1;BRSK2;PTPN1;CDC42BPA;GAB1;FGF10;CDC42BPG;PARVA;RAP2A	0.0159	0.1019
GO:0034446_substrate_adhesion-dependent_cell_spreading	15	51	2283	15891	ITGB3;NRP1;PXN;BVES;AXL;ITGA8;NTN4;TYRO3;PEAK1;LAMC1;EPHB3;SRC;RAC1;FZD4;PARVA	0.0157	0.1019
GO:0060395_SMAD_protein_signal_transduction	16	56	2283	15891	HNF4A;SMAD5;SMAD2;SMAD1;HIPK2;TGFB2;SMAD3;SLC33A1;BMP3;BMP7;INHBA;SKI;SMAD4;LNPEP;GDF11;ATOH8	0.0159	0.1019
GO:0010628_positive_regulation_of_gene_expression	74	385	2283	15891	PSEN1;AR;KIT;MITF;PKP1;PTEN;TWIST1;APP;LDLR;IGF1;CSF1;SMAD1;RBMS3;ERBB3;SH3PXD2B;TNRC6B;CD34;VEGFA;ERP29;HEY1;RIMS2;ANK2;TGFBR1;TNRC6C;CALCOCO1;ETS1;SMAD3;CDK6;ANK3;NRG1;CALCR;RIMS1;NCOA3;DDX3X;HIF1A;SP1;PIK3CB;RDX;CYP26B1;MAPK8;KDM6A;QKI;FUBP1;EPHB2;MAPK14;AGO1;ROCK2;PPARGC1A;PAWR;RBPJ;KIF1B;STAT3;KRAS;BMP7;CDH5;CLU;FGF9;TNC;INHBA;ITGB8;MSN;MAPK1;SOX11;TLR4;RAB27A;E2F1;PPM1F;AGO4;DLL4;VSIR;AGO3;…	0.0163	0.1031
GO:0050919_negative_chemotaxis	12	37	2283	15891	ITGB3;SEMA4D;SEMA7A;SEMA6D;SEMA4F;SEMA6A;FLRT2;EFNA5;PDGFA;SEMA5A;SEMA3A;SEMA3G	0.0164	0.1031
GO:1900026_positive_regulation_of_substrate_adhesion-dependent_cell_spreading	12	37	2283	15891	RREB1;DNM2;NRP1;TRIOBP;CDC42;ARHGEF7;NEDD9;CSPG5;CRK;CRKL;HAS2;RAC1	0.0164	0.1031
GO:0000226_microtubule_cytoskeleton_organization	25	103	2283	15891	ATXN7;MID1;PAFAH1B1;SS18;EML1;MARK2;DCLK2;TACC1;MAPT;ATXN3;TBCEL;CLASP1;MAP7;MARK4;CLASP2;SON;TACC2;PARD3B;GAS2L3;CNTN2;TTL;CDK5R1;TAOK1;NEFH;TTBK2	0.0166	0.1037
GO:0051301_cell_division	67	344	2283	15891	NR3C1;RB1;REEP3;DYRK3;SGO1;CSNK1A1;ZNF207;TRIOBP;TENT4B;NSL1;CABLES1;MICAL3;TACC1;CCND3;CLASP1;NEDD9;CDK6;GNAI2;KLHL13;POGZ;MARK4;CLASP2;CCNT1;CCNT2;ANAPC16;CDC6;MCMBP;BRSK2;DIS3L2;IST1;SMC1A;CCNY;CDK14;CLTC;CDK2;RAN;PARD3B;MAPRE3;ARPP19;SENP5;EVI5;PKN2;FIGN;AURKA;KLHL21;KMT5A;NEK9;ARF6;CCND2;PPP1CB;RBBP8;UBE2I;RNF8;CCNG2;HNRNPU;CDC23;PRKCE;GNAI3;MAPRE1;PDS5B;INO80;USP37;PARD6B;CCND1;CCNE2;MPLKIP…	0.0169	0.1049
GO:0030512_negative_regulation_of_transforming_growth_factor_beta_receptor_signaling_pathway	20	77	2283	15891	SMAD2;LDLRAD4;DNM2;TGFBR2;ZNF451;PEG10;TGFBR1;SMAD3;CHST11;SMAD7;TGFBR3;SMURF1;CAV2;PMEPA1;ZBTB7A;SNX6;SKI;ONECUT2;PPM1A;PRDM16	0.0173	0.1067
GO:0001822_kidney_development	23	93	2283	15891	CA2;TSC1;VEGFA;ACVR2B;RPGRIP1L;SULF1;TGFBR1;TGFB2;GREB1L;TIPARP;PCSK5;BCL2L11;ARID5B;PROX1;CYP26B1;ITGA8;PYGO1;SOX11;TCF21;SGPL1;OVOL1;HAS2;PKHD1	0.0177	0.1076
GO:0014065_phosphatidylinositol_3-kinase_signaling	11	33	2283	15891	NF1;IGF1;HTR2A;PLEKHA1;ERBB3;PIK3R1;ZFP36L1;PIK3CB;TYRO3;IRS1;PIK3CA	0.0181	0.1076
GO:0030513_positive_regulation_of_BMP_signaling_pathway	11	33	2283	15891	ACVRL1;SMAD2;SULF1;BMPR2;RNF165;ZNF423;GATA4;RBPJ;CDH5;SOX11;SMAD4	0.0181	0.1076
GO:0032436_positive_regulation_of_proteasomal_ubiquitin-dependent_protein_catabolic_process	19	72	2283	15891	PSEN1;SUMO2;RCHY1;CSNK1A1;PRICKLE1;SMAD7;DAB2;RNF217;TRIB3;AURKA;CSNK1D;CLU;CBFA2T3;ARIH1;FBXO22;SOCS5;ANKIB1;SOCS4;LRRK2	0.0176	0.1076
GO:0045879_negative_regulation_of_smoothened_signaling_pathway	9	24	2283	15891	RB1;RUNX2;SERPINE2;MOSMO;BTRC;MEGF8;GPR37L1;HHIP;SALL3	0.0179	0.1076
GO:1903078_positive_regulation_of_protein_localization_to_plasma_membrane	15	52	2283	15891	WNK3;DPP10;SORBS1;SQSTM1;PLS1;STX3;PIK3R1;EPHB2;EGFR;ARF6;PTPN9;KIF5B;AKAP5;PRKCE;RER1	0.0179	0.1076
GO:0000209_protein_polyubiquitination	48	234	2283	15891	MARCHF8;NHLRC3;UNKL;TRIM71;AREL1;FBXO41;TRIM32;TRIM2;PSMB5;NEDD4L;MKRN1;MARCHF1;FBXL20;SMURF1;FBXO32;RNF165;BTRC;ITCH;CUL3;RNF111;FBXL4;FBXO31;NEDD4;DTL;RNF217;UBE2D3;HECW2;FBXW11;PSMB9;THOP1;UBE2B;UBE2G1;TRAF6;LNPEP;ARIH1;SKP1;FBXL3;FBXO22;UBE3C;FBXO21;RLIM;FBXO40;UBE2R2;RNF125;ANKIB1;RMND5A;TNKS2;ZNRF1	0.0188	0.1098
GO:0006897_endocytosis	39	182	2283	15891	GHR;APP;LDLR;DNM2;LRP8;SH3KBP1;RABGAP1L;CDC42;STEAP2;SNX18;ANK2;EPN1;DNM3;EHBP1;RAB34;RUBCN;BCL2L1;CLINT1;WASF2;SORT1;RIN2;RAB5B;PIK3CB;GAPVD1;SNX33;BIN1;CSNK1G1;FNBP1;AAK1;CYTH2;RALBP1;FKBP15;MTMR9;RAB22A;TIGD5;SSC4D;WIPF2;MARCHF3;LRRK2	0.0186	0.1098
GO:0035264_multicellular_organism_growth	21	83	2283	15891	AR;GPD2;ATRX;RARB;PLEKHA1;PDE4D;ADARB1;PLAG1;SLC12A5;SLC1A2;ARID5B;ZFP36L1;KDM6A;TBL1XR1;GRHL2;SOS1;H3-3B;SPTBN2;HEG1;TNKS2;PKDCC	0.0187	0.1098
GO:0001659_temperature_homeostasis	8	20	2283	15891	HTR2A;DRD2;FTO;NAPEPLD;ARRDC3;PPARGC1A;STAT3;FOXO1	0.019	0.1103
GO:0042147_retrograde_transport,_endosome_to_Golgi	20	78	2283	15891	STX16;GOSR1;GOSR2;VPS26A;PREPL;RGP1;TMEM87A;VPS53;TBC1D17;PIKFYVE;SNX1;SNX5;STX6;CLTC;ERC1;EVI5;VTI1A;RAB6B;SNX6;VTI1B	0.0192	0.1108
GO:0042771_intrinsic_apoptotic_signaling_pathway_in_response_to_DNA_damage_by_p53_class_mediator	10	29	2283	15891	CDKN1A;HIPK2;TP63;CDIP1;USP28;HIPK1;DYRK2;BCL3;PHLDA3;AEN	0.0199	0.1129
GO:1904646_cellular_response_to_amyloid-beta	13	43	2283	15891	PSEN1;CACNA1A;APP;IGF1;CACNB1;BCL2L2;BCL2L11;BACE1;EPHA4;SNX6;FYN;PARP1;TLR4	0.0198	0.1129
GO:2000145_regulation_of_cell_motility	10	29	2283	15891	ERBB3;ERBB4;ABL2;CDK6;NRG1;SSX2IP;PKN2;ROCK2;EGFR;EREG	0.0199	0.1129
GO:0010862_positive_regulation_of_pathway-restricted_SMAD_protein_phosphorylation	14	48	2283	15891	ACVRL1;ACVR1;TGFBR1;TGFB2;BMP3;BMPR2;DAB2;ACVR2A;BMP7;INHBA;ACVR1B;BMPR1A;SMAD4;GDF11	0.0202	0.1132
GO:0021549_cerebellum_development	14	48	2283	15891	PSEN1;SCN5A;ABAT;SSTR1;MECP2;RPGRIP1L;PAK1;FOXP2;GBX2;PPARGC1A;NCOA1;CDK5R1;FAIM2;TTBK2	0.0202	0.1132
GO:0030838_positive_regulation_of_actin_filament_polymerization	15	53	2283	15891	RHOBTB2;TENM1;NCKAP1L;BAG4;RHOBTB1;CDC42EP3;KIRREL1;BIN1;ARF6;GRB2;PRKCE;NCKAP1;FCHSD2;CRACD;FCHSD1	0.0203	0.1132
GO:0002062_chondrocyte_differentiation	11	34	2283	15891	RUNX3;FGFR1;NFIB;CREB3L2;MEF2D;WNT2B;SNX19;MAPK14;GPLD1;FGF9;BMPR1A	0.0213	0.1174
GO:2001237_negative_regulation_of_extrinsic_apoptotic_signaling_pathway	11	34	2283	15891	AR;ITGA6;IGF1;NRP1;ACVR1;YAP1;TGFBR1;RELA;ZMYND11;GCLM;SRC	0.0213	0.1174
GO:0051894_positive_regulation_of_focal_adhesion_assembly	9	25	2283	15891	TSC1;NRP1;VEGFA;SMAD3;EPB41L5;MAP4K4;KDR;RAC1;PPM1F	0.0217	0.1189
GO:0070373_negative_regulation_of_ERK1_and_ERK2_cascade	19	74	2283	15891	PTEN;LMO3;ATF3;SIRPA;SPRY4;TNIP1;LIF;PTPN1;NDRG2;WNK2;SEMA6A;RAPGEF1;EPHB2;RPS6KA6;TLR4;SMAD4;SYNJ2BP;DAB2IP;SPRED1	0.0218	0.1189
GO:0007257_activation_of_JUN_kinase_activity	12	39	2283	15891	DBNL;MDFIC;MAP3K12;PTPN1;MAP2K4;MAP3K9;MAP3K2;MAP3K11;MAP3K10;TAOK1;DAB2IP;WNT7B	0.0222	0.1204
GO:0001570_vasculogenesis	16	59	2283	15891	TGFBR2;VEGFA;GJC1;YAP1;TIPARP;ZFP36L1;TEAD2;QKI;FOXF1;ITGB8;KDR;SGPL1;HAS2;FZD4;AGGF1;HEG1	0.0229	0.1232
GO:0002042_cell_migration_involved_in_sprouting_angiogenesis	8	21	2283	15891	NRP1;VEGFA;GREM1;SRF;FGF2;EFNB2;GPLD1;KDR	0.0234	0.1232
GO:0031032_actomyosin_structure_organization	10	30	2283	15891	EPB41L5;CIT;EPB41L1;FRMD5;CNN1;ROCK2;MYO18A;EPB41L4A;CDC42BPA;CDC42BPG	0.0236	0.1232
GO:0032332_positive_regulation_of_chondrocyte_differentiation	8	21	2283	15891	ACVRL1;RUNX2;ZBTB16;SMAD3;RELA;SOX6;SOX5;PKDCC	0.0234	0.1232
GO:0048008_platelet-derived_growth_factor_receptor_signaling_pathway	10	30	2283	15891	PTEN;PLEKHA1;NRP1;TIPARP;ARID5B;RAPGEF1;PDGFRA;PDGFA;SGPL1;NR4A3	0.0236	0.1232
GO:0051491_positive_regulation_of_filopodium_assembly	10	30	2283	15891	NRP1;FNBP1L;CDC42;ARAP1;BCAS3;TGFBR1;DNM3;TENM1;FMR1;SRF	0.0236	0.1232
GO:1990830_cellular_response_to_leukemia_inhibitory_factor	23	96	2283	15891	SRSF7;SSTR1;MRAS;TFRC;SPOCK2;ABCG4;MYNN;SMAD7;ARID5B;NR5A2;TLE4;GCLM;CREB1;FGF4;PIGA;SRSF3;SMARCA5;HNRNPU;SYNGR1;FZD4;NEFH;INA;UBXN2A	0.0234	0.1232
GO:0001501_skeletal_system_development	30	135	2283	15891	EXT1;SHOX;HOXD13;IGF1;PAPSS2;SH3PXD2B;TP63;TGFBR1;TGFB2;CMKLR1;FGFR1;BMP3;TRPS1;CDH11;HDAC4;FRZB;BMP7;COL19A1;SOX4;SOX11;RPS6KA3;GDF11;MMP16;TBX3;SERP1;RASSF2;BPNT2;ALX4;ANKH;PKDCC	0.0244	0.1254
GO:0006366_transcription_by_RNA_polymerase_II	53	268	2283	15891	ESR1;NR3C1;PAX3;SHOX;HOXD13;RREB1;CREB5;RUNX3;MAF;GLIS3;NFAT5;LDB1;FOSB;GTF2H1;ETV1;POU6F2;FOXO4;THRA;KMT2A;BMPR2;MBD1;POU2F2;MEIS2;CCNT1;CCNT2;HIF1A;TSC22D1;TBPL1;SOX5;MAX;GTF2A1;PAX5;RNGTT;SRF;TAF4B;POLR2F;ZNF202;KLF13;FUBP1;CREB1;HLF;VEZF1;ZNF148;IRF1;PARP1;TAF4;ELOA;NFATC3;POLR2D;NKX6-1;TARDBP;AFF4;RTF1	0.0243	0.1254
GO:0019216_regulation_of_lipid_metabolic_process	22	91	2283	15891	HNF4A;HMGCR;PPARA;FHL2;PSAP;NCOR2;TXNRD1;HMGCS1;TBL1X;ACOX1;BCL11B;RUBCNL;RGL1;TRIB3;CHD9;TBL1XR1;NCOA1;NPAS2;ABCA1;DNAJC15;TNFRSF21;GRHL1	0.0243	0.1254
GO:0034614_cellular_response_to_reactive_oxygen_species	11	35	2283	15891	PKD2;PXN;MAPT;MMP2;PPARGC1B;PDK2;CAMKK2;MAPK8;EGFR;PDGFRA;MAPK1	0.0249	0.126
GO:0034765_regulation_of_ion_transmembrane_transport	26	113	2283	15891	CACNA1A;CACNA1E;CACNA1I;CACNA2D2;KCNC4;GPR89A;CLIC5;NEDD4L;SCN1A;SCN8A;KCNA2;KCNQ3;KCNJ15;NEDD4;GPR89B;KCNC3;KCND3;KCNH1;KCNJ6;KCNJ10;KCNK5;KCNAB3;KCNB1;HCN4;KCNJ12;KCNK10	0.0248	0.126
GO:0042177_negative_regulation_of_protein_catabolic_process	11	35	2283	15891	GRIN2A;HMGCR;SERPINE2;SMAD3;RELA;NRG1;MDM4;SNX12;AZIN1;EGFR;FYN	0.0249	0.126
GO:0031647_regulation_of_protein_stability	20	81	2283	15891	NF2;CTSA;PTEN;ANK2;SUGT1;NEDD4L;MOSMO;ASPH;APTX;USP3;ATF7IP;USP28;AURKA;KRAS;MAPK1;SOX4;B4GALT5;TARDBP;DDI2;LRRK2	0.0259	0.1268
GO:0042327_positive_regulation_of_phosphorylation	9	26	2283	15891	PSEN1;AR;ITGA6;APP;NRP1;PPARGC1B;NCKAP1L;EGFR;EREG	0.026	0.1268
GO:0043407_negative_regulation_of_MAP_kinase_activity	12	40	2283	15891	NF1;HMGCR;SPRY4;INPP5K;PTPN1;SH2B3;SPRY3;STK38;BMP7;RGS2;SORL1;DAB2IP	0.0257	0.1268
GO:0046854_phosphatidylinositol_phosphorylation	14	50	2283	15891	IP6K1;PIP5KL1;PIKFYVE;PIK3R1;PIK3CB;SOCS2;TTC7A;FAM126B;PIP4K2A;FAM126A;SOCS6;PIK3CA;SOCS5;BPNT2	0.0262	0.1268
GO:0048812_neuron_projection_morphogenesis	16	60	2283	15891	ATP7A;DNM2;DBNL;SHTN1;PAK1;NCKAP1L;STRADB;MAP4K4;EGFR;BMP7;NCKAP1;CNTNAP2;DAB2IP;WNT7B;ITGA1;LRRK2	0.0257	0.1268
GO:0048843_negative_regulation_of_axon_extension_involved_in_axon_guidance	9	26	2283	15891	NRP1;SEMA4D;SEMA7A;SEMA6D;SEMA4F;SEMA6A;SEMA5A;SEMA3A;SEMA3G	0.026	0.1268
GO:0061337_cardiac_conduction	13	45	2283	15891	SCN5A;CACNA1C;CACNB1;CACNB2;CACNB3;CACNB4;KCNJ2;CACNA2D2;SCN1B;KCND3;KCNK3;SPTBN4;KCNJ12	0.0261	0.1268
GO:0071310_cellular_response_to_organic_substance	9	26	2283	15891	PSAP;SATB2;MAPK8;MAPK4;MAPK14;MAPK10;MAPK1;MAPK6;POU3F2	0.026	0.1268
GO:0071456_cellular_response_to_hypoxia	27	119	2283	15891	ATP7A;PGK1;PTEN;TWIST1;AK4;KCNK2;VEGFA;CPEB1;SLC8A1;HIPK2;HYOU1;PHB2;MDM4;HIF1A;ZFP36L1;SUV39H1;DNMT3A;PPARGC1A;B3GAT1;HP1BP3;BMP7;KCNK3;RORA;STC1;E2F1;PRKCE;SRC	0.0258	0.1268
GO:0007517_muscle_organ_development	22	92	2283	15891	SGCB;SGCD;PAX3;TWIST1;IGF1;ACHE;ITGA11;FXR1;CHD2;MRAS;SOX6;ETV1;FOXO4;BVES;USP2;MEF2D;TCF12;MRTFB;JPH1;POU6F1;ZNF609;ALX4	0.0266	0.1281
GO:0043410_positive_regulation_of_MAPK_cascade	24	103	2283	15891	AR;KIT;IGF1;PSAP;FLT1;WWC1;FGFR1;DHX33;CAV2;CDON;LIF;CDH2;ROCK2;PDGFRA;JCAD;FGF9;KDR;PDGFA;FGF10;GPR37L1;GPR37;PRKCE;DAB2IP;TRIM5	0.0269	0.1289
GO:0000079_regulation_of_cyclin-dependent_protein_serinethreonine_kinase_activity	15	56	2283	15891	PTEN;CDKN1A;CCNJ;CCND3;GTF2H1;CCNT1;CCNT2;CDC6;CCNJL;CCNL1;CCND2;CDK5R1;CCNG2;CCND1;CCNE2	0.0293	0.134
GO:0001843_neural_tube_closure	19	77	2283	15891	TSC1;TWIST1;TRIM71;PHACTR4;TGFB2;PRICKLE1;DLC1;ZEB2;PRKACB;TEAD2;COBL;KDM6A;GRHL2;LRP6;SKI;TRAF6;ARID1A;FZD3;VANGL2	0.0295	0.134
GO:0006306_DNA_methylation	8	22	2283	15891	ATRX;BEND3;EHMT1;EZH2;ATF7IP;BAZ2A;DNMT3A;KMT2E	0.0284	0.134
GO:0006493_protein_O-linked_glycosylation	11	36	2283	15891	TET2;OGA;PGM3;TET3;GCNT4;GALNT1;B4GAT1;TRAK2;POFUT1;TET1;POGLUT1	0.0289	0.134
GO:0008286_insulin_receptor_signaling_pathway	20	82	2283	15891	GRB10;AP3S1;NDEL1;SORBS1;ATP6V0B;FOXO4;PDK2;CAV2;PIK3R1;PTPN1;SOS1;GPLD1;ATP6V1B2;FOXO1;GAB1;GRB2;PDK4;EIF4EBP2;IRS1;APPL1	0.0286	0.134
GO:0010595_positive_regulation_of_endothelial_cell_migration	15	56	2283	15891	ITGB3;FGF1;FOXP1;NRP1;VEGFA;AAMP;BCAS3;ETS1;BMPR2;PROX1;ROCK2;GPLD1;KDR;ATOH8;EMC10	0.0293	0.134
GO:0016567_protein_ubiquitination	81	441	2283	15891	UBE2W;SPOPL;TULP4;CUL4A;RCHY1;ZBTB16;AREL1;CDC42;TRIM32;FBXO45;UBE2K;RNF24;ATG7;NEDD4L;UBE2QL1;MSL2;KLHL2;RNF182;XIAP;KLHL13;TRAF3;SMURF1;ASB6;UBE2H;FBXO32;ANAPC16;HIF1A;ENC1;BTRC;ITCH;KLHL3;CUL3;SOCS2;RNF111;MARCHF6;RNF130;NEDD4;DCAF10;JADE2;DTX4;UBE2D3;RNF121;HECW2;RNF220;CBLB;KLHL21;CAND1;TRIM8;GAN;FBXW11;PEX13;UBE2B;UBE2G1;RNF8;SOCS6;ARIH1;DCAF7;SKP1;FBXL3;SOCS5;KLHL20;RTF1;TRIM9;FEM1B;UBE2D4…	0.0289	0.134
GO:0034332_adherens_junction_organization	12	41	2283	15891	CADM1;CADM2;NECTIN3;CDH19;NUMBL;CDH2;CDH11;CDH7;CDH6;CDH5;SRC;RAB8B	0.0295	0.134
GO:0035024_negative_regulation_of_Rho_protein_signal_transduction	8	22	2283	15891	MET;BCL6;ABL2;SCAI;STMN1;DLC1;CUL3;HEG1	0.0284	0.134
GO:0045672_positive_regulation_of_osteoclast_differentiation	8	22	2283	15891	CA2;CSF1;TMEM64;KLF10;PPARGC1B;CREB1;TRAF6;IL23R	0.0284	0.134
GO:0045860_positive_regulation_of_protein_kinase_activity	14	51	2283	15891	CDKN1A;CSF1;RAP1A;VLDLR;DAG1;PPP1R9A;MAPRE3;RAPGEF2;DAB1;EREG;MMD;RASSF2;CAMKK1;CACUL1	0.0296	0.134
GO:0071230_cellular_response_to_amino_acid_stimulus	14	51	2283	15891	ATP7A;GLRA1;CPEB1;MMP2;ZEB1;CPEB3;BCL2L1;SLC38A9;SESN3;CPEB4;DNMT3A;EGFR;PDGFRA;RRAGD	0.0296	0.134
GO:0045070_positive_regulation_of_viral_genome_replication	9	27	2283	15891	ADAR;ADARB1;DDX3X;VAPB;NR5A2;PKN2;CNOT7;LARP1;SRPK1	0.031	0.1391
GO:0046580_negative_regulation_of_Ras_protein_signal_transduction	9	27	2283	15891	SPRY4;SYNGAP1;TGFB2;RASAL1;RASA2;RAPGEF1;SPRY3;EPHB2;DAB2IP	0.031	0.1391
GO:0009267_cellular_response_to_starvation	17	67	2283	15891	KLF10;GLUL;ATG7;BMPR2;MAX;ZFYVE1;WNT2B;WNT9B;FOXO1;PDK4;SREBF2;DSC2;FBXO22;DNAJC15;ATG14;RRAGD;LRRK2	0.0313	0.1398
GO:0001974_blood_vessel_remodeling	10	32	2283	15891	ACVRL1;ATP7A;ACVR2B;BMPR2;LIF;AXL;RBPJ;HOXA3;FGF10;DLL4	0.0325	0.1411
GO:0001975_response_to_amphetamine	10	32	2283	15891	DRD2;GRIN1;GRIN2A;PDE1B;PPP3CA;RGS4;HDAC9;RGS2;NR4A2;RGS17	0.0325	0.1411
GO:0002027_regulation_of_heart_rate	10	32	2283	15891	SCN5A;DRD2;PDE4D;SLC8A1;ANK2;BVES;CALM1;HCN4;SEMA3A;GPD1L	0.0325	0.1411
GO:0030316_osteoclast_differentiation	10	32	2283	15891	MITF;CSF1;FOXP1;TFRC;CCN4;TNFRSF11A;MAPK14;TRAF6;GAB2;OSTM1	0.0325	0.1411
GO:0032922_circadian_regulation_of_gene_expression	16	62	2283	15891	DRD2;PPARA;ARNTL;KMT2A;USP2;GFPT1;KDM2A;CLOCK;PPARGC1A;CSNK1D;NPAS2;PER1;PPP1CB;RORA;HNRNPU;PER2	0.0321	0.1411
GO:0043524_negative_regulation_of_neuron_apoptotic_process	30	139	2283	15891	PSEN1;GDNF;GABRB2;GRIN1;ITSN1;ERBB3;NRP1;MECP2;HIPK2;SET;SYNGAP1;GRIK2;BCL2L1;OXR1;CHL1;AXL;CPEB4;GCLM;TYRO3;PPARGC1A;SNX6;KRAS;FYN;SLC30A10;NR4A2;PIK3CA;BTG2;NR4A3;FAIM2;FOXQ1	0.0326	0.1411
GO:0060325_face_morphogenesis	10	32	2283	15891	PLEKHA1;MMP2;ASPH;TIPARP;ARID5B;CRISPLD1;PDGFRA;LRP6;SKI;SGPL1	0.0325	0.1411
GO:0050804_modulation_of_chemical_synaptic_transmission	15	57	2283	15891	CACNA1A;GRIK3;LRP8;ABR;NTNG1;GRIK2;GRID2;PXK;CDH11;STAT3;FYN;PLCG1;DGKE;EIF4EBP2;LRFN2	0.0328	0.1414
GO:0001657_ureteric_bud_development	11	37	2283	15891	RARB;SMAD5;SMAD2;SMAD1;NPNT;SMAD3;FGFR1;SMAD7;BMP7;TCF21;GDF11	0.0334	0.1415
GO:0009887_animal_organ_morphogenesis	25	111	2283	15891	PAX3;THRB;ABLIM1;NRP1;LFNG;E2F5;NTNG1;RELA;FLI1;THRA;MEGF8;PAX5;SEMA6A;NTN4;FGF2;ASXL2;EFNB2;EREG;LAMC1;PDGFA;NTN1;ONECUT2;TBX3;NKX6-1;LHX4	0.033	0.1415
GO:0035176_social_behavior	14	52	2283	15891	PTEN;ATXN1;GRIN1;KALRN;MECP2;DLG4;NRXN1;ATXN1L;CHD8;SHANK3;SHANK2;EIF4EBP2;CNTNAP2;PTCHD1	0.0333	0.1415
GO:0043507_positive_regulation_of_JUN_kinase_activity	11	37	2283	15891	PAK1;ZEB2;TNFRSF11A;EPHA4;TIAM1;MAP3K11;MAP3K10;TRAF6;FZD4;VANGL2;DAB2IP	0.0334	0.1415
GO:0060291_long-term_synaptic_potentiation	13	47	2283	15891	PTEN;GRIN2A;GRIN2B;MECP2;SERPINE2;NPTN;SYT12;STX3;SLC24A2;SHANK3;SHANK2;MAPK1;LRRTM2	0.0337	0.1421
GO:0009966_regulation_of_signal_transduction	8	23	2283	15891	SOCS2;PTPN1;FURIN;GPC4;CRK;GPC6;YWHAG;TSPYL2	0.0342	0.1424
GO:0048844_artery_morphogenesis	8	23	2283	15891	NF1;LDLR;NRP1;VEGFA;TGFBR1;SMAD7;HOXA1;PRRX1	0.0342	0.1424
GO:0070509_calcium_ion_import	8	23	2283	15891	CACNA1A;CACNA1C;CACNA1E;CACNB2;CACNA1I;SLC8A1;CASK;TRPC4	0.0342	0.1424
GO:0007155_cell_adhesion	83	458	2283	15891	ITGB3;ANOS1;PKP1;APP;NCAM1;ACHE;ITGA11;ERBIN;RGMB;PODXL;MAGI1;SCN1B;SIRPA;PCDH17;AJAP1;PXN;ENTPD1;CASK;GNE;ABL2;SEMA4D;NEDD9;SSX2IP;CADM2;PCDH11X;CCN4;CDON;CHL1;RND3;MPDZ;PCDH1;PCDH11Y;PARD3B;CD226;EPHA4;CDH2;CDH11;LSAMP;PKN2;ADAM22;PTPRF;TYRO3;GRHL2;CNTN2;JCAD;CDH6;EFNB2;EMP2;ARF6;ATP2A2;COL19A1;TNC;ITGA5;ITGB8;LAMC1;VCL;SEMA5A;EFNB1;DSC2;PRKCE;PLXNC1;RAC1;PCDHA9;CNTNAP2;NUAK1;TLN2;AGGF1;PCDHAC1…	0.0345	0.1431
GO:0035116_embryonic_hindlimb_morphogenesis	9	28	2283	15891	TWIST1;RARB;ZBTB16;AFF3;TP63;RPGRIP1L;FGF4;TBX3;ALX4	0.0365	0.1505
GO:0050679_positive_regulation_of_epithelial_cell_proliferation	15	58	2283	15891	ATP7A;SCN5A;TWIST1;IGF1;FGF1;VEGFA;GLUL;TGFA;CYP7B1;EGFR;FGF9;LAMC1;BMPR1A;FGF10;NR4A3	0.0366	0.1505
GO:0001934_positive_regulation_of_protein_phosphorylation	33	158	2283	15891	ITGB3;APP;HGF;VEGFA;ERP29;ERBB4;RASGRP1;PAK1;CCND3;SEMA4D;SQSTM1;NPTN;FMR1;DAB2;CD40;CAMKK2;ACVR2A;ROCK2;EGFR;STK4;CSNK1D;KRAS;CCND2;EFNA5;KDR;CRKL;RAC1;ATG14;RAP2A;WDFY2;NIBAN1;CCND1;LRRK2	0.0368	0.1507
GO:0006605_protein_targeting	12	43	2283	15891	ERBIN;YWHAZ;SRPRA;HPS4;SORL1;RAB27A;SYNGR1;AKAP5;YWHAE;YWHAG;TRAK2;SYNJ2BP	0.0383	0.1524
GO:0006813_potassium_ion_transport	17	69	2283	15891	TSC1;ATP1A2;KCNJ2;KCNC4;KCNA2;KCNJ15;CDK2;KCND3;KCNH1;KCNJ6;KCNJ10;KCNK3;KCNK5;KCNAB3;NSF;KCNS2;KCNJ12	0.0383	0.1524
GO:0030097_hemopoiesis	14	53	2283	15891	KIT;CSF1;RUNX1;CUL4A;RUNX2;ZBTB16;CD34;RUNX3;TGFB2;TIPARP;ADD2;PGM3;TTC7A;SGPL1	0.0374	0.1524
GO:0030100_regulation_of_endocytosis	10	33	2283	15891	RUFY2;ZFYVE16;ABL2;HIP1;RAB5B;SNX12;PTPN1;BIN1;SYNJ2BP;EHD4	0.0377	0.1524
GO:0030501_positive_regulation_of_bone_mineralization	11	38	2283	15891	ANO6;ACVR1;ACVR2B;SLC8A1;SMAD3;BMPR2;ACVR2A;BMP7;FBN2;BMPR1A;PKDCC	0.0383	0.1524
GO:0048538_thymus_development	12	43	2283	15891	PSEN1;RAG1;TGFBR1;BCL2L11;PBX1;BCL11B;SRF;HOXA3;MAPK1;EPHB3;FGF10;CRKL	0.0383	0.1524
GO:0070534_protein_K63-linked_ubiquitination	11	38	2283	15891	RNF4;ZFP91;ITCH;NEDD4;UBE2B;UBE2G1;RNF8;TRAF6;UBE2D4;TRIM5;RNF152	0.0383	0.1524
GO:0006906_vesicle_fusion	9	29	2283	15891	STX16;GOSR1;STX3;CAV2;STX6;STX7;GNAI3;STX17;STX12	0.0426	0.1675
GO:0017156_calcium_ion_regulated_exocytosis	9	29	2283	15891	RIMS2;SYT1;SYT2;RIMS1;SYT12;SYT7;RIMS3;SYT9;SYT10	0.0426	0.1675
GO:0051966_regulation_of_synaptic_transmission,_glutamatergic	9	29	2283	15891	PSEN1;ATP1A2;GRM7;UNC13A;SYT1;SERPINE2;CDH2;TPRG1L;LRRK2	0.0426	0.1675
GO:0007613_memory	19	81	2283	15891	PSEN1;PTEN;ATXN1;HTR2A;GRIN2A;KCNK2;VLDLR;KALRN;MAPT;ATXN1L;SLC24A2;ITGA8;CREB1;SHANK3;ITGA5;EIF4EBP2;SORCS3;PLCB1;KCNK10	0.0428	0.1676
GO:0007043_cell-cell_junction_assembly	12	44	2283	15891	PKP1;GJC1;CDH19;CDH2;CDH11;CDH7;CDH6;CDH5;TLN1;TLN2;HEG1;PARD6B	0.0434	0.1685
GO:0032467_positive_regulation_of_cytokinesis	11	39	2283	15891	DRD2;CDC42;RACGAP1;CIT;CDC6;CUL3;CSPP1;PKN2;CXCR5;KIF3B;PRKCE	0.0437	0.1685
GO:0045773_positive_regulation_of_axon_extension	10	34	2283	15891	PAFAH1B1;ZFYVE27;DBNL;NDEL1;MAPT;SHTN1;PAK1;SEMA7A;SRF;NTN1	0.0435	0.1685
GO:0051402_neuron_apoptotic_process	11	39	2283	15891	PSEN1;RB1;APP;ERBB3;TP63;GRIK2;BCL2L1;OXR1;CIT;MAX;TNFRSF21	0.0437	0.1685
GO:0060384_innervation	7	20	2283	15891	GABRB2;UNC13A;ADARB1;SULF1;SERPINE2;RNF165;LRIG2	0.0452	0.1736
GO:0030336_negative_regulation_of_cell_migration	30	144	2283	15891	ACVRL1;MITF;NF1;NF2;PTEN;IGFBP5;SERPINE1;DRD2;MCTP1;LDLRAD4;NAV3;SRGAP3;ADARB1;SULF1;PIP5KL1;TP53INP1;SINHCAF;SCAI;DLC1;DAG1;SMAD7;RAP2C;SRF;ABHD6;SRGAP1;RAP2B;STC1;VCL;ABHD2;RAP2A	0.0456	0.1744
GO:0006888_ER_to_Golgi_vesicle-mediated_transport	38	191	2283	15891	GOSR1;TFG;GOSR2;SAR1B;TGFA;ANK2;HYOU1;ARCN1;SAR1A;ANK3;COG5;PITPNM3;TMED5;VAPB;RAB43;MIA2;CREB3L2;CUL3;CNIH4;RAB30;VTI1A;PGAP1;CNIH1;NSF;VTI1B;DCTN6;LMAN2;SPTBN2;SEC22A;TRAPPC8;IER3IP1;ERGIC2;STX17;SPTBN4;RAB33B;COG3;DYNLL2;TBC1D20	0.046	0.1753
GO:0042472_inner_ear_morphogenesis	14	55	2283	15891	ABR;TIFAB;FGFR1;OTX1;ITGA8;GBX2;EPHB2;INSIG1;FGF9;NTN1;NEUROG1;PRRX1;FZD3;SOBP	0.0466	0.1769
GO:0002931_response_to_ischemia	13	50	2283	15891	CSF1;HYOU1;SQSTM1;REST;BVES;CPEB4;ROCK2;PPARGC1A;CAMK2A;PPIF;FAIM2;EEF2K;PER2	0.0479	0.1774
GO:0007026_negative_regulation_of_microtubule_depolymerization	8	25	2283	15891	MID1;NAV3;CLASP1;BMERB1;STMN2;CLASP2;TAOK1;TTBK2	0.048	0.1774
GO:0031098_stress-activated_protein_kinase_signaling_cascade	13	50	2283	15891	PAK3;PAK1;KAT7;STRADB;MAP4K4;MAP3K8;MAP2K4;SLK;MAP3K3;STK4;MAP3K2;MAP3K1;TAOK1	0.0479	0.1774
GO:0042127_regulation_of_cell_proliferation	29	139	2283	15891	KIT;MITF;PKD2;HOXD13;ERBB3;TGFBR2;RBFOX2;SGK3;BCL6;TCF7;TGFB2;ABL2;CCND3;EPS15;XIAP;CHST11;BMPR2;NR5A2;ESRRA;MAP11;EGLN3;STAT3;HP1BP3;CLU;KCNH1;MAFG;MBD2;NUAK1;PDS5B	0.048	0.1774
GO:0045165_cell_fate_commitment	13	50	2283	15891	MITF;SMAD2;ERBB4;SOX6;SOX5;WNT2B;WNT9B;ONECUT2;NEUROG1;SOX12;NEUROD4;WNT10A;WNT7B	0.0479	0.1774
GO:0065003_protein-containing_complex_assembly	25	116	2283	15891	MITF;SSBP3;MAGI1;SLC7A6;REPS2;DLG4;YAP1;IL1RAP;RIMS1;NCKAP1L;ADD2;KMT2A;MDM4;CD40;TEAD2;MAX;MPP6;LIN7A;PPARGC1A;ZNF148;LAMC1;MATN1;TCAP;TEAD1;PARD6B	0.048	0.1774
GO:0070588_calcium_ion_transmembrane_transport	25	116	2283	15891	PSEN1;CACNA1A;PKD2;CACNA1C;CACNA1E;CACNB1;CACNB2;CACNB4;ATP2B2;ATP2B4;CACNA1I;CACNA2D2;TRPM3;ANO6;SLC8A1;TRPC3;TRPC4;TRPM6;SLC24A2;CACHD1;MCOLN2;SLC24A4;ATP2A2;TRPV6;ORAI3	0.048	0.1774
GO:0007595_lactation	12	45	2283	15891	ATP7A;PRLR;KALRN;VEGFA;ERBB4;NCOR2;HIF1A;SOCS2;UPRT;CREB1;NCOA1;CCND1	0.0489	0.1801
GO:0031623_receptor_internalization	11	40	2283	15891	ACHE;DNM2;TFRC;DNM3;SNX1;NEDD4;CLTC;CNTN2;GRK3;GRB2;LDLRAP1	0.0496	0.1813
GO:2000310_regulation_of_NMDA_receptor_activity	9	30	2283	15891	APP;GRIN1;GRIN2A;GRIN2B;DLG4;DLG2;DLG3;LRRC7;PPARGC1A	0.0495	0.1813
GO:0048813_dendrite_morphogenesis	10	35	2283	15891	VLDLR;RBFOX2;TMEM106B;CTNNA2;KLF7;CAMK2A;FYN;CELSR2;SDC2;TRAK2	0.0499	0.1817
GO:0051091_positive_regulation_of_DNA-binding_transcription_factor_activity	24	111	2283	15891	ESR1;KIT;PTEN;APP;PPP3CA;TRIM32;HIPK2;TCF3;PHB2;SMAD3;PPARGC1B;ARID5B;TNFRSF11A;SRF;PPARGC1A;TRIM8;HDAC4;LRP6;TRAF6;NEUROG1;NKX6-1;FZD4;TRIM5;JMY	0.0505	0.1832
GO:0007264_small_GTPase_mediated_signal_transduction	19	83	2283	15891	ITSN1;RAP1A;RAP1B;ABR;DOCK9;ARHGEF18;VAV2;DNAJA3;RIN2;RAB18;RASGEF1A;RALGPS2;RGL1;RAPGEFL1;RAPGEF2;DAB1;RAPGEF5;DOCK3;RALBP1	0.0509	0.184
GO:0007010_cytoskeleton_organization	29	140	2283	15891	ABLIM1;BRWD1;SH3D19;SH3KBP1;FITM2;MICAL3;ANK2;STRIP2;NEDD9;CTNNA2;PALLD;LARP4;CSPG5;TNFAIP3;ABI2;CECR2;SEMA6A;FGD5;BIN1;CYLC2;FMNL3;GAN;MSN;CCDC6;SPTBN2;KLHL20;PCLO;NCKIPSD;PDZD8	0.0512	0.1844
GO:0007420_brain_development	42	217	2283	15891	NF1;ATXN1;GRIN1;GRIN2A;GRIN2B;PPP3CA;ITSN1;AK4;EML1;SLC6A17;TGFBR2;SEPTIN4;ABR;HMGCS1;RGS4;SYT1;ATXN1L;STMN1;CHD8;NFIB;THRA;BMPR2;BCL2L11;CASP2;RAB18;PROX1;EOMES;MACO1;ITGA8;SLC6A11;POU6F1;GRHL2;KCNK3;RGS2;CDK5R1;FOXG1;H3-3B;GNAI3;CNTNAP2;AMIGO1;DNAJC30;MDGA1	0.0516	0.1852
GO:0006397_mRNA_processing	31	152	2283	15891	ADAR;CELF1;SRSF7;RBFOX2;RBM23;SRSF1;CPEB1;ADARB1;TENT2;RBM20;RBFOX1;ELAVL4;NONO;PTBP3;MBNL3;FMR1;ZFP36L1;CNOT6L;SON;CPSF6;QKI;MBNL2;MBNL1;PPARGC1A;HNRNPA2B1;TARDBP;ALKBH5;ADARB2;RBM27;SREK1IP1;SRRM4	0.0523	0.187
GO:0042552_myelination	13	51	2283	15891	MYO5A;TSC1;NFASC;PSAP;SCN8A;ACER3;QKI;FAM126A;EIF2B2;TNFRSF21;AMIGO1;SBF2;MAL2	0.0534	0.1893
GO:0045747_positive_regulation_of_Notch_signaling_pathway	13	51	2283	15891	KIT;LFNG;TP63;TSPAN14;TGFB2;SLC35C2;RBPJ;STAT3;AAK1;KAT2B;FGF10;DLL4;POGLUT1	0.0534	0.1893
GO:0050771_negative_regulation_of_axonogenesis	7	21	2283	15891	PSEN1;PTEN;SYNGAP1;EPHB2;DAB1;EFNB3;TRAK2	0.0539	0.1893
GO:0050775_positive_regulation_of_dendrite_morphogenesis	7	21	2283	15891	CAPRIN2;PTPRD;FBXO31;SS18L1;EPHA4;CAPRIN1;RAB21	0.0539	0.1893
GO:1900273_positive_regulation_of_long-term_synaptic_potentiation	7	21	2283	15891	APP;DRD2;SQSTM1;NPTN;EPHB2;CREB1;SHANK3	0.0539	0.1893
GO:0001933_negative_regulation_of_protein_phosphorylation	17	73	2283	15891	PTEN;DRD2;CTDSPL;SIRPA;PIP5KL1;INPP5K;KIRREL1;EPHB2;PPARGC1A;LRP6;CRKL;TARDBP;ATG14;DAB2IP;PPP1R15B;NIBAN1;LRRK2	0.0557	0.1943
GO:0001938_positive_regulation_of_endothelial_cell_proliferation	17	73	2283	15891	ACVRL1;ITGB3;NF1;NRP1;VEGFA;TGFBR1;F3;BMPR2;AKT3;CAV2;HIF1A;PROX1;FGF2;KDR;SEMA5A;AGGF1;EMC10	0.0557	0.1943
GO:1900740_positive_regulation_of_protein_insertion_into_mitochondrial_membrane_involved_in_apoptotic_signaling_pathway	8	26	2283	15891	PPP3R1;TP63;YWHAZ;TFDP2;MAPK8;E2F1;YWHAE;YWHAG	0.0562	0.1953
GO:0043066_negative_regulation_of_apoptotic_process	86	491	2283	15891	PSEN1;PTEN;CDKN1A;PAFAH2;TWIST1;GDNF;HGF;IGF1;PDE3A;PRLR;RARB;WNK3;DYRK3;PDPN;RPS6KA1;ADAR;VEGFA;AREL1;FHL2;TNFAIP8;PROK2;YWHAZ;SEMA4D;SQSTM1;FCMR;PHB2;SMAD3;RELA;ZNF268;APBB2;RXFP2;XIAP;CHST11;NCKAP1L;IL6ST;BCL2L1;GREM1;DDX3X;BCL2L2;SLC25A27;MDM4;BAG4;CASP2;PIK3R1;MAP4K4;DAB2;VTCN1;ITCH;SOCS2;MAPK8;AXL;BCL11B;TPT1;SON;ERC1;ARL6IP1;BNIP2;NAA35;AURKA;MYO18A;EGFR;STAT3;CCND2;FGF4;FOXO1;KDR;UBE2B;RP…	0.0567	0.1964
GO:0006891_intra-Golgi_vesicle-mediated_transport	9	31	2283	15891	GOSR1;GOSR2;COG5;GOLGA3;VTI1A;RAB6B;VTI1B;RAB33B;COG3	0.057	0.1967
GO:0009611_response_to_wounding	15	63	2283	15891	ACHE;GRIN2A;NRP1;TGFB2;PHB2;SLC1A2;ZFP36L1;CREB3L2;MAP2K4;AURKA;TNC;PDGFA;HOXB13;RAC1;ABHD2	0.0607	0.2087
GO:0051781_positive_regulation_of_cell_division	12	47	2283	15891	FGF1;VEGFA;TGFA;TGFB2;CSPP1;FGF5;FGF2;EREG;FGF4;FGF9;PDGFA;MACC1	0.0613	0.2101
GO:0001568_blood_vessel_development	10	37	2283	15891	PSEN1;ATP7A;TGFBR2;RAPGEF1;MAP3K3;RAPGEF2;FOXF1;FOXO1;CRKL;TBX3	0.0643	0.2126
GO:0001654_eye_development	9	32	2283	15891	SH3PXD2B;SMOC1;HIPK2;TGFB2;MEIS2;RAB18;HIPK1;FGF9;FREM2	0.0651	0.2126
GO:0001816_cytokine_production	8	27	2283	15891	PLA2R1;MAF;NFAT5;RASGRP1;NFATC2;CD226;TXK;NFATC3	0.0651	0.2126
GO:0003148_outflow_tract_septum_morphogenesis	8	27	2283	15891	RARB;NRP1;TGFBR2;TGFB2;BMPR2;BMPR1A;SMAD4;PARVA	0.0651	0.2126
GO:0008089_anterograde_axonal_transport	9	32	2283	15891	BLOC1S2;AP3S1;FMR1;BLOC1S5;BLOC1S6;KIF1B;KIF3B;RAB21;TRAK2	0.0651	0.2126
GO:0019933_cAMP-mediated_signaling	8	27	2283	15891	PDE3A;RIMS2;PDE4D;EPHA5;RAPGEF2;EIF4EBP2;PCLO;ADCY2	0.0651	0.2126
GO:0030866_cortical_actin_cytoskeleton_organization	8	27	2283	15891	NCKAP1L;CIT;EPB41L1;ROCK2;FMNL3;ARF6;TLN1;NCKAP1	0.0651	0.2126
GO:0030878_thyroid_gland_development	7	22	2283	15891	THRB;SMAD3;THRA;SRF;HOXA3;MAPK1;FGF10	0.0637	0.2126
GO:0032418_lysosome_localization	8	27	2283	15891	BLOC1S2;NDEL1;SYTL4;TMEM106B;RAB34;KXD1;PLEKHM1;KIF1B	0.0651	0.2126
GO:0035329_hippo_signaling	8	27	2283	15891	YAP1;WWC1;MOB1B;TEAD2;AMOTL2;STK4;YWHAE;TEAD1	0.0651	0.2126
GO:0038083_peptidyl-tyrosine_autophosphorylation	9	32	2283	15891	ABL2;EGFR;DYRK1A;FYN;FRK;KDR;TXK;SRC;YES1	0.0651	0.2126
GO:0046628_positive_regulation_of_insulin_receptor_signaling_pathway	7	22	2283	15891	SORBS1;PAK1;GNAI2;SORL1;SRC;IRS1;NUCKS1	0.0637	0.2126
GO:0048666_neuron_development	13	53	2283	15891	PSEN1;TENM3;TGFB2;TENM1;LIF;MAPK8;EPHA5;SRF;MYT1L;SKI;HS6ST1;POU3F2;NEUROD4	0.0657	0.2126
GO:0051090_regulation_of_DNA-binding_transcription_factor_activity	8	27	2283	15891	FANCD2;SGK3;CREBZF;MAPK8;MAPK14;ZBTB7A;MAPK10;MAPK1	0.0651	0.2126
GO:0071320_cellular_response_to_cAMP	13	53	2283	15891	PKD2;APP;IGFBP5;RAP1A;RAP1B;SLC8A1;INPP5K;ZFP36L1;RAPGEF1;RAPGEF2;STC1;HCN4;EEF2K	0.0657	0.2126
GO:0090263_positive_regulation_of_canonical_Wnt_signaling_pathway	29	144	2283	15891	CAPRIN2;ARNTL;PRDM15;YAP1;PSMB5;TBL1X;SMAD3;XIAP;DDX3X;LYPD6;GSKIP;WNK2;GPRC5B;RNF220;TBL1XR1;CSNK1G1;EGFR;CSNK1D;FGF9;PSMB9;SOX4;UBE2B;SEMA5A;FGF10;SRC;DKK2;PPM1A;TNKS2;LRRK2	0.0656	0.2126
GO:1905606_regulation_of_presynapse_assembly	8	27	2283	15891	APP;PTPRD;NRXN1;SLITRK2;IL1RAP;GPC4;ARF6;MDGA1	0.0651	0.2126
GO:0006325_chromatin_organization	30	150	2283	15891	NR3C1;L3MBTL3;BRWD1;CHD2;PHF21A;SATB1;RELA;EHMT1;ZMYND11;EZH2;IKZF1;SUV39H1;TLK2;EMSY;SS18L1;CBX6;SETD7;CHD9;ZBTB7A;RBL2;CBX7;ZNF462;HNRNPU;SPIN1;PADI1;RSBN1;NUCKS1;TET1;TCF7L1;PHF13	0.066	0.2129
GO:0000045_autophagosome_assembly	14	59	2283	15891	PSEN1;TP53INP1;ATG7;ULK2;ATG16L1;VMP1;TP53INP2;GABARAPL1;ATG14;TRAPPC8;ATG2B;RAB33B;STX12;UBXN2A	0.0695	0.2234
GO:0014068_positive_regulation_of_phosphatidylinositol_3-kinase_signaling	19	87	2283	15891	KIT;HGF;IGF1;ERBB3;ERBB4;TGFB2;SEMA4D;FLT1;FGFR1;PIK3R1;PIK3CB;NEDD4;PDGFRA;FYN;GAB1;KDR;PDGFA;SRC;PIK3CA	0.0701	0.2246
GO:0060348_bone_development	11	43	2283	15891	SMAD5;SMAD1;PAPSS2;SH3PXD2B;NSD2;SULF1;BBX;CCN4;PRPSAP2;AKAP13;STC1	0.0705	0.2252
GO:0006661_phosphatidylinositol_biosynthetic_process	17	76	2283	15891	PTEN;PLEKHA1;INPP5K;PITPNM3;PIKFYVE;PLEKHA8;PIK3R1;PIK3CB;CDS1;PIP4K2A;FGF2;PIK3CA;MTMR9;RAB14;PLEKHA3;MTMR3;PLEKHA2	0.0718	0.2286
GO:0046326_positive_regulation_of_glucose_import	10	38	2283	15891	IGF1;RAP1A;SORBS1;SLC1A2;PIK3R1;ARPP19;CREBL2;MAPK14;IRS1;APPL1	0.0725	0.2294
GO:0060045_positive_regulation_of_cardiac_muscle_cell_proliferation	10	38	2283	15891	ERBB4;YAP1;FGFR1;TGFBR3;MAPK14;FGF2;RBPJ;FGF9;MAPK1;BMPR1A	0.0725	0.2294
GO:0001656_metanephros_development	8	28	2283	15891	NF1;GDNF;GREB1L;ITGA8;BMP7;FGF10;GDF11;RDH10	0.0748	0.2296
GO:0007162_negative_regulation_of_cell_adhesion	12	49	2283	15891	ACVRL1;PDE3B;ERBB3;PODXL;PLXNA4;SEMA4D;ADAM22;DAB1;TNC;SEMA5A;PLXNC1;PLXND1	0.0756	0.2296
GO:0008045_motor_neuron_axon_guidance	7	23	2283	15891	NTNG1;RNF165;EPHA4;NTN1;SEMA3A;RAC1;LHX4	0.0744	0.2296
GO:0010613_positive_regulation_of_cardiac_muscle_hypertrophy	7	23	2283	15891	IGF1;IL6ST;CAMK2D;TWF1;ROCK2;PARP1;NR4A3	0.0744	0.2296
GO:0016239_positive_regulation_of_macroautophagy	9	33	2283	15891	TSC1;TRIM13;HIF1A;SESN3;LARP1;KDR;PRKAA2;GNAI3;WAC	0.074	0.2296
GO:0021915_neural_tube_development	8	28	2283	15891	NF1;PKD2;TRIM71;TCF7;ITPK1;ZFP36L1;PROX1;GRHL2	0.0748	0.2296
GO:0023014_signal_transduction_by_protein_phosphorylation	12	49	2283	15891	PAK3;PAK1;STRADB;MAP4K4;MAP3K8;MAP2K4;SLK;MAP3K3;STK4;MAP3K2;MAP3K1;TAOK1	0.0756	0.2296
GO:0032482_Rab_protein_signal_transduction	16	71	2283	15891	RAB34;DNAJC27;RAB43;RAB5B;RAB18;RAB30;RAB3C;RAB6B;RAB3B;RAB27A;RAB21;RAB10;RAB14;RAB8B;RAB22A;RAB33B	0.0755	0.2296
GO:0035115_embryonic_forelimb_morphogenesis	9	33	2283	15891	TWIST1;CACNA1C;RUNX2;TP63;RPGRIP1L;TBX3;ALX4;HOXA9;RDH10	0.074	0.2296
GO:0044772_mitotic_cell_cycle_phase_transition	7	23	2283	15891	CCNJ;CCND3;CCNJL;CCND2;CCNG2;CCND1;CCNE2	0.0744	0.2296
GO:0045540_regulation_of_cholesterol_biosynthetic_process	9	33	2283	15891	HMGCR;SC5D;HMGCS1;ELOVL6;SEC14L2;SP1;KPNB1;RAN;SREBF2	0.074	0.2296
GO:0048146_positive_regulation_of_fibroblast_proliferation	12	49	2283	15891	ESR1;CDKN1A;IGF1;CDK6;CDC6;EGFR;PDGFRA;EREG;PDGFA;FGF10;E2F1;FOSL2	0.0756	0.2296
GO:1904707_positive_regulation_of_vascular_smooth_muscle_cell_proliferation	12	49	2283	15891	IGFBP5;IGF1;MMP2;PAK1;GNAI2;MEF2D;FGF2;FGF9;BMPR1A;GNAI3;NR4A3;LDLRAP1	0.0756	0.2296
GO:0006338_chromatin_remodeling	21	100	2283	15891	ESR1;RB1;ATRX;TP63;PAK1;SATB1;RBBP4;SATB2;CHD1;KDM6A;BAZ2A;HMGB3;MORC2;ZBTB7A;EZH1;HDAC4;SMARCA5;KAT2B;ARID1A;INO80;TADA2B	0.0783	0.2369
GO:0007052_mitotic_spindle_organization	11	44	2283	15891	EML1;MECP2;TACC1;CLASP1;STMN1;SUN2;CLASP2;TACC2;RAN;AURKA;KIF3B	0.0785	0.2369
GO:0042733_embryonic_digit_morphogenesis	13	55	2283	15891	TWIST1;HOXD13;ZBTB16;TMEM231;CHST11;GRHL2;LMBR1;BMPR1A;SMAD4;TBX3;BPNT2;ALX4;FREM2	0.0798	0.2394
GO:0071277_cellular_response_to_calcium_ion	18	83	2283	15891	PKD2;SCN5A;FOSB;SYT1;SYT2;SYT12;RASAL1;CAMK2D;SYT7;GPLD1;ITPKB;KCNH1;PPIF;PRKAA2;EEF2K;CPNE8;SYT9;SYT10	0.0797	0.2394
GO:0007566_embryo_implantation	10	39	2283	15891	PRLR;TGFBR2;MMP2;PCSK5;LIF;VMP1;EMP2;STC1;H3-3B;ARID1A	0.0813	0.2432
GO:0007029_endoplasmic_reticulum_organization	9	34	2283	15891	TMCC1;CERT1;ATL2;VAPB;TOR1AIP2;CAV2;ATL3;LMAN2;LRRK2	0.0836	0.2485
GO:0035924_cellular_response_to_vascular_endothelial_growth_factor_stimulus	9	34	2283	15891	NRP1;VEGFA;RELA;FLT1;SEMA6A;MAPK14;KDR;DLL4;DAB2IP	0.0836	0.2485
GO:0007268_chemical_synaptic_transmission	44	240	2283	15891	CACNA1A;GLRA1;MYO5A;PAFAH1B1;HTR2A;CACNA1E;CACNB1;CACNB2;CACNB3;CACNB4;CHRM1;CHRM2;GABRA1;GABRB2;GAD2;GRIN2A;GRIN2B;GRM7;KCNC4;SLC12A6;GJC1;ATXN3;DTNA;DLG4;SLC12A5;NRXN1;SYT1;DLG2;GRIK2;DLG3;SV2B;SLC1A2;KCNQ3;SLC6A5;KIF5A;KCNK3;LRP6;MAPK1;BSN;SCN2B;AKAP5;SYNJ2BP;PDE7B;SYT10	0.0855	0.2519
GO:0016032_viral_process	65	371	2283	15891	RB1;ITSN1;CUL4A;CRTC3;NXF1;CADM1;SET;CBX5;PSMB5;SATB1;AZI2;OGA;RELA;MDFIC;FMR1;IL6ST;DDX3X;WASF2;ZMYND11;CCNT1;PIK3R1;SP1;BTRC;MPDZ;NUP155;SUV39H1;ABI2;COPS7B;RNGTT;ATF7IP;RAN;BIN1;PKN2;CREB1;DYRK1A;PDGFRA;TNPO1;STAT3;RNF216;GRB2;KDR;MSN;PLCG1;MAPK1;PSMB9;SGTA;SRPK1;TAF4;UBE2I;KAT2B;SRC;G3BP1;TLN1;IPO7;YWHAE;SKP1;G3BP2;NCKAP1;RCOR1;RTRAF;ZC3H7B;PRMT6;NUP210;TRIM5;PDZD8	0.0852	0.2519
GO:0043001_Golgi_to_plasma_membrane_protein_transport	8	29	2283	15891	PREPL;SYS1;RAB34;ANK3;C16orf70;NSF;GGA2;RAB10	0.0854	0.2519
GO:0010608_posttranscriptional_regulation_of_gene_expression	7	24	2283	15891	TRIM71;EPB41L5;ZC3H10;GCNT2;PER1;ATG14;ZC3H7B	0.0861	0.2521
GO:0030218_erythrocyte_differentiation	11	45	2283	15891	KIT;SMAD5;DYRK3;ADAR;HIPK2;THRA;IKZF1;SFXN1;INHBA;MFHAS1;KMT2E	0.0871	0.2521
GO:0035023_regulation_of_Rho_protein_signal_transduction	18	84	2283	15891	ITSN1;ARHGEF37;KALRN;ABR;MCF2L;ARHGEF7;ARHGEF3;ARHGEF18;VAV2;ARHGEF12;ARHGEF26;PLEKHG3;ARHGEF10;FGD5;TIAM1;SOS1;ARHGEF17;ARHGEF15	0.0859	0.2521
GO:0050885_neuromuscular_process_controlling_balance	11	45	2283	15891	PAFAH1B1;APP;RBFOX2;PSAP;ABR;TIFAB;DLG4;NRXN1;JPH4;NEUROG1;NR4A3	0.0871	0.2521
GO:0051028_mRNA_transport	11	45	2283	15891	BICD2;IGF2BP1;FMR1;NXT2;ZFP36L1;QKI;DDX19A;NUTF2;HNRNPA3;G3BP2;EIF5A2	0.0871	0.2521
GO:1901796_regulation_of_signal_transduction_by_p53_class_mediator	26	131	2283	15891	HIPK2;TP63;ZNF385A;RBBP4;TP53INP1;EHMT1;BRD7;MDM4;RPA2;CDK2;TAF4B;MAPK14;AURKA;KMT5A;ING5;CSNK2A1;HIPK1;RBBP8;TAF4;DYRK2;CDK5R1;PRKAA2;NUAK1;PHF20;PRMT6;JMY	0.0869	0.2521
GO:0008104_protein_localization	16	73	2283	15891	DRD2;MECP2;BCL6;SQSTM1;CCDC120;NBEA;IST1;PARD3B;MAPRE3;DDX42;MAPRE1;TRAK2;AKAP11;NIN;SPTSSA;CEP128	0.0887	0.256
GO:0030168_platelet_activation	21	102	2283	15891	ITGB3;PDPN;TRPC3;VAV2;YWHAZ;DGKH;PIK3R1;GNG2;CD40;PIK3CB;AXL;GNA13;SRF;TYRO3;FYN;MAPK1;RAP2B;DGKE;PRKCE;SRC;PIK3CA	0.0896	0.2578
GO:0045184_establishment_of_protein_localization	10	40	2283	15891	PLEKHA1;NPNT;MCC;DLG4;ANK3;RDX;IST1;KPNB1;ITGA8;RAP2A	0.0907	0.2602
GO:0034644_cellular_response_to_UV	12	51	2283	15891	BMF;TP53INP1;FMR1;PIK3R1;NEDD4;USP28;POLK;PARP1;YY1;EIF2S1;INO80;N4BP1	0.0918	0.2626
GO:0045766_positive_regulation_of_angiogenesis	29	150	2283	15891	ACVRL1;TWIST1;HGF;SERPINE1;FGF1;RUNX1;TGFBR2;CD34;VEGFA;HIPK2;ETS1;FLT1;F3;HIF1A;CD40;SP1;GATA4;FGF2;STAT3;HIPK1;BTG1;CDH5;GAB1;ITGB8;KDR;PLCG1;SEMA5A;AGGF1;EMC10	0.0921	0.2627
GO:0003333_amino_acid_transmembrane_transport	9	35	2283	15891	SLC6A19;PDPN;SLC6A9;SLC7A6;SLC38A1;SLC6A6;SLC38A9;SLC38A2;SLC36A1	0.094	0.2635
GO:0006027_glycosaminoglycan_catabolic_process	7	25	2283	15891	HPSE2;GPC4;GNS;GPC1;SDC2;GPC6;SDC3	0.0988	0.2635
GO:0007157_heterophilic_cell-cell_adhesion_via_plasma_membrane_cell_adhesion_molecules	11	46	2283	15891	ADGRL1;PTPRD;TENM3;CADM1;TENM1;CXADR;NECTIN3;GRID2;CDH2;ITGA5;AMIGO1	0.0962	0.2635
GO:0007266_Rho_protein_signal_transduction	16	74	2283	15891	PDPN;RTKN;CDC42;PHACTR4;ARHGEF3;BCL6;RHOBTB2;ARHGEF12;RHOBTB1;RND3;CDC42EP3;GNA13;ROCK2;RAC1;SYNJ2BP;VANGL2	0.0959	0.2635
GO:0007498_mesoderm_development	8	30	2283	15891	EXT1;VEGFA;ACVR2B;IKZF1;IKZF3;ACVR2A;OVOL1;GDF11	0.0968	0.2635
GO:0007507_heart_development	35	188	2283	15891	NF1;PKD2;PTEN;CDKN1A;CACNA1C;PPARA;ERBB3;SH3PXD2B;TGFBR2;SYPL2;ERBB4;BICC1;ACVR1;ACVR2B;TGFBR1;RBM20;TGFB2;EDNRA;TFDP2;PCSK5;BVES;MBD1;HDAC9;CXADR;ZFP36L1;AKAP13;SRF;POU6F1;FOXF1;SOX4;KAT2B;MBD2;POFUT1;HEG1;FREM2	0.0993	0.2635
GO:0008219_cell_death	9	35	2283	15891	CACNA1A;SGCD;HTR2A;EIF4G2;TGFB2;EMP2;MAP3K11;FOSL2;FAF1	0.094	0.2635
GO:0016575_histone_deacetylation	9	35	2283	15891	SAP30L;TBL1X;HDAC9;MORF4L1;BAZ2A;TBL1XR1;HDAC4;BRMS1L;NACC2	0.094	0.2635
GO:0017015_regulation_of_transforming_growth_factor_beta_receptor_signaling_pathway	6	20	2283	15891	SMAD2;ZEB1;SMAD3;SMAD7;SOX11;SMAD4	0.0993	0.2635
GO:0023019_signal_transduction_involved_in_regulation_of_gene_expression	6	20	2283	15891	HNF4A;SMAD2;SMAD3;FGF5;PDGFRA;PARP1	0.0993	0.2635
GO:0030900_forebrain_development	11	46	2283	15891	APP;ATRX;FRS2;SSTR1;PRKG1;DLC1;PPARGC1A;FYN;E2F1;SRC;ARID1A	0.0962	0.2635
GO:0031069_hair_follicle_morphogenesis	7	25	2283	15891	ATP7A;IGFBP5;TP63;TGFB2;FGF10;WNT10A;FOXQ1	0.0988	0.2635
GO:0034394_protein_localization_to_cell_surface	7	25	2283	15891	ANK2;SMURF1;EMP2;ARF6;VCL;FGF10;GGA2	0.0988	0.2635
GO:0043113_receptor_clustering	7	25	2283	15891	DLG4;SYNGAP1;DLG2;GRIK2;DLG3;LRRC7;SYNJ2BP	0.0988	0.2635
GO:0043552_positive_regulation_of_phosphatidylinositol_3-kinase_activity	8	30	2283	15891	KIT;VAV2;FLT1;PDGFRA;FGF2;SRC;IRS1;ATG14	0.0968	0.2635
GO:0045648_positive_regulation_of_erythrocyte_differentiation	8	30	2283	15891	ETS1;NCKAP1L;HIF1A;ACVR2A;MAPK14;STAT3;INHBA;ACVR1B	0.0968	0.2635
GO:0045787_positive_regulation_of_cell_cycle	9	35	2283	15891	TRIM32;TGFB2;BCL2L11;PROX1;GDPD5;LRP6;TBX3;NR4A3;CCND1	0.094	0.2635
GO:0046676_negative_regulation_of_insulin_secretion	8	30	2283	15891	DRD2;PPP3CA;ACVR1C;SYTL4;REST;KCNB1;IRS1;MIDN	0.0968	0.2635
GO:0048011_neurotrophin_TRK_receptor_signaling_pathway	6	20	2283	15891	ZFYVE27;FRS2;SORT1;SOS1;GRB2;SRC	0.0993	0.2635
GO:0048839_inner_ear_development	11	46	2283	15891	MAF;ROR1;TIFAB;TGFB2;PLPPR4;SLC25A27;LIN7A;CXCL14;HOXA1;NEUROG1;FREM2	0.0962	0.2635
GO:0051149_positive_regulation_of_muscle_cell_differentiation	7	25	2283	15891	CDC42;TCF3;CTNNA2;CDON;CDH2;MAPK14;BNIP2	0.0988	0.2635
GO:0051291_protein_heterooligomerization	14	63	2283	15891	GLRA1;TSC1;CHMP3;TMCC1;TMEM120B;SYT1;SQSTM1;IKZF1;KCNC2;TRPS1;SCUBE3;SEPTIN11;IKZF4;GRB2	0.0988	0.2635
GO:0051893_regulation_of_focal_adhesion_assembly	6	20	2283	15891	LDB1;CLASP1;SLK;ROCK2;PEAK1;EFNA5	0.0993	0.2635
GO:0051965_positive_regulation_of_synapse_assembly	14	63	2283	15891	ADGRL1;PTPRD;NRXN1;SLITRK2;IL1RAP;SLITRK4;GRID2;EPHB2;FLRT2;EFNA5;EPHB3;EEF2K;LRRTM2;AMIGO1	0.0988	0.2635
GO:0070932_histone_H3_deacetylation	6	20	2283	15891	HDAC9;HDAC4;ELK4;PER1;SIRT7;PER2	0.0993	0.2635
GO:0090314_positive_regulation_of_protein_targeting_to_membrane	8	30	2283	15891	CACNB3;PAK1;ANK3;MIEF1;FYN;MTCL1;CDK5R1;KCNB1	0.0968	0.2635
GO:0009968_negative_regulation_of_signal_transduction	10	41	2283	15891	ERBB3;RGS8;ACVR1;PTPN1;SNX13;UBASH3B;SOCS6;RGS17;SOCS5;HHIP	0.1007	0.2665
GO:0070374_positive_regulation_of_ERK1_and_ERK2_cascade	39	213	2283	15891	KIT;PTEN;APP;HTR2A;DRD2;HMGCR;RAP1A;RAP1B;NRP1;NPNT;ERBB4;RASGRP1;PHB2;SEMA7A;FLT1;NPTN;CALCR;GNAI2;MAP3K12;DNAJC27;GLIPR2;RAPGEF1;GATA4;EGFR;PDGFRA;RAPGEF2;FGF2;GCNT2;SLC30A10;FGF4;KDR;PDGFA;CCL22;TLR4;MFHAS1;FGF10;CRKL;SRC;DSTYK	0.101	0.2665
GO:0043588_skin_development	9	36	2283	15891	ATP7A;ITGA6;FRAS1;ARRDC3;PDGFA;OVOL1;SLC27A4;ADAMTS2;WNT10A	0.105	0.2756
GO:0045597_positive_regulation_of_cell_differentiation	9	36	2283	15891	AR;NF2;GDNF;RPS6KA1;ZNF268;FGFR1;SRF;RPS6KA3;NEUROD4	0.105	0.2756
GO:0030968_endoplasmic_reticulum_unfolded_protein_response	11	47	2283	15891	CREBRF;VAPB;CREB3L2;YOD1;PTPN1;RNF121;DERL2;HSPA13;SERP1;HERPUD2;CCND1	0.1059	0.2773
GO:0008584_male_gonad_development	19	93	2283	15891	ESR1;KIT;HMGCS1;TGFBR1;TGFB2;RXFP2;BCL2L1;BCL2L11;ARID5B;WNT2B;GATA4;NCOA1;FGF9;INHBA;CRKL;H3-3B;AGO4;RNF38;HOXA9	0.1072	0.2799
GO:0040018_positive_regulation_of_multicellular_organism_growth	8	31	2283	15891	GHR;CSF1;DRD2;SH3PXD2B;PLS1;CREB1;POU3F2;SPTBN4	0.109	0.2816
GO:0043044_ATP-dependent_chromatin_remodeling	8	31	2283	15891	RBBP4;CHD8;CECR2;SMARCA5;MBD2;ARID1A;INO80;GATAD2B	0.109	0.2816
GO:0048565_digestive_tract_development	8	31	2283	15891	ITGA6;KIT;RB1;TGFBR2;CHD8;COBL;FOXF1;ALX4	0.109	0.2816
GO:0070507_regulation_of_microtubule_cytoskeleton_organization	8	31	2283	15891	PAFAH1B1;BICD2;MARK2;MAPT;CLASP1;EFNA5;PRKAA2;TAOK1	0.109	0.2816
GO:0043525_positive_regulation_of_neuron_apoptotic_process	12	53	2283	15891	NF1;PAK3;TGFB2;GRIK2;BCL2L11;BACE1;CASP2;MAP2K4;HDAC4;MAP3K11;CDK5R1;ITGA1	0.1101	0.2837
GO:0043085_positive_regulation_of_catalytic_activity	16	76	2283	15891	PSEN1;ATP7A;CTSA;SH3PXD2B;PHACTR4;BCAS3;PPP1R12B;AZIN1;WNT9B;SH3PXD2A;GMFB;PRKCE;MMP16;NR4A2;WRNIP1;SLX4	0.1112	0.2858
GO:0030111_regulation_of_Wnt_signaling_pathway	7	26	2283	15891	ESR1;APP;RUNX1;MDFIC;GSKIP;VANGL2;TCF7L1	0.1125	0.2869
GO:0033137_negative_regulation_of_peptidyl-serine_phosphorylation	7	26	2283	15891	HGF;PDE4D;INPP5K;SMAD7;PPM1F;RASSF2;GPD1L	0.1125	0.2869
GO:0071398_cellular_response_to_fatty_acid	7	26	2283	15891	LDLR;PDK3;CREB1;PDK4;E2F1;SRC;IRS1	0.1125	0.2869
GO:0014066_regulation_of_phosphatidylinositol_3-kinase_signaling	6	21	2283	15891	RASGRP1;PPP2R5C;ENTPD5;PIP4K2A;EGFR;MAPK1	0.1147	0.2871
GO:0016236_macroautophagy	19	94	2283	15891	CHMP3;PLAA;TOMM40;ATG7;SQSTM1;ATG16L1;YOD1;ZFYVE1;CSNK2A1;GABARAPL1;SRC;PRKAA2;TOMM20;ATG14;MTMR3;ILRUN;VPS37B;MFN1;DYNLL2	0.1144	0.2871
GO:0016601_Rac_protein_signal_transduction	6	21	2283	15891	DBNL;WASF2;ABI2;TIAM1;RAC1;NCKAP1	0.1147	0.2871
GO:0030318_melanocyte_differentiation	6	21	2283	15891	KIT;MITF;MYO5A;HPS4;USP13;RAB27A	0.1147	0.2871
GO:0030520_intracellular_estrogen_receptor_signaling_pathway	6	21	2283	15891	ESR1;RBFOX2;DDX17;PPARGC1B;ARID1A;EGLN2	0.1147	0.2871
GO:0035335_peptidyl-tyrosine_dephosphorylation	20	100	2283	15891	PTEN;PTPRD;PTPN12;PTPMT1;PTPRQ;PTPN3;SSH1;PTPN1;EYA3;RNGTT;PTPRF;UBASH3B;PTP4A1;PTPN4;PTPN9;DUSP2;DUSP5;PTPN14;PALD1;MTMR3	0.1149	0.2871
GO:0050807_regulation_of_synapse_organization	6	21	2283	15891	SLITRK2;DAG1;SLITRK4;NEDD4;SEPTIN11;ETV5	0.1147	0.2871
GO:0071542_dopaminergic_neuron_differentiation	6	21	2283	15891	VEGFA;LMX1B;HIF1A;LRP6;NR4A2;DMRTA2	0.1147	0.2871
GO:0003151_outflow_tract_morphogenesis	11	48	2283	15891	TGFBR2;VEGFA;TGFBR3;BMPR2;HIF1A;RBPJ;SOX11;BMPR1A;CRKL;TBX3;PLXND1	0.1162	0.2889
GO:0050796_regulation_of_insulin_secretion	14	65	2283	15891	CACNA1A;HNF4A;CACNA1C;CACNA1E;CACNA2D2;RAP1A;ARNTL;SYT7;KCNC2;CLOCK;RFX3;KCNB1;PER2;SYT9	0.1159	0.2889
GO:0048469_cell_maturation	9	37	2283	15891	RUNX2;VEGFA;FGFR1;POU2F2;LHX6;AXL;RFX3;GDF11;TUSC2	0.1167	0.2894
GO:0006469_negative_regulation_of_protein_kinase_activity	15	71	2283	15891	NF1;NF2;RB1;INPP5K;GSKIP;CEP85;TRIB3;UBASH3B;LRP6;GMFB;YWHAG;PPM1F;RTRAF;SMCR8;SPRED1	0.1179	0.2916
GO:0007616_long-term_memory	8	32	2283	15891	LDLR;DRD2;GRIN1;BTBD9;MECP2;CPEB3;SRF;CAMK4	0.1221	0.2971
GO:0010976_positive_regulation_of_neuron_projection_development	21	107	2283	15891	ITGA6;RAP1A;CBFA2T2;SCN1B;MARK2;TENM3;ABL2;NPTN;FGFR1;STMN2;SCARB2;CAMK2B;TWF1;CREB3L2;RAPGEF1;LRRC7;RAPGEF2;FYN;RGS2;NCKIPSD;DAB2IP	0.1223	0.2971
GO:0014059_regulation_of_dopamine_secretion	8	32	2283	15891	HTR2A;SYT1;SYT2;SYT12;KCNA2;SYT7;SYT9;SYT10	0.1221	0.2971
GO:0043666_regulation_of_phosphoprotein_phosphatase_activity	10	43	2283	15891	TSC1;DRD2;PHACTR4;PPP2R5C;PPP6R3;PPP2R1B;PPP1R3B;SHOC2;PPP2R5E;RCAN1	0.1225	0.2971
GO:0048706_embryonic_skeletal_system_development	8	32	2283	15891	KIAA1217;SULF1;PCSK5;PBX1;ACVR2A;FGF9;XYLT1;HOXA9	0.1221	0.2971
GO:0060071_Wnt_signaling_pathway,_planar_cell_polarity_pathway	18	89	2283	15891	CDC42;ROR1;PSMB5;PRICKLE1;SMURF1;DAAM1;CLTC;WNT9B;TIAM1;PRICKLE2;CELSR2;GPC4;PSMB9;GPC6;RAC1;FZD4;FZD3;VANGL2	0.1213	0.2971
GO:0070527_platelet_aggregation	10	43	2283	15891	ITGB3;ACTG1;PIK3CB;TYRO3;PDGFRA;UBASH3B;RAP2B;VCL;TLN1;METAP1	0.1225	0.2971
GO:1990573_potassium_ion_import_across_plasma_membrane	10	43	2283	15891	ATP1A2;KCNJ2;SLC12A6;SLC12A5;KCNJ15;KCNJ6;KCNJ10;KCNK5;HCN4;KCNJ12	0.1225	0.2971
GO:0016579_protein_deubiquitination	46	262	2283	15891	AR;ESR1;PTEN;ATXN7;SMAD2;SMAD1;RCE1;ATXN3;PSMB5;TGFBR1;USP46;SMAD3;FOXO4;SMAD7;TRAF3;MDM4;HIF1A;USP2;TNIP1;USP3;TNFAIP3;YOD1;USP49;OTUD6B;USP28;USP6;OTUD7A;JOSD1;ASXL2;MBD5;PSMB9;YY1;KAT2B;USP13;TRAF6;SMAD4;TOMM20;OTUD3;USP24;INO80;INO80D;USP31;USP37;OTUB2;USP32;TADA2B	0.1247	0.3012
GO:0032092_positive_regulation_of_protein_binding	14	66	2283	15891	PSEN1;APP;CAPRIN2;LFNG;HIPK2;EPB41L5;ADD2;RAN;TRIB3;RAPGEF2;STK4;TIAM1;PLXND1;LRRK2	0.1251	0.3012
GO:0035725_sodium_ion_transmembrane_transport	14	66	2283	15891	PKD2;SCN5A;ANO6;SCN1B;SLC5A10;SLC8A1;SCN4B;SCN1A;SCN8A;SLC24A2;SLC24A4;SCN2B;HCN4;CNNM4	0.1251	0.3012
GO:0007154_cell_communication	7	27	2283	15891	NF1;NRG1;FRAS1;SNTG1;ENPP5;GJB7;FREM2	0.1271	0.303
GO:0044331_cell-cell_adhesion_mediated_by_cadherin	7	27	2283	15891	CDH19;CDH2;CDH11;CDH7;PLEKHA7;CDH6;CDH5	0.1271	0.303
GO:0070372_regulation_of_ERK1_and_ERK2_cascade	7	27	2283	15891	NEK10;FRS2;RASGRP1;STYX;EGFR;TIAM1;PKHD1	0.1271	0.303
GO:2001234_negative_regulation_of_apoptotic_signaling_pathway	7	27	2283	15891	PSEN1;RB1;GNAI2;GATA4;CSNK2A1;NR4A2;GNAI3	0.1271	0.303
GO:0001541_ovarian_follicle_development	9	38	2283	15891	KIT;VEGFA;LFNG;PCYT1B;BCL2L1;INHBA;TAF4;SMAD4;EIF2B2	0.1291	0.3049
GO:0001837_epithelial_to_mesenchymal_transition	9	38	2283	15891	HGF;DDX17;TGFBR1;TGFB2;EPB41L5;TGFBR3;HIF1A;RBPJ;BMP7	0.1291	0.3049
GO:0018230_peptidyl-L-cysteine_S-palmitoylation	6	22	2283	15891	ZDHHC9;ZDHHC3;ZDHHC7;ZDHHC20;ZDHHC14;ZDHHC18	0.1313	0.3049
GO:0019221_cytokine-mediated_signaling_pathway	49	282	2283	15891	GHR;KIT;CDKN1A;TWIST1;HGF;CSF1;LRP8;VEGFA;TNFRSF1B;LIFR;MMP2;ZEB1;BCL6;YWHAZ;RELA;IL1RAP;OSMR;STX3;F3;IL6ST;BCL2L1;POU2F1;PIK3R1;HIF1A;PIK3CB;LIF;NUMBL;RAPGEF1;IL17RD;JAK1;FGF2;STAT3;KRAS;FYN;TXLNA;SOS1;EREG;FOXO1;GRB2;RORA;CCL22;CRK;CRKL;PIK3CA;FZD4;GAB2;SOCS5;CCND1;IL23R	0.1293	0.3049
GO:0030325_adrenal_gland_development	6	22	2283	15891	NF1;SMAD2;SMAD3;PBX1;ARID5B;PDGFRA	0.1313	0.3049
GO:0045663_positive_regulation_of_myoblast_differentiation	6	22	2283	15891	AKIRIN1;CDON;MAPK14;BTG1;PLCB1;HIF1AN	0.1313	0.3049
GO:0048260_positive_regulation_of_receptor-mediated_endocytosis	6	22	2283	15891	SERPINE1;HIP1;SGIP1;CLU;RAB21;LDLRAP1	0.1313	0.3049
GO:0051899_membrane_depolarization	6	22	2283	15891	CACNA1A;SCN5A;CACNA1E;CACNB3;CACNB4;SCN1B	0.1313	0.3049
GO:0061098_positive_regulation_of_protein_tyrosine_kinase_activity	9	38	2283	15891	ERBB3;LRP8;DLG4;NEDD9;NRG1;DLG3;PTPN1;EPHA4;GPRC5B	0.1291	0.3049
GO:0071345_cellular_response_to_cytokine_stimulus	12	55	2283	15891	NFAT5;PTPN12;SMAD3;MAPK8;STAT3;FOXF1;PTPN4;PTPN9;TRAF6;PTPN14;NKX6-1;LDLRAP1	0.1303	0.3049
GO:2000773_negative_regulation_of_cellular_senescence	6	22	2283	15891	TWIST1;BCL6;CDK6;AKT3;MAP3K3;SLC30A10	0.1313	0.3049
GO:0008360_regulation_of_cell_shape	27	145	2283	15891	KIT;PDPN;BRWD1;SH3KBP1;VEGFA;CDC42;ARAP1;PLXNA4;ARHGEF18;STRIP2;SEMA4D;MKLN1;DLC1;BVES;RND3;RDX;CDC42EP3;GNA13;FGD5;FMNL3;FYN;KDR;MSN;CRK;PLXNC1;PLXND1;PARVA	0.1328	0.3077
GO:0035914_skeletal_muscle_cell_differentiation	10	44	2283	15891	RB1;ATF3;HIVEP3;MEF2D;EOMES;PAX5;HLF;SOX11;BTG2;DMRTA2	0.1343	0.3104
GO:0008625_extrinsic_apoptotic_signaling_pathway_via_death_domain_receptors	8	33	2283	15891	NF1;BLOC1S2;DEDD;DDX3X;SORT1;PIK3R1;MOAP1;DAB2IP	0.1359	0.3112
GO:0030032_lamellipodium_assembly	8	33	2283	15891	KIT;ABLIM1;ARHGEF7;VAV2;WASF2;ABLIM3;VCL;RAC1	0.1359	0.3112
GO:0071108_protein_K48-linked_deubiquitination	8	33	2283	15891	ATXN3;TNFAIP3;YOD1;OTUD7A;USP13;OTUD3;USP37;OTUB2	0.1359	0.3112
GO:0071773_cellular_response_to_BMP_stimulus	8	33	2283	15891	ACVRL1;RUNX2;ACVR1;BMPR2;ACVR2A;BMP7;BMPR1A;SMAD4	0.1359	0.3112
GO:0010507_negative_regulation_of_autophagy	11	50	2283	15891	MET;HGF;BMF;EIF4G2;TBC1D14;RUBCN;TLK2;GATA4;STAT3;MTMR9;TAB3	0.1382	0.3114
GO:0010923_negative_regulation_of_phosphatase_activity	11	50	2283	15891	DLG2;DLG3;PCDH11X;CSRNP3;URI1;ZFYVE1;FKBP15;PPP1R37;ARFGEF3;ELFN2;SPRED1	0.1382	0.3114
GO:0030324_lung_development	16	79	2283	15891	FGF1;SMAD2;PDPN;VEGFA;ACVR2B;PROX1;TBX4;ZIC3;EGFR;PDGFRA;FOXF1;BMPR1A;SIM2;ADAMTS2;HEG1;WNT7B	0.1368	0.3114
GO:0030334_regulation_of_cell_migration	17	85	2283	15891	SGK3;ERBB4;PLXNA4;LDB1;SERPINE2;RND3;AMOTL2;GNA13;FRMD5;ROBO4;SLK;NTN1;PLXNC1;RAC1;PLXND1;PARD6B;TTBK2	0.1374	0.3114
GO:0045599_negative_regulation_of_fat_cell_differentiation	11	50	2283	15891	ARNTL;SMAD3;RUNX1T1;CCN4;SORT1;TRIB3;ZADH2;INSIG1;FOXO1;RORA;E2F1	0.1382	0.3114
GO:0048015_phosphatidylinositol-mediated_signaling	11	50	2283	15891	IGF1;FGFR1;PIK3R1;PIK3CB;PDGFRA;KCNH1;PLCG1;IRS1;PIK3CA;GAB2;PLCB1	0.1382	0.3114
GO:0071260_cellular_response_to_mechanical_stimulus	16	79	2283	15891	ATP1A2;KCNJ2;DAG1;CASP2;TNFRSF8;CD40;MAPK8;MAP2K4;SLC38A2;EGFR;IRF1;MAP3K2;HDAC4;TLR4;MAP3K1;RAC1	0.1368	0.3114
GO:0000086_G2M_transition_of_mitotic_cell_cycle	24	128	2283	15891	CDKN1A;PAFAH1B1;DNM2;CLASP1;PPP1R12A;PPP1R12B;CIT;CEP57;BRSK2;BTRC;CEP41;CCNY;CDK14;CDK2;ARPP19;AURKA;CSNK1D;FBXW11;PPP1CB;YWHAE;SKP1;MAPRE1;YWHAG;PLCB1	0.1425	0.3163
GO:0007275_multicellular_organism_development	73	439	2283	15891	THRB;HOXD13;FGF1;GRIN2B;RARB;PPARA;LCLAT1;BTBD7;RREB1;FAT3;PRDM15;SPRED3;CASZ1;MRAS;CADM1;TXNDC2;EBF4;LDB1;SPRY4;AGFG1;SPATA2;ERG;DIP2A;MCTP2;CCDC120;MBNL3;STRBP;LMX1B;THRA;SORT1;DAB2;ENC1;NR1H2;LIF;ZNF3;TGIF1;PAX5;EYA3;SUCO;SLC2A14;PHF3;EBF1;SRF;TRERF1;HMGB3;ERC1;SPRY3;PHC3;POGK;WNT9B;TBX4;HLF;PHC2;CYLC2;GCNT2;CILK1;PTP4A1;HOXB1;PHC1;NFATC3;HOXA1;DCAF7;MEOX2;SPIN1;ANGPTL2;RYBP;DKK2;WDFY3;HOOK1;K…	0.1421	0.3163
GO:0007611_learning_or_memory	12	56	2283	15891	PSEN1;PTEN;PAFAH1B1;APP;GRIN2A;GRIN2B;LHX8;ZNF385A;THRA;EPHB2;EGFR;MAPK1	0.1411	0.3163
GO:0034113_heterotypic_cell-cell_adhesion	7	28	2283	15891	ITGB3;NFASC;SIRPA;CD47;ITGA5;PARVA;PERP	0.1426	0.3163
GO:0043278_response_to_morphine	7	28	2283	15891	DRD2;GRIN1;RGS4;FOSB;RELA;PEA15;PRKCE	0.1426	0.3163
GO:0050808_synapse_organization	9	39	2283	15891	PSEN1;MYO5A;TSC1;APP;NFASC;MAPT;PAK3;LRRTM2;WNT7B	0.1422	0.3163
GO:0050873_brown_fat_cell_differentiation	7	28	2283	15891	ITGA6;ARL4A;ALDH6A1;PPARGC1A;RGS2;ZNF516;PRDM16	0.1426	0.3163
GO:0030308_negative_regulation_of_cell_growth	23	122	2283	15891	ACVRL1;CDKN1A;HNF4A;CAPRIN2;BCL6;TGFB2;SERPINE2;SMAD3;APBB2;DDX3X;BMPR2;FRZB;BTG1;INHBA;ACVR1B;SMAD4;SERTAD3;SERTAD2;MINAR1;CRLF3;TSPYL2;DCBLD2;DCUN1D3	0.1434	0.3166
GO:0051898_negative_regulation_of_protein_kinase_B_signaling	13	62	2283	15891	PTEN;DRD2;PLEKHA1;INPP5K;PPP2R5C;DAG1;PHLPP2;SH2B3;TRIB3;RAPGEF1;PHLDA3;OTUD3;PKHD1	0.1431	0.3166
GO:0001503_ossification	15	74	2283	15891	EXT1;TWIST1;RUNX2;PPARGC1B;THRA;SORT1;TNFRSF11A;SUCO;CDH11;EGFR;GPLD1;BMP7;STC1;TRAF6;RASSF2	0.1455	0.3177
GO:0015031_protein_transport	53	311	2283	15891	PSEN1;ITSN1;RAB11FIP1;BICD2;CHMP3;GOSR1;MTX3;SNX30;YIPF5;UEVLD;GPR89A;SNX18;ANK2;VPS53;AP1AR;SPIRE1;ATG7;EHBP1;COG5;PDCD6IP;FRAS1;ATG16L1;PLEKHA8;AP5S1;DAB2;SNX12;CEP41;IST1;RAB3IL1;CNIH4;ERC1;DDX19A;PGAP1;LIN7A;GPR89B;PLEKHM1;ZMAT3;ARFGEF1;EXOC5;LMAN2;SEC22A;SERP1;KLHL20;FCHSD2;HOOK1;GOLT1B;AP5M1;LRP1B;EIF5A2;PLEKHF2;SNX22;HOOK3;PKDCC	0.1454	0.3177
GO:0032956_regulation_of_actin_cytoskeleton_organization	14	68	2283	15891	ARHGAP28;CDC42;DLC1;CORO2B;RND3;EPHA5;ARHGAP44;ROCK2;EFNA5;PDGFA;CDK5R1;CRK;VANGL2;TAOK1	0.1446	0.3177
GO:0060070_canonical_Wnt_signaling_pathway	15	74	2283	15891	PTEN;TCF7;KDM6A;WNT2B;WNT9B;PYGO1;FRZB;LRP6;NR4A2;FZD4;FZD3;WNT10A;TCF7L1;WNT7B;LRRK2	0.1455	0.3177
GO:0071805_potassium_ion_transmembrane_transport	22	116	2283	15891	PKD2;KCNJ2;LRRC55;KCNK2;KCNC4;SLC24A2;KCNN3;KCNA2;KCNQ3;SLC9A7;KCNC2;KCNC3;SLC24A4;KCND3;KCNH1;KCNK3;KCNK5;KCNAB3;KCNB1;HCN4;KCNS2;KCNK10	0.1442	0.3177
GO:0046718_viral_entry_into_host_cell	17	86	2283	15891	ITGB3;LDLR;NCAM1;HTR2A;CR2;TFRC;EPS15;DAG1;SCARB2;CXADR;ITCH;AXL;TYRO3;EGFR;EFNB2;EFNB3;ITGA5	0.1463	0.3188
GO:0008333_endosome_to_lysosome_transport	10	45	2283	15891	TGFBRAP1;SORT1;M6PR;BIN1;SNX27;ATG14;TRAK2;HOOK1;EPG5;HOOK3	0.1467	0.3189
GO:0009954_proximaldistal_pattern_formation	6	23	2283	15891	TP63;PBX1;CYP26B1;HOXD10;HOXA9;SP8	0.1489	0.3202
GO:0015012_heparan_sulfate_proteoglycan_biosynthetic_process	6	23	2283	15891	EXT1;NDST1;EXTL3;NDST3;VANGL2;XYLT1	0.1489	0.3202
GO:0030833_regulation_of_actin_filament_polymerization	6	23	2283	15891	ARHGAP28;DBNL;PAK3;PPP1R9A;FCHSD2;FCHSD1	0.1489	0.3202
GO:0061436_establishment_of_skin_barrier	6	23	2283	15891	MET;TP63;STMN1;ELOVL1;CYP26B1;GRHL1	0.1489	0.3202
GO:0071385_cellular_response_to_glucocorticoid_stimulus	6	23	2283	15891	NR3C1;REST;BCL2L11;ZFP36L1;STC1;HNRNPU	0.1489	0.3202
GO:0030010_establishment_of_cell_polarity	8	34	2283	15891	MARK2;PAK1;WWC1;BRSK2;PARD3B;CRK;CRKL;KIF26B	0.1504	0.3206
GO:0030198_extracellular_matrix_organization	40	229	2283	15891	ATP7A;ITGA6;ITGB3;NF1;APP;SERPINE1;ITGA11;NPNT;MMP2;CSGALNACT1;SPOCK2;ATXN1L;DAG1;APBB2;HPSE2;OLFML2A;FURIN;ITGA8;PDGFRA;FGF2;SH3PXD2A;ST7;CD47;FOXF1;COL19A1;FBN2;TNC;ITGA5;ITGB8;KDR;LAMC1;MATN1;PDGFA;BCL3;COLQ;MMP16;ERO1B;ADAM19;ITGA1;CCDC80	0.1494	0.3206
GO:0090503_RNA_phosphodiester_bond_hydrolysis,_exonucleolytic	8	34	2283	15891	USB1;DCP2;DIS3L2;XRN1;CNOT6L;CNOT7;CNOT6;ANGEL1	0.1504	0.3206
GO:0097009_energy_homeostasis	8	34	2283	15891	CRTC3;SGIP1;PPARGC1A;STAT3;FOXO1;PIK3CA;PRKAA2;NR4A3	0.1504	0.3206
GO:0035690_cellular_response_to_drug	12	57	2283	15891	PPP3CA;ACER2;RAP1A;RAP1B;TFRC;PPP1R12A;REST;GPLD1;CD69;PRKAA2;PPM1F;RAP2A	0.1523	0.3233
GO:0060548_negative_regulation_of_cell_death	12	57	2283	15891	DRD2;TNFRSF1B;PACRG;CCN4;TEAD2;FGF2;BMP7;CLU;NPAS2;SOX4;SOX11;SMAD4	0.1523	0.3233
GO:0010977_negative_regulation_of_neuron_projection_development	13	63	2283	15891	PTEN;TSC1;PAFAH1B1;BAG5;CBFA2T2;STMN2;EPHA4;EFNB2;PTPN9;SEMA3A;MINAR1;ADCY6;LRRK2	0.1539	0.326
GO:0009749_response_to_glucose	14	69	2283	15891	PTEN;HNF4A;SMAD2;TGFBR2;GLUL;ACVR2B;ACVR1C;SLC8A1;ATG7;GPLD1;TXN2;EIF2B2;SARM1;ILDR2	0.1549	0.3267
GO:0071300_cellular_response_to_retinoic_acid	14	69	2283	15891	RARB;YAP1;ABL2;PHB2;TEAD2;CYP26B1;WNT9B;CREB1;RORB;TNC;YES1;ABCA1;FZD4;WNT7B	0.1549	0.3267
GO:0006487_protein_N-linked_glycosylation	9	40	2283	15891	MGAT4A;PGM3;GFPT1;ENTPD5;MAGT1;MGAT5;ST3GAL1;B3GALT2;ALG6	0.1559	0.3281
GO:0001578_microtubule_bundle_formation	7	29	2283	15891	ZNF207;CLASP1;NAV1;MARK4;CLIP1;MTCL1;NCKAP5	0.1589	0.3284
GO:0001756_somitogenesis	10	46	2283	15891	PSEN1;LFNG;SMAD3;ZEB2;RBPJ;FOXF1;TCAP;BMPR1A;POFUT1;POGLUT1	0.1597	0.3284
GO:0007274_neuromuscular_synaptic_transmission	7	29	2283	15891	CHRM1;ADARB1;DTNA;KIF1B;ETV5;FCHSD2;FCHSD1	0.1589	0.3284
GO:0019228_neuronal_action_potential	7	29	2283	15891	SCN5A;CACNA1I;ANK3;SCN1A;GRIK2;SCN8A;KCNA2	0.1589	0.3284
GO:0030511_positive_regulation_of_transforming_growth_factor_beta_receptor_signaling_pathway	7	29	2283	15891	NPNT;HIPK2;TGFBR3;DAB2;RNF111;ITGA8;SMAD4	0.1589	0.3284
GO:0043542_endothelial_cell_migration	7	29	2283	15891	PTEN;NRP1;PXN;TGFBR1;STARD13;PIK3CA;PLXND1	0.1589	0.3284
GO:0048147_negative_regulation_of_fibroblast_proliferation	7	29	2283	15891	NF1;TRIM32;TP53INP1;PAWR;SKI;DAB2IP;NLRC3	0.1589	0.3284
GO:0051209_release_of_sequestered_calcium_ion_into_cytosol	10	46	2283	15891	PKD2;HTR2A;DRD2;JPH4;JPH1;MCOLN2;FGF2;PLCG1;PLCB1;JPH2	0.1597	0.3284
GO:0070536_protein_K63-linked_deubiquitination	7	29	2283	15891	ATXN3;SPATA2;TNFAIP3;YOD1;OTUD7A;USP13;OTUB2	0.1589	0.3284
GO:0071407_cellular_response_to_organic_cyclic_compound	10	46	2283	15891	ITGA6;IGFBP5;SMAD5;SMAD1;PAK3;TIPARP;BTRC;STAT3;FOXF1;MBD2	0.1597	0.3284
GO:1900087_positive_regulation_of_G1S_transition_of_mitotic_cell_cycle	10	46	2283	15891	CUL4A;CCND3;DDX3X;RDX;EGFR;CCND2;FGF10;PLCB1;KMT2E;CCND1	0.1597	0.3284
GO:0000281_mitotic_cytokinesis	11	52	2283	15891	RTKN;SNX18;RACGAP1;STMN1;ANK3;PDCD6IP;CIT;SON;SNX33;ROCK2;ZFYVE26	0.1623	0.333
GO:0009612_response_to_mechanical_stimulus	12	58	2283	15891	KCNK2;TGFBR2;FOSB;ETS1;MEIS2;CLCN6;MAPK8;GATA4;TNC;MBD2;SRC;BTG2	0.1641	0.336
GO:0051262_protein_tetramerization	8	35	2283	15891	PKD2;ACHE;HMGCR;TRPM3;TRPM6;CPSF6;KCNC3;SBF2	0.1657	0.3386
GO:0007369_gastrulation	6	24	2283	15891	EXT1;SMAD2;TGFBR2;CUL3;NR4A3;POGLUT1	0.1675	0.3388
GO:0010881_regulation_of_cardiac_muscle_contraction_by_regulation_of_the_release_of_sequestered_calcium_ion	6	24	2283	15891	ATP1A2;CACNA1C;SLC8A1;ANK2;CAMK2D;CALM1	0.1675	0.3388
GO:0090103_cochlea_morphogenesis	6	24	2283	15891	TIFAB;ZEB1;FRZB;HOXA1;NEUROG1;VANGL2	0.1675	0.3388
GO:1905564_positive_regulation_of_vascular_endothelial_cell_proliferation	6	24	2283	15891	FGFR1;AKT3;SP1;FGF2;STAT3;PLCG1	0.1675	0.3388
GO:2001243_negative_regulation_of_intrinsic_apoptotic_signaling_pathway	6	24	2283	15891	BCL2L1;DDX3X;BCL2L2;URI1;SRC;PPIF	0.1675	0.3388
GO:0043647_inositol_phosphate_metabolic_process	10	47	2283	15891	PTEN;IP6K1;ITPK1;CALM1;ITPKB;PLCG1;NUDT3;PLCB1;IPPK;IPMK	0.1732	0.3496
GO:0031397_negative_regulation_of_protein_ubiquitination	11	53	2283	15891	SPOPL;BAG5;SMAD7;TNFAIP3;FYN;SOX4;BAG2;PRKCE;MINAR1;PER2;N4BP1	0.1751	0.3527
GO:0006479_protein_methylation	7	30	2283	15891	METTL21A;GSPT1;ETFBKMT;PCMT1;PCMTD1;BTG1;BTG2	0.1761	0.353
GO:0045727_positive_regulation_of_translation	14	71	2283	15891	RBMS3;FXR1;CTIF;LARP4;CPEB3;FMR1;DDX3X;LARP4B;LARP1;MAPK1;SOX4;BCL3;SERP1;NIBAN1	0.1767	0.353
GO:0070979_protein_K11-linked_ubiquitination	7	30	2283	15891	UBE2W;RNF4;UBE2H;UBE2D3;UBE2B;CDC23;UBE2D4	0.1761	0.353
GO:0071333_cellular_response_to_glucose_stimulus	13	65	2283	15891	PPP3CA;RAP1A;PDK3;ZBTB20;SRF;GATA4;GCLM;PPARGC1A;SOX4;KCNB1;PIK3CA;PRKAA2;LIN28A	0.1767	0.353
GO:0001658_branching_involved_in_ureteric_bud_morphogenesis	9	42	2283	15891	PKD2;GDNF;NPNT;GREB1L;PBX1;WNT9B;FGF2;TCF21;SMAD4	0.1851	0.3595
GO:0006486_protein_glycosylation	17	90	2283	15891	PSEN1;EXT1;ST6GAL2;ST6GALNAC3;ST6GALNAC6;ST8SIA1;ST8SIA2;B4GALT6;B3GAT1;GCNT2;EXTL3;B3GALT2;B4GALT5;FUT9;SERP1;ST8SIA3;COG3	0.1849	0.3595
GO:0006629_lipid_metabolic_process	23	127	2283	15891	PAFAH2;HNF4A;LDLR;PDE3A;PPARA;LRP8;SC5D;HMGCS1;ACOX1;BTN2A1;NR1H2;RUBCNL;ZNF202;GDPD5;CLU;PLAGL2;UCP3;SREBF2;CRK;CRKL;PITPNA;PLCL1;JAZF1	0.1834	0.3595
GO:0007254_JNK_cascade	10	48	2283	15891	MAP3K12;TNFRSF19;MAPK8;MAP2K4;MAPK10;MAP3K11;MAP3K10;TRAF6;CRKL;TAB3	0.1872	0.3595
GO:0007626_locomotory_behavior	16	84	2283	15891	ATP7A;PTEN;APP;ABAT;DRD2;PDE1B;ZNF385A;NRG1;ZDHHC8;PEX13;STRN;GMFB;ETV5;SOBP;UBA6;ANKH	0.1862	0.3595
GO:0010811_positive_regulation_of_cell-substrate_adhesion	9	42	2283	15891	ITGA6;NPNT;SPOCK2;FOXF1;ITGA5;PRKCE;RAC1;PPM1F;CCDC80	0.1851	0.3595
GO:0010975_regulation_of_neuron_projection_development	6	25	2283	15891	PSEN1;PTEN;NDEL1;CTNNA2;BRSK2;GRID2	0.1871	0.3595
GO:0016079_synaptic_vesicle_exocytosis	6	25	2283	15891	CPLX2;SYT1;SYT2;RIMS1;PCLO;TRIM9	0.1871	0.3595
GO:0030177_positive_regulation_of_Wnt_signaling_pathway	8	36	2283	15891	SULF1;ZEB2;CCN4;TNFAIP3;CSNK2A1;SKI;MBD2;SPIN1	0.1816	0.3595
GO:0032456_endocytic_recycling	8	36	2283	15891	VPS53;EPS15;ARL4C;STX6;ARF6;RAB14;EPG5;EHD4	0.1816	0.3595
GO:0032870_cellular_response_to_hormone_stimulus	9	42	2283	15891	GHR;FOSB;INPP5K;NCOA3;SOCS2;NCOA1;STAT3;UCP3;NPFFR1	0.1851	0.3595
GO:0043124_negative_regulation_of_I-kappaB_kinaseNF-kappaB_signaling	10	48	2283	15891	ESR1;ZMYND11;TNIP1;TNFAIP3;OTUD7A;PER1;RORA;PPM1A;DAB2IP;NLRC3	0.1872	0.3595
GO:0043536_positive_regulation_of_blood_vessel_endothelial_cell_migration	10	48	2283	15891	VEGFA;ETS1;FGFR1;AKT3;HIF1A;CD40;SP1;FGF2;KDR;PLCG1	0.1872	0.3595
GO:0045740_positive_regulation_of_DNA_replication	6	25	2283	15891	MAP2K4;EGFR;EREG;FGF10;RAC1;FAF1	0.1871	0.3595
GO:0045746_negative_regulation_of_Notch_signaling_pathway	9	42	2283	15891	CBFA2T2;HEY1;BCL6;ZBTB7A;EGFR;GDPD5;BMP7;HIF1AN;DLL4	0.1851	0.3595
GO:0048704_embryonic_skeletal_system_morphogenesis	9	42	2283	15891	ZEB1;SATB2;MEGF8;PDGFRA;HOXA3;HOXB1;HOXD10;SOX11;ALX4	0.1851	0.3595
GO:0061077_chaperone-mediated_protein_folding	6	25	2283	15891	FKBP5;CSNK2A1;CLU;SGTA;DFFA;CRTAP	0.1871	0.3595
GO:1900182_positive_regulation_of_protein_localization_to_nucleus	6	25	2283	15891	KAT7;LIF;TRIM8;FYN;PARP1;SRC	0.1871	0.3595
GO:1902042_negative_regulation_of_extrinsic_apoptotic_signaling_pathway_via_death_domain_receptors	8	36	2283	15891	HGF;SERPINE1;RFFL;BCL2L1;TNFAIP3;PEA15;FAIM2;SCRT2	0.1816	0.3595
GO:1903672_positive_regulation_of_sprouting_angiogenesis	6	25	2283	15891	FGF1;SMAD1;VEGFA;JAK1;FGF2;ITGA5	0.1871	0.3595
GO:0001894_tissue_homeostasis	5	20	2283	15891	RB1;CD34;TRIM32;YAP1;TP53INP2	0.1985	0.3669
GO:0006376_mRNA_splice_site_selection	5	20	2283	15891	CELF2;CELF1;SRSF1;SRSF10;LUC7L3	0.1985	0.3669
GO:0006513_protein_monoubiquitination	7	31	2283	15891	UBE2W;NEDD4L;CUL3;DTL;UBE2D3;UBE2B;UBE2R2	0.194	0.3669
GO:0006865_amino_acid_transport	8	37	2283	15891	SLC6A19;SLC7A2;SLC7A6;SLC38A1;SLC6A6;SLC38A2;SLC36A1;SLC7A1	0.1982	0.3669
GO:0006904_vesicle_docking_involved_in_exocytosis	7	31	2283	15891	CPLX2;RAB3C;RAB3B;KCNB1;VTI1B;RAB10;RAB8B	0.194	0.3669
GO:0009792_embryo_development_ending_in_birth_or_egg_hatching	5	20	2283	15891	CELF1;TGFB2;NR5A2;CDK5R1;STOX2	0.1985	0.3669
GO:0014032_neural_crest_cell_development	5	20	2283	15891	NRG1;EDNRA;SOX11;BMPR1A;RDH10	0.1985	0.3669
GO:0030225_macrophage_differentiation	5	20	2283	15891	CSF1;L3MBTL3;VEGFA;CDC42;PARP1	0.1985	0.3669
GO:0032211_negative_regulation_of_telomere_maintenance_via_telomerase	5	20	2283	15891	TENT4B;DCP2;XRN1;HNRNPU;SRC	0.1985	0.3669
GO:0032793_positive_regulation_of_CREB_transcription_factor_activity	5	20	2283	15891	LRP8;VEGFA;CRTC3;EPHA5;RPS6KA5	0.1985	0.3669
GO:0034067_protein_localization_to_Golgi_apparatus	5	20	2283	15891	BICD2;SYS1;CSNK1D;SORL1;RAB33B	0.1985	0.3669
GO:0042307_positive_regulation_of_protein_import_into_nucleus	8	37	2283	15891	PSEN1;SMAD3;PIK3R1;RAN;MAPK14;NUTF2;MAPK1;TARDBP	0.1982	0.3669
GO:0043484_regulation_of_RNA_splicing	7	31	2283	15891	CELF1;CLK3;MBNL3;SON;MBNL2;MBNL1;SRRM4	0.194	0.3669
GO:0045055_regulated_exocytosis	5	20	2283	15891	RAB11FIP1;STEAP2;RIMS1;SYNGR1;RAB10	0.1985	0.3669
GO:0045216_cell-cell_junction_organization	5	20	2283	15891	NF2;XIRP2;TGFB2;SMAD3;CXADR	0.1985	0.3669
GO:0050731_positive_regulation_of_peptidyl-tyrosine_phosphorylation	17	91	2283	15891	GHR;ITGB3;HGF;IGF1;HTR2A;LRP8;NRP1;VEGFA;ACVR1;SEMA4D;LIF;EFNA5;ITGA5;FGF10;SRC;YES1;EHD4	0.1953	0.3669
GO:0071404_cellular_response_to_low-density_lipoprotein_particle_stimulus	5	20	2283	15891	LDLR;HMGCS1;SREBF2;ABCA1;SOCS5	0.1985	0.3669
GO:0090050_positive_regulation_of_cell_migration_involved_in_sprouting_angiogenesis	8	37	2283	15891	NRP1;VEGFA;HDAC9;AKT3;MAP3K3;JCAD;FGF2;KDR	0.1982	0.3669
GO:0097192_extrinsic_apoptotic_signaling_pathway_in_absence_of_ligand	7	31	2283	15891	ERBB3;BCL2L1;BCL2L2;BCL2L11;CASP2;APPL1;MOAP1	0.194	0.3669
GO:1901216_positive_regulation_of_neuron_death	8	37	2283	15891	GRIN2B;MAPT;SSH1;FYN;EFNB2;PARP1;CLU;EIF2S1	0.1982	0.3669
GO:0006936_muscle_contraction	20	110	2283	15891	GLRA1;SORBS1;TPM3;GJC1;PXN;SLC8A1;CERT1;TPM4;ASPH;TMOD1;SLMAP;CALM1;HSBP1;VCL;CALD1;HCN4;TLN1;TMOD3;KCNJ12;ITGA1	0.1991	0.3673
GO:0043010_camera-type_eye_development	9	43	2283	15891	MITF;GPD2;CACNA1C;TMEM231;RPGRIP1L;FOXP2;GRHL2;FBN2;SKI	0.2005	0.3678
GO:0043433_negative_regulation_of_DNA-binding_transcription_factor_activity	14	73	2283	15891	ESR1;RB1;TWIST1;PHB2;SMAD7;EZH2;BTRC;PROX1;EOMES;TNFSF4;HDAC4;MAP3K10;RNF2;RLIM	0.1999	0.3678
GO:0071364_cellular_response_to_epidermal_growth_factor_stimulus	9	43	2283	15891	ERBB4;PTPN12;INPP5K;BAG4;ZFP36L1;EGFR;PLCG1;DAB2IP;SYAP1	0.2005	0.3678
GO:0032880_regulation_of_protein_localization	10	49	2283	15891	ITGB3;RABGAP1L;TMEM231;MAPK8;STX6;AAK1;MMD;RAB14;TRIM5;ATCAY	0.2017	0.3693
GO:0006893_Golgi_to_plasma_membrane_transport	6	26	2283	15891	DNM2;STEAP2;OSBPL5;STXBP6;EXOC5;RAB10	0.2075	0.3751
GO:0022604_regulation_of_cell_morphogenesis	6	26	2283	15891	SH3D19;FITM2;LARP4;EFNA5;AGO4;PDZD8	0.2075	0.3751
GO:0032728_positive_regulation_of_interferon-beta_production	6	26	2283	15891	ZBTB20;DDX3X;IRF1;POLR3G;POLR3D;TLR4	0.2075	0.3751
GO:0048675_axon_extension	6	26	2283	15891	AUTS2;ULK2;SEMA7A;RAPH1;VCL;SEMA5A	0.2075	0.3751
GO:0060828_regulation_of_canonical_Wnt_signaling_pathway	6	26	2283	15891	PSEN1;BTRC;CCNY;CDK14;AMER2;LRRK2	0.2075	0.3751
GO:0097193_intrinsic_apoptotic_signaling_pathway	6	26	2283	15891	CDKN1A;CUL4A;HIPK2;DDX3X;CUL3;PPM1F	0.2075	0.3751
GO:1904754_positive_regulation_of_vascular_associated_smooth_muscle_cell_migration	6	26	2283	15891	ATP7A;IGFBP5;PAK1;SSH1;FGF9;NR4A3	0.2075	0.3751
GO:0030307_positive_regulation_of_cell_growth	15	80	2283	15891	RPS6KA1;H3-5;CDC42;EIF4G2;TRIM32;TGFBR1;TGFB2;DDX3X;DERL2;EGFR;CSNK2A1;EXTL3;RPS6KA3;H3-3B;INO80	0.2101	0.3791
GO:0006821_chloride_transport	7	32	2283	15891	GLRA1;ANO6;CLIC5;BEST1;CLCN4;CLCN6;TTYH3	0.2126	0.3815
GO:0034976_response_to_endoplasmic_reticulum_stress	14	74	2283	15891	CERT1;HYOU1;BCL2L11;PIK3R1;CREB3L2;NRBF2;TRIB3;TMTC3;ATP2A2;EIF2S1;TARDBP;TMEM33;PPP1R15B;NIBAN1	0.212	0.3815
GO:0050772_positive_regulation_of_axonogenesis	7	32	2283	15891	PLXNA4;ZEB2;TIAM1;PLXNC1;PLXND1;NIN;AMIGO1	0.2126	0.3815
GO:0007032_endosome_organization	8	38	2283	15891	SQSTM1;TMEM127;RAB5B;STX6;SNX33;HOOK1;RAB22A;HOOK3	0.2153	0.3843
GO:0007163_establishment_or_maintenance_of_cell_polarity	8	38	2283	15891	CDC42;RPGRIP1L;CLASP1;MAP7;CLASP2;ACTR3;PARVA;PARD6B	0.2153	0.3843
GO:0043491_protein_kinase_B_signaling	8	38	2283	15891	PTEN;IGF1;ZFP36L1;CD40;AXL;TYRO3;KDR;PIK3CA	0.2153	0.3843
GO:0007568_aging	29	169	2283	15891	PTEN;IGFBP5;HTR2A;ABAT;HMGCR;PPP3CA;TGFBR2;TNFRSF1B;PDE4D;NAPEPLD;ATG7;RELA;DAG1;PPP1R9A;FOXO4;MBD1;CASP2;PAX5;GCLM;CREB1;DNMT3A;PPARGC1A;STAT3;GRB2;MAPK1;UCP3;MBD2;EIF2S1;FOXG1	0.2169	0.3857
GO:0048468_cell_development	9	44	2283	15891	MAF;GJC1;TGFB2;BMP3;ARID5B;BMP7;INHBA;TRAF6;GDF11	0.2165	0.3857
GO:0006464_cellular_protein_modification_process	16	87	2283	15891	GGCX;UEVLD;ABL2;ATG7;UBE2D3;USP6;STK38;ST8SIA2;PIGH;ST3GAL1;UBE2I;YES1;FBXO22;ICMT;SERP1;RIMKLA	0.2194	0.3887
GO:0007492_endoderm_development	5	21	2283	15891	EXT1;SMAD3;EPB41L5;GATA4;LAMC1	0.2221	0.3887
GO:0010801_negative_regulation_of_peptidyl-threonine_phosphorylation	5	21	2283	15891	SPRED3;INPP5K;SMAD7;CALM1;SPRED1	0.2221	0.3887
GO:0033993_response_to_lipid	5	21	2283	15891	THRB;RARB;PPARA;THRA;SREBF2	0.2221	0.3887
GO:0043153_entrainment_of_circadian_clock_by_photoperiod	5	21	2283	15891	USP2;PER1;PPP1CB;FBXL3;PER2	0.2221	0.3887
GO:0045859_regulation_of_protein_kinase_activity	5	21	2283	15891	TSC1;CAMKK2;ELP4;FAF1;TSPYL2	0.2221	0.3887
GO:0048255_mRNA_stabilization	5	21	2283	15891	GDNF;LARP1;HNRNPU;E2F1;TENT5C	0.2221	0.3887
GO:0048754_branching_morphogenesis_of_an_epithelial_tube	5	21	2283	15891	MET;VEGFA;PAK1;BMP7;FGF10	0.2221	0.3887
GO:0055007_cardiac_muscle_cell_differentiation	5	21	2283	15891	TSC1;SOX6;NRG1;AKAP13;ARID1A	0.2221	0.3887
GO:0003281_ventricular_septum_development	7	33	2283	15891	DNM2;FRS2;XIRP2;LUZP1;MDM4;GATA4;HEG1	0.2318	0.3945
GO:0006656_phosphatidylcholine_biosynthetic_process	7	33	2283	15891	ACHE;MFSD2A;PCYT1B;LPIN1;SLC44A1;CSNK2A1;LPCAT1	0.2318	0.3945
GO:0006874_cellular_calcium_ion_homeostasis	17	94	2283	15891	HTR2A;ATP2B2;ATP2B4;SYPL2;ANK2;NPTN;GRIK2;SLC24A2;VAPB;CD40;PIK3CB;TPT1;SLC24A4;ATP2A2;CDH5;STC1;PKHD1	0.228	0.3945
GO:0006879_cellular_iron_ion_homeostasis	11	57	2283	15891	HMOX2;CYBRD1;TFRC;SLC46A1;HIF1A;TTC7A;CAND1;SMAD4;SKP1;SLC40A1;NDFIP1	0.2306	0.3945
GO:0007050_cell_cycle_arrest	23	132	2283	15891	PKD2;RB1;CDKN1A;EIF4G2;TGFBR1;TGFB2;TP53INP1;SMAD3;CDK6;APBB2;FOXO4;UHMK1;STRADB;SLC38A9;IRF1;INHBA;KAT2B;PRKAA2;PRR11;KMT2E;PPM1A;RRAGD;JMY	0.2286	0.3945
GO:0007519_skeletal_muscle_tissue_development	10	51	2283	15891	NF1;FOXP2;BVES;CCNT2;CFL2;MAPK14;COL19A1;HOXD10;MEOX2;GPCPD1	0.2321	0.3945
GO:0008630_intrinsic_apoptotic_signaling_pathway_in_response_to_DNA_damage	9	45	2283	15891	TNFRSF1B;BCL2L1;BCL2L2;BCL2L11;CASP2;PIK3R1;FNIP2;E2F1;MOAP1	0.2329	0.3945
GO:0008654_phospholipid_biosynthetic_process	6	27	2283	15891	AGPAT3;FITM2;LPGAT1;MBOAT2;DGKE;LPCAT1	0.2286	0.3945
GO:0030073_insulin_secretion	7	33	2283	15891	MYO5A;SMAD2;RIMS2;ACVR2B;SNX19;PCLO;ILDR2	0.2318	0.3945
GO:0030433_ubiquitin-dependent_ERAD_pathway	13	69	2283	15891	DNAJB12;ERLIN2;TRIM13;MARCHF6;YOD1;RNF121;DERL2;SGTA;HSPA13;FAF2;SGTB;DNAJC18;STT3B	0.2267	0.3945
GO:0038096_Fc-gamma_receptor_signaling_pathway_involved_in_phagocytosis	23	132	2283	15891	FCGR3A;CDC42;PAK1;VAV2;NCKAP1L;ACTG1;WASF2;PIK3R1;PIK3CB;ACTR3;FYN;GRB2;PLCG1;MAPK1;CRK;PRKCE;SRC;YES1;PIK3CA;RAC1;NCKAP1;NCKIPSD;WIPF2	0.2286	0.3945
GO:0045668_negative_regulation_of_osteoblast_differentiation	10	51	2283	15891	TWIST1;IGFBP5;TMEM64;SEMA4D;SMAD3;CDK6;GREM1;RORB;HDAC4;SKI	0.2321	0.3945
GO:0048041_focal_adhesion_assembly	6	27	2283	15891	SORBS1;ARHGEF7;DLC1;CORO2B;TESK2;PEAK1	0.2286	0.3945
GO:0048661_positive_regulation_of_smooth_muscle_cell_proliferation	11	57	2283	15891	IGF1;HMGCR;FOXP1;TGFBR2;CCN4;PPARGC1A;EGFR;HDAC4;EREG;TRAF6;NR4A3	0.2306	0.3945
GO:0048856_anatomical_structure_development	8	39	2283	15891	ATXN1;HNF4A;ROR1;ATXN1L;RXRG;EYA3;NR2C2;SIX5	0.233	0.3945
GO:0048870_cell_motility	6	27	2283	15891	CD34;TGFBR1;ETS1;LRATD1;SKI;RAC1	0.2286	0.3945
GO:0051403_stress-activated_MAPK_cascade	6	27	2283	15891	MAP3K8;BTRC;MAPK8;FBXW11;MAPK1;SKP1	0.2286	0.3945
GO:0060048_cardiac_muscle_contraction	9	45	2283	15891	SCN5A;ATP1A2;SMAD5;SCN1B;SLC8A1;SCN4B;TCAP;SCN2B;PIK3CA	0.2329	0.3945
GO:1901223_negative_regulation_of_NIKNF-kappaB_signaling	7	33	2283	15891	RELA;TSPAN6;FBXW11;BMP7;RASSF2;PPM1A;NLRC3	0.2318	0.3945
GO:0006914_autophagy	20	114	2283	15891	DRD2;FNBP1L;ATG7;SQSTM1;ULK2;RUBCN;TBC1D17;PIK3CB;NRBF2;CLTC;VTI1A;VMP1;PLEKHM1;FOXO1;USP13;EPG5;SBF2;TRIM5;SMCR8;LRRK2	0.2394	0.4046
GO:0002244_hematopoietic_progenitor_cell_differentiation	12	64	2283	15891	PSEN1;KIT;EML1;SSBP3;ADAR;TENT2;REST;BVES;PYGO1;PDGFRA;INHBA;ARL11	0.2429	0.4091
GO:0007224_smoothened_signaling_pathway	12	64	2283	15891	SEPTIN2;TGFBR2;TMEM231;HIPK2;CDON;HIPK1;FOXF1;MAP3K10;DYRK2;NKX6-1;PTCHD1;TTBK2	0.2429	0.4091
GO:0001666_response_to_hypoxia	28	166	2283	15891	ACVRL1;NF1;ABAT;DRD2;PPARA;TGFBR2;VEGFA;MECP2;HMOX2;MMP2;PAK1;TGFB2;ETS1;SMAD3;EDNRA;REST;TGFBR3;HIF1A;SRF;EGLN3;CREB1;UCP3;CBFA2T3;SMAD4;NR4A2;TXN2;ALKBH5;EGLN2	0.2459	0.4096
GO:0002052_positive_regulation_of_neuroblast_proliferation	5	22	2283	15891	DRD2;VEGFA;HIF1A;FZD3;DMRTA2	0.2465	0.4096
GO:0008361_regulation_of_cell_size	5	22	2283	15891	VAV2;RDX;CREB1;MSN;RAC1	0.2465	0.4096
GO:0009416_response_to_light_stimulus	5	22	2283	15891	DRD2;DNM2;MAPK10;PER1;PER2	0.2465	0.4096
GO:0045664_regulation_of_neuron_differentiation	5	22	2283	15891	MOSMO;BCL11B;BIN1;CDK5R1;YWHAG	0.2465	0.4096
GO:0051443_positive_regulation_of_ubiquitin-protein_transferase_activity	5	22	2283	15891	DCUN1D4;TRIB3;DCUN1D1;ARRDC3;DCUN1D3	0.2465	0.4096
GO:0055074_calcium_ion_homeostasis	5	22	2283	15891	SGCD;GRIN1;SLC8A1;TRPV6;JPH2	0.2465	0.4096
GO:0061640_cytoskeleton-dependent_cytokinesis	5	22	2283	15891	SEPTIN2;SEPTIN4;IST1;CECR2;SEPTIN11	0.2465	0.4096
GO:0006446_regulation_of_translational_initiation	6	28	2283	15891	EIF4G2;CTIF;EIF4B;EIF5;EIF1;EIF2B2	0.2503	0.4111
GO:0016197_endosomal_transport	14	77	2283	15891	BLOC1S2;CHMP3;TMCC1;SNX18;ZFYVE16;SQSTM1;AP5S1;SNX33;SNX27;ABCA1;NSG2;RAB10;AP5M1;VPS37B	0.2501	0.4111
GO:0030148_sphingolipid_biosynthetic_process	10	52	2283	15891	ACER2;CERT1;ELOVL6;SAMD8;VAPB;CERS6;ELOVL1;ACER3;SGPL1;SPTSSA	0.2479	0.4111
GO:0035249_synaptic_transmission,_glutamatergic	6	28	2283	15891	GRIK3;GRIN1;UNC13A;GRIK2;GRID2;SLC17A6	0.2503	0.4111
GO:0045292_mRNA_cis_splicing,_via_spliceosome	6	28	2283	15891	SRSF7;SRSF1;SRSF10;SRSF12;SRSF3;WBP4	0.2503	0.4111
GO:0060612_adipose_tissue_development	6	28	2283	15891	SH3PXD2B;FTO;ARID5B;PPARGC1A;PIK3CA;ZNF516	0.2503	0.4111
GO:1900034_regulation_of_cellular_response_to_heat	14	77	2283	15891	BAG5;MAPT;BAG4;CAMK2B;CAMK2D;NUP155;RPA2;HSPH1;CAMK2A;HSBP1;MAPK1;BAG2;YWHAE;NUP210	0.2501	0.4111
GO:0008016_regulation_of_heart_contraction	7	34	2283	15891	THRB;CHRM2;CELF2;THRA;CAMK2D;KCNJ12;FOXN4	0.2515	0.4117
GO:0032715_negative_regulation_of_interleukin-6_production	7	34	2283	15891	HGF;SIRPA;NCKAP1L;TNFAIP3;TLR4;SOCS5;NLRC3	0.2515	0.4117
GO:0006887_exocytosis	16	90	2283	15891	MYO5A;ITSN1;MICAL3;PAK1;CDK16;STX3;BRSK2;SNX19;STXBP6;ARHGAP44;LIN7A;TXLNA;RAB27A;NSF;ARFGEF1;EXOC5	0.2551	0.4169
GO:0051865_protein_autoubiquitination	12	65	2283	15891	RAG1;TRIM13;TRIM71;RNF4;ITCH;UBE2D3;RNF220;UBE2B;RNF8;TRAF6;ASB4;RNF141	0.2572	0.4196
GO:0007193_adenylate_cyclase-inhibiting_G_protein-coupled_receptor_signaling_pathway	11	59	2283	15891	PSAP;GNAL;EDNRA;RXFP2;GNAI2;GPR37L1;AKAP5;GPR37;GNAI3;ADCY6;ADCY2	0.2607	0.4232
GO:0007368_determination_of_leftright_symmetry	11	59	2283	15891	PKD2;BICC1;ACVR1;ACVR2B;RPGRIP1L;PCSK5;ACVR2A;ZIC3;FOXF1;FGF10;KIF3B	0.2607	0.4232
GO:0043408_regulation_of_MAPK_cascade	11	59	2283	15891	PAK3;PAK1;SYNGAP1;TGFB2;BMP3;BMP7;GRB2;INHBA;GDF11;LBH;SPRED1	0.2607	0.4232
GO:0007623_circadian_rhythm	14	78	2283	15891	SERPINE1;ARNTL;KLF10;PROK2;NONO;CLOCK;PROX1;CREB1;PPARGC1A;EGFR;DYRK1A;NPAS2;PER1;PER2	0.2633	0.4267
GO:0038095_Fc-epsilon_receptor_signaling_pathway	28	168	2283	15891	PPP3CA;PPP3R1;PAK1;PSMB5;VAV2;NFATC2;RELA;PIK3R1;PIK3CB;BTRC;MAPK8;MAP2K4;MAPK10;CALM1;FBXW11;SOS1;GRB2;PLCG1;MAPK1;PSMB9;NFATC3;TRAF6;MAP3K1;PIK3CA;RAC1;SKP1;GAB2;TAB3	0.2637	0.4267
GO:0042593_glucose_homeostasis	19	110	2283	15891	HNF4A;IGFBP5;INPP5K;FOXO4;PDK2;CCN4;HIF1A;KLF7;SESN3;STAT3;MBD5;FOXO1;PDK4;SOX4;KCNB1;IRS1;PRKAA2;ERO1B;CSMD1	0.2653	0.4286
GO:0007229_integrin-mediated_signaling_pathway	16	91	2283	15891	ITGA6;ITGB3;ITGA11;ERBIN;NRP1;CDC42;NEDD9;SEMA7A;CUL3;ITGA8;CD47;ITGA5;ITGB8;SRC;TLN1;ITGA1	0.2674	0.4298
GO:0010508_positive_regulation_of_autophagy	9	47	2283	15891	TP53INP1;PIK3CB;SVIP;TP53INP2;TRIM8;FOXO1;PRKAA2;RNF152;LRRK2	0.2671	0.4298
GO:0043434_response_to_peptide_hormone	9	47	2283	15891	DAG1;STAT3;EREG;BMP7;BTG1;LRP6;IRS1;BTG2;EIF2B2	0.2671	0.4298
GO:0010800_positive_regulation_of_peptidyl-threonine_phosphorylation	6	29	2283	15891	APP;WNK3;UBE2K;CALM1;BMP7;MAPK1	0.2726	0.4319
GO:0030890_positive_regulation_of_B_cell_proliferation	8	41	2283	15891	CDKN1A;SLC39A10;TFRC;BCL6;NFATC2;NCKAP1L;CD40;TLR4	0.2697	0.4319
GO:0032007_negative_regulation_of_TOR_signaling	7	35	2283	15891	TSC1;ARNTL;TMEM127;HIF1A;PRKAA2;SIK2;MINAR1	0.2717	0.4319
GO:0045921_positive_regulation_of_exocytosis	5	23	2283	15891	SYTL4;CLASP1;EXPH5;CLASP2;RAB27A	0.2715	0.4319
GO:0046329_negative_regulation_of_JNK_cascade	6	29	2283	15891	PAFAH1B1;SIRPA;ZMYND11;ITCH;PER1;AIDA	0.2726	0.4319
GO:0048568_embryonic_organ_development	5	23	2283	15891	GDNF;EPN1;MBD2;BMPR1A;WNT7B	0.2715	0.4319
GO:0048589_developmental_growth	5	23	2283	15891	SMAD3;CHST11;SRF;BMPR1A;SMAD4	0.2715	0.4319
GO:0048678_response_to_axon_injury	6	29	2283	15891	DRD2;KCNK2;MAX;RANGAP1;TXN2;SARM1	0.2726	0.4319
GO:0048863_stem_cell_differentiation	6	29	2283	15891	ESR1;KIT;RUNX2;FOXO4;LIF;LIN28A	0.2726	0.4319
GO:0001947_heart_looping	11	60	2283	15891	PSEN1;PKD2;TGFBR2;SMAD3;HIF1A;SRF;GATA4;ZIC3;TBX3;VANGL2;FOXN4	0.2762	0.4369
GO:0007188_adenylate_cyclase-modulating_G_protein-coupled_receptor_signaling_pathway	10	54	2283	15891	CHRM2;DRD2;GNAL;GNAI2;WASF2;PRKACB;GNA13;GRK5;GNAI3;ADCY2	0.2805	0.4423
GO:0043086_negative_regulation_of_catalytic_activity	10	54	2283	15891	ATP7A;STYX;ANP32E;PPP1R12A;PPP1R12B;PRPSAP2;FNIP2;CAND1;FAF2;FRY	0.2805	0.4423
GO:0001649_osteoblast_differentiation	18	105	2283	15891	NF1;TWIST1;IGFBP5;ITGA11;RUNX2;ADAR;TPM4;SEMA7A;SP7;BMP3;CCN4;MEF2D;CLTC;TP53INP2;FGF9;TNC;HNRNPU;H3-3B	0.2818	0.4429
GO:0006816_calcium_ion_transport	13	73	2283	15891	CACNA1A;PKD2;CACNA1C;CACNA1E;CACNB3;PPP3CA;ATP2B2;TRPC3;TRPC4;TPT1;CAMK2A;FYN;TRPV6	0.2817	0.4429
GO:0010506_regulation_of_autophagy	12	67	2283	15891	ACER2;PSAP;MAPT;ABL2;ULK2;TRIB3;PIP4K2A;MTCL1;USP13;RRAGD;SMCR8;LRRK2	0.2868	0.45
GO:0000083_regulation_of_transcription_involved_in_G1S_transition_of_mitotic_cell_cycle	5	24	2283	15891	TFDP2;CDC6;E2F6;NPAT;E2F1	0.2971	0.4513
GO:0002040_sprouting_angiogenesis	6	30	2283	15891	NRP1;VEGFA;FLT1;KDR;PARVA;E2F7	0.2953	0.4513
GO:0002088_lens_development_in_camera-type_eye	8	42	2283	15891	TGFBR2;TGFBR1;NHS;CDON;PROX1;WNT2B;PDS5B;SIX5	0.2887	0.4513
GO:0006869_lipid_transport	11	61	2283	15891	VLDLR;PSAP;ESYT1;PLEKHA8;HDLBP;GULP1;TEX2;SORL1;ABCA1;SLCO2A1;PDZD8	0.2919	0.4513
GO:0007160_cell-matrix_adhesion	16	93	2283	15891	ITGA6;ITGB3;TSC1;ITGA11;NPNT;SORBS1;MKLN1;BCL2L11;PPFIA2;ITGA8;SRF;TIAM1;EMP2;VCL;RAC1;ITGA1	0.2927	0.4513
GO:0007259_JAK-STAT_cascade	6	30	2283	15891	GHR;PKD2;SOCS2;STAT3;SOCS6;SOCS5	0.2953	0.4513
GO:0010596_negative_regulation_of_endothelial_cell_migration	5	24	2283	15891	ACVRL1;STC1;SYNJ2BP;DLL4;DAB2IP	0.2971	0.4513
GO:0019058_viral_life_cycle	6	30	2283	15891	CHMP3;NEDD4L;PDCD6IP;PCSK5;FURIN;VPS37B	0.2953	0.4513
GO:0032720_negative_regulation_of_tumor_necrosis_factor_production	10	55	2283	15891	TWIST1;IGF1;CD34;SIRPA;TNFAIP3;AXL;TLR4;VSIR;ILRUN;NLRC3	0.2972	0.4513
GO:0034198_cellular_response_to_amino_acid_starvation	8	42	2283	15891	CDKN1A;ATF3;SESN3;MAPK8;SLC38A2;MAPK1;EIF2S1;RNF152	0.2887	0.4513
GO:0036498_IRE1-mediated_unfolded_protein_response	10	55	2283	15891	GOSR2;HYOU1;SRPRA;VAPB;GFPT1;PTPN1;EXTL3;TLN1;SERP1;TSPYL2	0.2972	0.4513
GO:0043687_post-translational_protein_modification	54	343	2283	15891	APP;IGFBP5;CSF1;TULP4;CUL4A;ZBTB16;FBXO41;CALU;PSMB5;MGAT4A;KLHL2;KLHL13;FBXL20;ASB6;TGOLN2;FBXO32;HIF1A;BTRC;KLHL3;CUL3;SOCS2;FBXL4;FBXO31;COPS7B;DTL;DCAF10;DCUN1D1;CDH2;KLHL21;CAND1;ANKRD9;GAN;FBXW11;TNC;LAMC1;PSMB9;SDC2;SOCS6;DCAF7;SKP1;FBXL3;FBXO22;ICMT;SOCS5;KLHL20;FBXO21;FEM1B;UBXN7;ASB4;FBXO40;KLHL11;FEM1C;DCUN1D3;STT3B	0.2896	0.4513
GO:0045765_regulation_of_angiogenesis	6	30	2283	15891	NF1;PROK2;ETS1;FGF2;EMP2;PLXND1	0.2953	0.4513
GO:0045931_positive_regulation_of_mitotic_cell_cycle	6	30	2283	15891	PAFAH1B1;APP;MEIS2;USP2;PKN2;TTL	0.2953	0.4513
GO:0046330_positive_regulation_of_JNK_cascade	14	80	2283	15891	APP;HIPK2;RASGRP1;TNFRSF19;MAP3K11;MAP3K10;TLR4;MFHAS1;SEMA3A;RASSF2;PLCB1;TAOK1;DAB2IP;WNT7B	0.2905	0.4513
GO:0046627_negative_regulation_of_insulin_receptor_signaling_pathway	7	36	2283	15891	TSC1;GRB10;INPP5K;RELA;SOCS2;PTPN1;IRS1	0.2923	0.4513
GO:0071392_cellular_response_to_estradiol_stimulus	7	36	2283	15891	ESR1;SSTR1;NCOA3;BCL2L2;BCL2L11;PPARGC1A;EGFR	0.2923	0.4513
GO:0072332_intrinsic_apoptotic_signaling_pathway_by_p53_class_mediator	5	24	2283	15891	PDK2;E2F2;E2F1;PERP;JMY	0.2971	0.4513
GO:0072583_clathrin-dependent_endocytosis	5	24	2283	15891	FNBP1L;HIP1;CLTC;SGIP1;FCHSD2	0.2971	0.4513
GO:0097421_liver_regeneration	6	30	2283	15891	RAP1A;PTPN3;EZH2;AURKA;EGFR;CCND1	0.2953	0.4513
GO:2001240_negative_regulation_of_extrinsic_apoptotic_signaling_pathway_in_absence_of_ligand	7	36	2283	15891	GDNF;SGK3;BCL2L1;STRADB;EYA3;FYN;FGF10	0.2923	0.4513
GO:0043123_positive_regulation_of_I-kappaB_kinaseNF-kappaB_signaling	29	179	2283	15891	TRIM13;TFG;C18orf32;ROR1;GPR89A;TRIM32;RELA;CANT1;NDFIP2;TNFRSF19;CD40;AKAP13;TSPAN6;TMEM9B;GPRC5B;MAP3K3;TRIM8;FYN;TLR4;UBE2I;TRAF6;PRKCE;GOLT1B;CC2D1A;PPM1A;NDFIP1;TRIM5;TAB3;LURAP1L	0.3046	0.4618
GO:0021762_substantia_nigra_development	8	43	2283	15891	CDC42;SYPL2;NDRG2;ZNF148;CALM1;FGF9;YWHAE;INA	0.308	0.4634
GO:0030155_regulation_of_cell_adhesion	8	43	2283	15891	ABL2;PPP1R12A;SRF;CYTH1;ROCK2;PPP1CB;FAF1;NUAK1	0.308	0.4634
GO:0031122_cytoplasmic_microtubule_organization	8	43	2283	15891	KATNAL1;MAPT;SLK;FIGN;HOOK1;SLAIN2;HOOK3;WDR73	0.308	0.4634
GO:0040008_regulation_of_growth	11	62	2283	15891	NEDD9;BCL2L1;CSPG5;MORF4L1;ZMAT3;SOCS6;HOXB13;SOCS5;BRMS1L;DAB2IP;SOCS4	0.3079	0.4634
GO:0050680_negative_regulation_of_epithelial_cell_proliferation	11	62	2283	15891	AR;PTEN;RB1;RUNX3;MCC;TGFB2;CDK6;TGFBR3;EREG;DAB2IP;NLRC3	0.3079	0.4634
GO:0042391_regulation_of_membrane_potential	17	101	2283	15891	GLRA1;GABRA1;GABRB2;GRIK3;GRIN1;RIMS2;NEDD4L;RIMS1;BVES;RIMS4;NEDD4;PXK;KCNH1;KIF5B;HCN4;RIMS3;LRRK2	0.3121	0.4689
GO:0001937_negative_regulation_of_endothelial_cell_proliferation	7	37	2283	15891	ACVRL1;NF1;SULF1;TGFBR1;CAV2;SYNJ2BP;ATOH8	0.3133	0.4692
GO:0070555_response_to_interleukin-1	7	37	2283	15891	APP;ETS1;RELA;TNFRSF11A;HDAC4;TRAF6;SRC	0.3133	0.4692
GO:0000077_DNA_damage_checkpoint	6	31	2283	15891	CLOCK;PEA15;USP28;MAPK14;E2F1;DOT1L	0.3184	0.4747
GO:0032435_negative_regulation_of_proteasomal_ubiquitin-dependent_protein_catabolic_process	6	31	2283	15891	BAG5;SENP1;TLK2;RYBP;WAC;N4BP1	0.3184	0.4747
GO:0045739_positive_regulation_of_DNA_repair	6	31	2283	15891	EYA3;EGFR;NPAS2;RNF8;FGF10;CBX8	0.3184	0.4747
GO:0030514_negative_regulation_of_BMP_signaling_pathway	9	50	2283	15891	VWC2L;HIPK2;SMAD7;GREM1;SMURF1;SKI;SORL1;CTDSPL2;PPM1A	0.3207	0.4774
GO:0010906_regulation_of_glucose_metabolic_process	5	25	2283	15891	PDK3;PDK2;PDK1;PDK4;RORA	0.323	0.478
GO:0032733_positive_regulation_of_interleukin-10_production	5	25	2283	15891	HGF;CD34;TNFSF4;TLR4;TUSC2	0.323	0.478
GO:0032735_positive_regulation_of_interleukin-12_production	5	25	2283	15891	CD40;TNFSF4;TLR4;PLCB1;IL23R	0.323	0.478
GO:0043409_negative_regulation_of_MAPK_cascade	5	25	2283	15891	NF1;NF2;PRDM15;DAG1;SPRED1	0.323	0.478
GO:0060079_excitatory_postsynaptic_potential	11	63	2283	15891	GLRA1;DRD2;GRIN1;GRIN2A;GRIN2B;PPP3CA;MECP2;PPP1R9A;GRIK2;GRID2;LRRK2	0.3241	0.4789
GO:0016310_phosphorylation	16	96	2283	15891	GK;PGK1;PAPSS2;LIMK2;ETNK1;GK5;CERT1;TK2;PIK3CB;UPRT;EPHB2;STAT3;PIK3CA;PANK3;IPMK;LRRK2	0.3318	0.4895
GO:0042795_snRNA_transcription_by_RNA_polymerase_II	12	70	2283	15891	INTS6;POU2F1;POU2F2;CCNT1;CCNT2;SP1;GTF2A1;POLR2F;RPRD1A;POLR2D;ELL2;INTS8	0.3328	0.4895
GO:0045652_regulation_of_megakaryocyte_differentiation	12	70	2283	15891	RUNX1;TNRC6B;TNRC6C;KMT2A;AGO1;KAT2B;H3-3B;NR4A3;AGO4;PRMT6;KMT2E;AGO3	0.3328	0.4895
GO:0003007_heart_morphogenesis	7	38	2283	15891	VEGFA;CERT1;TGFB2;DLC1;TGFBR3;KDM6A;FLRT2	0.3345	0.4906
GO:0051480_regulation_of_cytosolic_calcium_ion_concentration	7	38	2283	15891	ATP2B2;ATP2B4;TMEM64;TRPC3;SLC35G1;TRPC4;YWHAE	0.3345	0.4906
GO:0048208_COPII_vesicle_coating	11	64	2283	15891	TFG;GOSR2;SAR1B;TGFA;PPP6C;PPP6R3;CUL3;CSNK1D;CNIH1;NSF;TBC1D20	0.3405	0.4979
GO:2000134_negative_regulation_of_G1S_transition_of_mitotic_cell_cycle	11	64	2283	15891	PKD2;PTEN;RB1;CDKN1A;CTDSPL;CDK6;BRD7;EZH2;RBL2;DCUN1D3;E2F7	0.3405	0.4979
GO:0007588_excretion	6	32	2283	15891	CLCN5;NFAT5;NEDD4L;KIRREL1;KCNK5;GRHPR	0.3418	0.499
GO:0000188_inactivation_of_MAPK_activity	5	26	2283	15891	SPRED3;RGS4;DUSP2;DUSP5;SPRED1	0.3491	0.503
GO:0001954_positive_regulation_of_cell-matrix_adhesion	5	26	2283	15891	CSF1;CDK6;DAG1;EMP2;PLEKHA2	0.3491	0.503
GO:0007422_peripheral_nervous_system_development	5	26	2283	15891	NF1;GDNF;NFASC;ERBB3;SCN8A	0.3491	0.503
GO:0030206_chondroitin_sulfate_biosynthetic_process	5	26	2283	15891	CSGALNACT1;CHST11;CSPG5;CHST15;XYLT1	0.3491	0.503
GO:0032729_positive_regulation_of_interferon-gamma_production	8	45	2283	15891	PDE4D;CYRIB;TNFSF4;CD226;TLR4;TXK;BCL3;IL23R	0.3472	0.503
GO:0043473_pigmentation	5	26	2283	15891	ATP7A;KIT;NF1;DRD2;ARCN1	0.3491	0.503
GO:0051493_regulation_of_cytoskeleton_organization	5	26	2283	15891	MARK2;STMN1;STMN2;MAPK1;TAOK1	0.3491	0.503
GO:0060976_coronary_vasculature_development	5	26	2283	15891	DNM2;PRICKLE1;PCSK5;MEGF8;PLXND1	0.3491	0.503
GO:0120162_positive_regulation_of_cold-induced_thermogenesis	16	97	2283	15891	ACHE;DIO2;PRLR;GRB10;VEGFA;ELOVL6;ESRRG;CMKLR1;EHMT1;PPARGC1B;THRA;LPIN1;PPARGC1A;ZNF516;PRDM16;PER2	0.3452	0.503
GO:0002576_platelet_degranulation	20	124	2283	15891	ITGB3;APP;HGF;SERPINE1;IGF1;OLA1;VEGFA;PSAP;SYTL4;TGFB2;CYRIB;TAGLN2;CALM1;CLU;PDGFA;VCL;TLN1;VTI1B;BRPF3;CDC37L1	0.3523	0.5069
GO:0042981_regulation_of_apoptotic_process	33	211	2283	15891	ESR1;NF2;ACER2;RTKN;LRP8;SEPTIN4;DEDD;FRS2;TP63;BCL6;TGFB2;TP53INP1;DIP2A;AIFM2;TRAF3;BMP3;BCL2L11;CASP2;HIP1;IKZF3;TPT1;SLK;ZBTB7A;BMP7;INHBA;BCL3;GDF11;DDX42;TARDBP;SARM1;ALX4;PERP;RASSF3	0.3543	0.509
GO:0034613_cellular_protein_localization	7	39	2283	15891	ITSN1;ANK2;AP1AR;GRID2;RAP2A;RRAGD;LRRK2	0.3559	0.5098
GO:0051225_spindle_assembly	7	39	2283	15891	GOLGA6C;GOLGA8R;MAPRE3;CSNK1D;MAPRE1;INO80;GOLGA6B	0.3559	0.5098
GO:0008380_RNA_splicing	24	151	2283	15891	SRSF7;RBFOX2;RBM20;RBFOX1;NONO;PTBP3;MBNL3;FMR1;USB1;SCNM1;RNPS1;SON;MAGOHB;QKI;MBNL2;MBNL1;LUC7L3;PPARGC1A;SRPK1;PRPF4B;PPIG;TARDBP;SREK1IP1;SRRM4	0.3566	0.5101
GO:0033138_positive_regulation_of_peptidyl-serine_phosphorylation	14	85	2283	15891	APP;ATP2B4;CAPRIN2;VEGFA;PAK1;TENM1;CALCR;BAG4;LIF;CREBL2;FNIP2;EGFR;STK4;PIK3CA	0.3616	0.5165
GO:0007281_germ_cell_development	6	33	2283	15891	SMAD5;CELF1;ACVR1;BCL2L1;RNF2;LIN28A	0.3652	0.5186
GO:0032008_positive_regulation_of_TOR_signaling	6	33	2283	15891	AKT3;SLC38A9;PIK3CA;RRAGD;LIN28A;SMCR8	0.3652	0.5186
GO:0042476_odontogenesis	6	33	2283	15891	MYO5A;TWIST1;TGFB2;INHBA;SRC;WNT10A	0.3652	0.5186
GO:0050767_regulation_of_neurogenesis	6	33	2283	15891	ARNTL;HEY1;YAP1;PRUNE1;DLL4;PER2	0.3652	0.5186
GO:0034599_cellular_response_to_oxidative_stress	15	92	2283	15891	RWDD1;FANCD2;MSRB3;TXNRD1;VKORC1L1;PPARGC1A;PARP1;ATP2A2;FOXO1;EIF2S1;ETV5;PRDX6;NR4A2;PRKAA2;LRRK2	0.3671	0.5198
GO:0050890_cognition	8	46	2283	15891	NF1;APP;CHRM1;CHL1;MAGT1;HOXA1;SOBP;PTCHD1	0.3671	0.5198
GO:0006378_mRNA_polyadenylation	5	27	2283	15891	APP;TENT4B;AHCYL1;PAPOLA;PAPOLG	0.3754	0.5248
GO:0006611_protein_export_from_nucleus	5	27	2283	15891	SMURF1;STRADB;AHCYL1;RAN;NUTF2	0.3754	0.5248
GO:0006811_ion_transport	16	99	2283	15891	GLRA1;SLC12A6;SLC8A1;TOMM40;SLC12A5;SLC24A2;SLC1A2;SLC9A7;LASP1;TOMM40L;SLC22A23;SLC36A1;SLC24A4;ATP11B;CNNM3;SLC17A6	0.3721	0.5248
GO:0010971_positive_regulation_of_G2M_transition_of_mitotic_cell_cycle	5	27	2283	15891	APP;MECP2;PBX1;DTL;CCND1	0.3754	0.5248
GO:0021983_pituitary_gland_development	5	27	2283	15891	ETS1;CREB1;RBPJ;BMPR1A;FGF10	0.3754	0.5248
GO:0032355_response_to_estradiol	16	99	2283	15891	ESR1;PTEN;NCOR2;ETS1;EZH2;MBD1;SOCS2;ESRRA;DNMT3A;NCOA1;STAT3;BMP7;RBBP8;MBD2;FGF10;CCND1	0.3721	0.5248
GO:0032868_response_to_insulin	11	66	2283	15891	HADHA;TSC1;PPARA;ACVR1C;RELA;SORT1;MAX;SESN3;UPRT;UCP3;IRS1	0.3737	0.5248
GO:0070371_ERK1_and_ERK2_cascade	5	27	2283	15891	IGF1;ZFP36L1;KDR;MAPK1;FGF10	0.3754	0.5248
GO:0097352_autophagosome_maturation	5	27	2283	15891	CHMP3;RUBCNL;GABARAPL1;STX17;EPG5	0.3754	0.5248
GO:1901215_negative_regulation_of_neuron_death	9	53	2283	15891	CSF1;PPARA;CD34;TNFRSF1B;CREB1;PPARGC1A;STAT3;SORL1;LRRK2	0.3762	0.5252
GO:0006687_glycosphingolipid_metabolic_process	7	40	2283	15891	KIT;CTSA;PSAP;ST6GALNAC3;ESYT1;ST6GALNAC6;GLTP	0.3774	0.5254
GO:0008277_regulation_of_G_protein-coupled_receptor_signaling_pathway	7	40	2283	15891	GIT1;RGS4;GIT2;RGS2;TUB;GRK5;PLCB1	0.3774	0.5254
GO:0043154_negative_regulation_of_cysteine-type_endopeptidase_activity_involved_in_apoptotic_process	12	73	2283	15891	RAG1;HGF;RPS6KA1;VEGFA;TNFAIP8;XIAP;DDX3X;ARL6IP1;CSNK2A1;RPS6KA3;SRC;YWHAE	0.3801	0.5284
GO:0007283_spermatogenesis	62	411	2283	15891	AR;KIT;ATRX;ATP2B4;PLEKHA1;DNM2;SEPTIN2;KATNAL1;ARNTL;LIMK2;DEDD;SSTR1;MYBL1;CADM1;TXNDC2;TP63;RACGAP1;PROK2;BCL6;SPATA2;PCYT1B;CDK16;GOLGA3;SHISA6;ACOX1;BCL2L1;BCL2L2;PGM3;BCL2L11;ARID4B;CLOCK;CYP26B1;ACVR2A;AXL;PAX5;SLC2A14;NR2C2;TAF4B;TESK2;DNMT3A;TYRO3;PHC2;CYLC2;BTG1;ARID4A;RGS2;UBE2B;YY1;SGPL1;OVOL1;CRKL;E2F1;SMAD4;CRTAP;MYCBP;ADAMTS2;ALKBH5;EIF5A2;HERPUD2;HOXA9;GMCL1;LRRK2	0.3827	0.5313
GO:0045665_negative_regulation_of_neuron_differentiation	10	60	2283	15891	APP;HEY1;REST;PBX1;DDX6;CNTN2;ZHX2;BMP7;GPR37L1;GDF11	0.3839	0.5322
GO:0006612_protein_targeting_to_membrane	8	47	2283	15891	ZDHHC9;ZDHHC3;ZDHHC7;ZDHHC20;ICMT;ZDHHC14;VPS37B;ZDHHC18	0.387	0.535
GO:0045596_negative_regulation_of_cell_differentiation	8	47	2283	15891	SINHCAF;CDK6;SUZ12;RBPJ;KRAS;MAPK1;SKI;FGF10	0.387	0.535
GO:0034504_protein_localization_to_nucleus	6	34	2283	15891	ZBTB16;PIKFYVE;ZBTB7A;PYGO1;BMP7;YWHAE	0.3888	0.536
GO:0042220_response_to_cocaine	6	34	2283	15891	DRD2;DNM2;RGS4;MBD1;DNMT3A;TIAM1	0.3888	0.536
GO:0050729_positive_regulation_of_inflammatory_response	14	87	2283	15891	LDLR;SERPINE1;NAPEPLD;ETS1;CCN4;TNIP1;CLOCK;TNFSF4;CDK19;GPRC5B;EGFR;CD47;TLR4;ABCC1	0.3908	0.538
GO:0001958_endochondral_ossification	5	28	2283	15891	RUNX2;CSGALNACT1;MEF2D;MMP16;BPNT2	0.4016	0.5386
GO:0003180_aortic_valve_morphogenesis	5	28	2283	15891	RB1;TWIST1;GATA4;ROCK2;DLL4	0.4016	0.5386
GO:0006654_phosphatidic_acid_biosynthetic_process	7	41	2283	15891	LCLAT1;AGPAT3;DDHD1;ABHD5;GPD1L;LPCAT1;LIPH	0.399	0.5386
GO:0006695_cholesterol_biosynthetic_process	7	41	2283	15891	HMGCR;MSMO1;HMGCS1;CNBP;INSIG1;LBR;PRKAA2	0.399	0.5386
GO:0007596_blood_coagulation	28	182	2283	15891	ITGB3;PAFAH2;HNF4A;GGCX;PAPSS2;ANO6;CDC42;ENTPD1;PHF21A;CBX5;DOCK9;SERPINE2;ITPK1;F3;PRKACB;AKAP1;PRKAR1A;SH2B3;GATA4;HPS4;IRF1;FYN;IRF2;MAFG;RAB27A;H3-3B;RAC1;RCOR1	0.3995	0.5386
GO:0009314_response_to_radiation	5	28	2283	15891	MECP2;BACE1;TNFRSF11A;SMC1A;POLH	0.4016	0.5386
GO:0010719_negative_regulation_of_epithelial_to_mesenchymal_transition	5	28	2283	15891	PTEN;LDLRAD4;USF3;SMAD7;DAB2IP	0.4016	0.5386
GO:0014047_glutamate_secretion	5	28	2283	15891	SYT1;RIMS1;SLC1A2;PPFIA2;SLC38A2	0.4016	0.5386
GO:0015914_phospholipid_transport	5	28	2283	15891	LDLR;OSBPL5;OSBPL2;PITPNA;PRELID2	0.4016	0.5386
GO:0018146_keratan_sulfate_biosynthetic_process	5	28	2283	15891	B4GALT6;ST3GAL1;CHST1;B4GALT5;B4GAT1	0.4016	0.5386
GO:0030901_midbrain_development	5	28	2283	15891	SMAD1;FGFR1;OTX1;LRP6;KDM7A	0.4016	0.5386
GO:0032024_positive_regulation_of_insulin_secretion	7	41	2283	15891	ABAT;GLUL;SOX4;PRKCE;NKX6-1;TARDBP;SERP1	0.399	0.5386
GO:0032465_regulation_of_cytokinesis	7	41	2283	15891	GIT1;KLHL13;BCL2L1;AURKA;KLHL21;CALM1;ZFYVE26	0.399	0.5386
GO:0032689_negative_regulation_of_interferon-gamma_production	5	28	2283	15891	AXL;TNFSF4;TLR4;VSIR;PDCD1LG2	0.4016	0.5386
GO:0033077_T_cell_differentiation_in_thymus	5	28	2283	15891	RAG1;DNAJA3;CDK6;ZFP36L1;BCL11B	0.4016	0.5386
GO:0042113_B_cell_activation	5	28	2283	15891	HDAC9;IKZF3;TXLNA;HDAC4;CXCR5	0.4016	0.5386
GO:0051924_regulation_of_calcium_ion_transport	5	28	2283	15891	RGS4;ANK2;BEST1;GNAI2;CAMK2B	0.4016	0.5386
GO:0055072_iron_ion_homeostasis	5	28	2283	15891	STEAP2;HEPHL1;HMOX2;SLC25A37;SLC40A1	0.4016	0.5386
GO:0071158_positive_regulation_of_cell_cycle_arrest	5	28	2283	15891	PKD2;FOXO4;CDK5R1;CRLF3;DAB2IP	0.4016	0.5386
GO:0042493_response_to_drug	30	196	2283	15891	HADHA;CDKN1A;HTR2A;DRD2;GAD2;PDE3A;AK4;SS18;LRP8;TGFBR2;HMGCS1;SLC12A5;TGFB2;NFATC2;NCKAP1L;TGIF1;GATA4;GCLM;SLC6A11;DAB1;HDAC4;INHBA;KCNK3;NPAS2;UBE2B;ABCC1;ABCA1;TXN2;FZD3;CCND1	0.4038	0.5408
GO:0007269_neurotransmitter_secretion	8	48	2283	15891	GAD2;UNC13A;CASK;NRXN1;SYT1;RIMS1;PPFIA2;LIN7A	0.407	0.5421
GO:0050790_regulation_of_catalytic_activity	8	48	2283	15891	SIRPA;DNAJA3;RIMS1;HSPH1;PARP1;BMP2K;CBX8;ARHGEF15	0.407	0.5421
GO:0071902_positive_regulation_of_protein_serinethreonine_kinase_activity	8	48	2283	15891	DAZAP2;DDX3X;EZH2;STK4;CALM1;SRC;DAB2IP;SYAP1	0.407	0.5421
GO:1902476_chloride_transmembrane_transport	14	88	2283	15891	CLCN5;GLRA1;GABRA1;GABRB2;ANO6;SLC12A6;CLIC5;SLC12A5;BEST1;CLCN3;CLCN4;CLCN6;PCYOX1;TTYH3	0.4055	0.5421
GO:0051092_positive_regulation_of_NF-kappaB_transcription_factor_activity	23	149	2283	15891	AR;APP;TRIM13;ROR1;TRIM32;RELA;IL1RAP;DHX33;CD40;CLOCK;TNFRSF11A;ERC1;ZBTB7A;RPS6KA5;TRIM8;CAMK2A;STAT3;KRAS;CLU;TLR4;TRAF6;TRIM5;TAB3	0.4088	0.5438
GO:0043967_histone_H4_acetylation	6	35	2283	15891	BEND3;MORF4L1;NAA50;NCOA1;PER1;HAT1	0.4123	0.5477
GO:0006909_phagocytosis	9	55	2283	15891	MET;LDLR;DNM2;RUBCN;ANXA11;SYT7;AXL;TLR4;TUSC2	0.4136	0.5487
GO:0045786_negative_regulation_of_cell_cycle	7	42	2283	15891	RB1;RPS6KA2;RUNX3;CDK6;BMP7;INHBA;TSPYL2	0.4205	0.5571
GO:0008203_cholesterol_metabolic_process	11	69	2283	15891	APP;LDLR;ERLIN2;VLDLR;OSBPL5;HDLBP;CYP7B1;SORL1;SREBF2;ABCA1;LDLRAP1	0.4239	0.5593
GO:0070301_cellular_response_to_hydrogen_peroxide	11	69	2283	15891	PLEKHA1;SIRPA;ETS1;RELA;EZH2;TNFAIP3;AXL;FOXO1;SRC;PPIF;CBX8	0.4239	0.5593
GO:0070498_interleukin-1-mediated_signaling_pathway	15	96	2283	15891	PSMB5;SQSTM1;RELA;IL1RAP;MAP3K8;BTRC;RPS6KA5;MAP3K3;ST18;FBXW11;PSMB9;TRAF6;SKP1;PLCB1;TAB3	0.4237	0.5593
GO:0010575_positive_regulation_of_vascular_endothelial_growth_factor_production	5	29	2283	15891	SULF1;IL6ST;HIF1A;GATA4;RORA	0.4276	0.5597
GO:0031334_positive_regulation_of_protein_complex_assembly	5	29	2283	15891	VEGFA;SLF2;FNIP2;CDH5;FAF1	0.4276	0.5597
GO:0034260_negative_regulation_of_GTPase_activity	8	49	2283	15891	TSC1;RTKN;BCAS3;LRCH1;RDX;ARFGEF1;DAB2IP;LRRK2	0.427	0.5597
GO:0045595_regulation_of_cell_differentiation	5	29	2283	15891	SPOCK2;PTBP3;FGFR1;LIF;ST7	0.4276	0.5597
GO:0051968_positive_regulation_of_synaptic_transmission,_glutamatergic	5	29	2283	15891	GLUL;NRXN1;EGFR;SHANK3;SHANK2	0.4276	0.5597
GO:0090307_mitotic_spindle_assembly	5	29	2283	15891	ZNF207;CLASP1;KPNB1;ARHGEF10;KIF3B	0.4276	0.5597
GO:0016485_protein_processing	9	56	2283	15891	PSEN1;F3;PCSK5;CASP2;FURIN;MMP16;ADAMTS3;ADAMTS2;DDI2	0.4324	0.5653
GO:0006405_RNA_export_from_nucleus	7	43	2283	15891	SRSF7;SRSF1;NXF1;RNPS1;MAGOHB;SRSF3;CDC40	0.442	0.5763
GO:0031100_animal_organ_regeneration	7	43	2283	15891	CDKN1A;HGF;TGFBR2;TGFBR3;LPIN1;AXL;NR4A3	0.442	0.5763
GO:0032508_DNA_duplex_unwinding	12	77	2283	15891	ATRX;CHTF8;CHD2;CHD8;DDX3X;CHD1;CHD9;RAD54L2;G3BP1;INO80;WRNIP1;POLQ	0.4441	0.5783
GO:0051592_response_to_calcium_ion	9	57	2283	15891	PPP3CA;TRPC3;ANXA11;AHCYL1;NEDD4;EGFR;CALM1;TRPV6;CCND1	0.451	0.5865
GO:0006270_DNA_replication_initiation	5	30	2283	15891	ORC4;CDC6;PURA;ORC2;CCNE2	0.4535	0.5874
GO:0038111_interleukin-7-mediated_signaling_pathway	5	30	2283	15891	BRWD1;SOCS2;JAK1;STAT3;IRS1	0.4535	0.5874
GO:0090200_positive_regulation_of_release_of_cytochrome_c_from_mitochondria	5	30	2283	15891	BMF;BCL2L11;HRK;PPIF;MOAP1	0.4535	0.5874
GO:0000183_chromatin_silencing_at_rDNA	6	37	2283	15891	BEND3;SUV39H1;BAZ2A;SMARCA5;MBD2;H3-3B	0.459	0.5876
GO:0000422_autophagy_of_mitochondrion	6	37	2283	15891	MARK2;ATG7;SQSTM1;PPARGC1A;GABARAPL1;ATG2B	0.459	0.5876
GO:0007249_I-kappaB_kinaseNF-kappaB_signaling	10	64	2283	15891	TIFAB;AZI2;RELA;ROCK2;NKIRAS1;TLR4;TRAF6;BCL3;TAB3;NLRC3	0.4545	0.5876
GO:0008015_blood_circulation	6	37	2283	15891	ACVRL1;FLI1;RCAN1;HCN4;MEOX2;DLL4	0.459	0.5876
GO:0010942_positive_regulation_of_cell_death	6	37	2283	15891	TRIM13;ACER2;KCNK2;CALCR;DNMT3A;FAF1	0.459	0.5876
GO:0016241_regulation_of_macroautophagy	11	71	2283	15891	VPS26A;ATP6V0B;SLC38A9;MAPK8;SNX5;NEDD4;SNX6;ATP6V1B2;CDK5R1;PRKAA2;RRAGD	0.4574	0.5876
GO:0030030_cell_projection_organization	6	37	2283	15891	TSC1;E2F5;RAB34;CUL3;ITGA8;PKN2	0.459	0.5876
GO:0055088_lipid_homeostasis	6	37	2283	15891	HNF4A;CERT1;ZBTB20;ACOX1;NR1H2;ABHD5	0.459	0.5876
GO:0098656_anion_transmembrane_transport	6	37	2283	15891	SLC4A8;SLC4A4;SLC24A2;SLC9A7;SLC24A4;ABCA1	0.459	0.5876
GO:0016573_histone_acetylation	7	44	2283	15891	MECP2;NCOA3;MORF4L1;CLOCK;DPF3;NAA50;TADA2B	0.4633	0.5923
GO:0009306_protein_secretion	8	51	2283	15891	PAFAH1B1;ERP29;MIA2;RAB3C;RAB3B;RAB10;RAB8B;TMEM167A	0.4667	0.5959
GO:0090090_negative_regulation_of_canonical_Wnt_signaling_pathway	26	175	2283	15891	RBMS3;TMEM64;CSNK1A1;BICC1;MCC;TMEM170B;PSMB5;PRICKLE1;CHD8;SHISA6;GREM1;DAB2;CUL3;TLE4;RAPGEF1;CDH2;MAPK14;STK4;FRZB;FOXO1;LRP6;PSMB9;G3BP1;DKK2;DAB2IP;AMER2	0.4689	0.5979
GO:0000070_mitotic_sister_chromatid_segregation	5	31	2283	15891	ZNF207;NSL1;SMC1A;RAN;INO80	0.479	0.6053
GO:0002376_immune_system_process	5	31	2283	15891	SQSTM1;FCMR;RUBCN;IRF1;IRF2	0.479	0.6053
GO:0007202_activation_of_phospholipase_C_activity	5	31	2283	15891	HTR2A;EDNRA;EGFR;PLCG1;TXK	0.479	0.6053
GO:0010043_response_to_zinc_ion	5	31	2283	15891	ATP7A;CA2;PTEN;SLC30A3;SLC30A4	0.479	0.6053
GO:0032480_negative_regulation_of_type_I_interferon_production	5	31	2283	15891	ITCH;TNFAIP3;RNF216;RNF125;ILRUN	0.479	0.6053
GO:0060173_limb_development	5	31	2283	15891	SMOC1;GREM1;BMPR2;KAT2B;MEOX2	0.479	0.6053
GO:0060349_bone_morphogenesis	5	31	2283	15891	RARB;CYP26B1;LRP6;SKI;HAS2	0.479	0.6053
GO:0007040_lysosome_organization	6	38	2283	15891	TMEM106B;HPS4;ABCA1;HOOK1;HOOK3;LRRK2	0.4821	0.6069
GO:0009888_tissue_development	6	38	2283	15891	NTNG1;MEGF8;NR5A2;NTN4;LAMC1;NTN1	0.4821	0.6069
GO:0042769_DNA_damage_response,_detection_of_DNA_damage	6	38	2283	15891	CUL4A;RPA2;DTL;PARP1;SOX4;UBE2B	0.4821	0.6069
GO:0022008_neurogenesis	7	45	2283	15891	GRIN2A;NAV3;ETV6;DAGLA;TRAK2;PRDM16;BHLHE22	0.4844	0.6083
GO:0050714_positive_regulation_of_protein_secretion	7	45	2283	15891	IGF1;ACHE;SYTL4;TGFB2;EXPH5;MYO18A;ARF6	0.4844	0.6083
GO:0042102_positive_regulation_of_T_cell_proliferation	9	59	2283	15891	TFRC;DNAJA3;NCKAP1L;IL6ST;VTCN1;EFNB1;TRAF6;PDCD1LG2;IL23R	0.488	0.612
GO:0016925_protein_sumoylation	10	66	2283	15891	SUMO2;ZNF451;SENP1;NUP155;RANGAP1;SENP5;PIAS2;HDAC4;UBE2I;NUP210	0.4894	0.613
GO:0031398_positive_regulation_of_protein_ubiquitination	11	73	2283	15891	RCHY1;SEPTIN4;PRICKLE1;NDFIP2;XIAP;SMAD7;CUL3;RNF111;TRAF6;NDFIP1;LRRK2	0.4906	0.6137
GO:0019722_calcium-mediated_signaling	12	80	2283	15891	SGCD;GRIN1;GRIN2A;GRIN2B;MCTP1;NCALD;MCTP2;PPP1R9A;CAMKK2;CXCR5;PLCG1;LRRK2	0.4917	0.6143
GO:0007005_mitochondrion_organization	13	87	2283	15891	ATP7A;SLC25A36;DNAJA3;SQSTM1;PHB2;CAV2;CXADR;TFAM;ESRRA;MTERF1;PPARGC1A;PARP1;LRRK2	0.4927	0.6148
GO:0031146_SCF-dependent_proteasomal_ubiquitin-dependent_protein_catabolic_process	14	94	2283	15891	CUL4A;FBXO48;PSMB5;FBXL20;BTRC;CUL3;FBXL4;FBXO31;FBXW11;PSMB9;SKP1;FBXL3;FBXO39;FBXO33	0.4936	0.6151
GO:0002755_MyD88-dependent_toll-like_receptor_signaling_pathway	5	32	2283	15891	TNIP1;TLR4;TRAF6;MAP3K1;TAB3	0.5041	0.6226
GO:0009409_response_to_cold	6	39	2283	15891	TMEM135;THRA;SLC25A27;PPARGC1A;UCP3;ZNF516	0.5048	0.6226
GO:0021510_spinal_cord_development	5	32	2283	15891	NF1;PKD2;SOX4;SOX11;SOX12	0.5041	0.6226
GO:0035094_response_to_nicotine	6	39	2283	15891	ABAT;ATP1A2;DRD2;CREB1;MAPK1;NKX6-1	0.5048	0.6226
GO:0048536_spleen_development	5	32	2283	15891	BCL2L11;PBX1;TCF21;FGF10;BCL3	0.5041	0.6226
GO:0050918_positive_chemotaxis	7	46	2283	15891	MET;HGF;NRP1;VEGFA;FGF2;SEMA5A;FGF10	0.5053	0.6226
GO:0051085_chaperone_cofactor-dependent_protein_refolding	5	32	2283	15891	DNAJB12;DNAJB5;HSPH1;HSPA13;DNAJC18	0.5041	0.6226
GO:0060078_regulation_of_postsynaptic_membrane_potential	5	32	2283	15891	CHRM1;GABRA1;GABRB2;GRIK3;FGF14	0.5041	0.6226
GO:0061025_membrane_fusion	5	32	2283	15891	ATG7;RIMS1;GCA;VTI1B;UBXN2A	0.5041	0.6226
GO:0034605_cellular_response_to_heat	10	67	2283	15891	NF1;CDKN1A;FGF1;MAPT;ATXN3;ST8SIA1;ATP2A2;EIF2S1;YWHAE;HSPA13	0.5067	0.6228
GO:0050727_regulation_of_inflammatory_response	10	67	2283	15891	ESR1;SLC7A2;FOXP1;FANCD2;BCL6;SPATA2;RELA;SEMA7A;XIAP;TNFSF4	0.5067	0.6228
GO:0007605_sensory_perception_of_sound	20	137	2283	15891	PAX3;THRB;GABRB2;GRM7;ATP2B2;TRIOBP;PSAP;ROR1;CLIC5;TBL1X;FGFR1;LRIG2;PGAP1;TUB;HOXA1;FZD4;SOBP;SPTBN4;CCDC50;SRRM4	0.5098	0.6258
GO:0001558_regulation_of_cell_growth	10	68	2283	15891	RB1;IGFBP5;SGK3;CAMK2D;URI1;ITCH;SOCS2;EBAG9;CRKL;EGLN2	0.5238	0.6403
GO:0006370_7-methylguanosine_mRNA_capping	5	33	2283	15891	CMTR2;GTF2H1;RNGTT;POLR2F;POLR2D	0.5287	0.6403
GO:0006383_transcription_by_RNA_polymerase_III	5	33	2283	15891	POLR3H;GTF3C2;POLR2F;POLR3G;POLR3D	0.5287	0.6403
GO:0030199_collagen_fibril_organization	7	47	2283	15891	ATP7A;NF1;TGFBR1;TGFB2;GREM1;ADAMTS3;ADAMTS2	0.5259	0.6403
GO:0035722_interleukin-12-mediated_signaling_pathway	7	47	2283	15891	RAP1B;CDC42;JAK1;HNRNPA2B1;MSN;PITPNA;PLCB1	0.5259	0.6403
GO:0045736_negative_regulation_of_cyclin-dependent_protein_serinethreonine_kinase_activity	5	33	2283	15891	PTEN;CDKN1A;TNFAIP3;KAT2B;IPO7	0.5287	0.6403
GO:0045930_negative_regulation_of_mitotic_cell_cycle	5	33	2283	15891	SMAD3;PTPN3;EGFR;BTG1;BTG2	0.5287	0.6403
GO:0046034_ATP_metabolic_process	5	33	2283	15891	ATP1A2;AK4;OLA1;ENTPD5;ATP6V1B2	0.5287	0.6403
GO:0051017_actin_filament_bundle_assembly	6	40	2283	15891	NEDD9;PLS1;ADD2;AIF1L;RND3;PAWR	0.5271	0.6403
GO:0060041_retina_development_in_camera-type_eye	9	61	2283	15891	RHO;DCX;ACHE;TENT2;MAX;RORB;SKI;TUB;LPCAT1	0.5243	0.6403
GO:1902036_regulation_of_hematopoietic_stem_cell_differentiation	10	68	2283	15891	RUNX1;LDB1;YAP1;PSMB5;TCF3;CDK6;KMT2A;ITCH;TCF12;PSMB9	0.5238	0.6403
GO:0007267_cell-cell_signaling	31	216	2283	15891	AR;PGR;NRP1;SH3KBP1;KLF10;MAPT;PCSK5;BMP3;CCN4;TNFRSF11A;SEMA4F;PCDH1;FGF5;FGF11;GATA4;WNT9B;FGF14;EFNB2;EFNB3;EREG;FGF4;FGF9;GRB2;INHBA;PDGFA;CCL22;SEMA5A;EFNB1;CXCL14;LNPEP;NUDT3	0.5313	0.6426
GO:0007219_Notch_signaling_pathway	16	111	2283	15891	APP;TGFBR2;HEY1;TP63;EPN1;CDK6;ITCH;ZNF423;DTX4;CDH6;RBPJ;KAT2B;POFUT1;DLL4;NEUROD4;PERP	0.5354	0.6468
GO:0000724_double-strand_break_repair_via_homologous_recombination	12	83	2283	15891	RAD51D;AP5S1;MORF4L1;RPA2;PARP1;RBBP8;YY1;ZFYVE26;INO80;NUCKS1;SLX4;POLQ	0.5384	0.6496
GO:0045444_fat_cell_differentiation	10	69	2283	15891	TMEM120B;TRIM32;ARID5B;ZBTB7A;FOXO1;GRK5;NR4A2;NR4A3;PLCB1;CCND1	0.5407	0.6516
GO:1901224_positive_regulation_of_NIKNF-kappaB_signaling	9	62	2283	15891	APP;NFAT5;RELA;AGO1;EGFR;TLR4;TRAF6;TRIM44;AGO3	0.5421	0.6525
GO:0006006_glucose_metabolic_process	8	55	2283	15891	PDK3;PDK2;PDK1;H6PD;MAPK14;PDK4;PIK3CA;SERP1	0.5439	0.6531
GO:1903779_regulation_of_cardiac_conduction	8	55	2283	15891	ATP1A2;ATP2B2;ATP2B4;SLC8A1;ASPH;AHCYL1;ATP2A2;TMEM65	0.5439	0.6531
GO:0034097_response_to_cytokine	7	48	2283	15891	LIFR;RELA;OSMR;IL6ST;BCL2L1;TNFRSF11A;SRF	0.5462	0.6542
GO:0050766_positive_regulation_of_phagocytosis	7	48	2283	15891	DNM2;SIRPA;ABR;CD47;TUB;RAB27A;LMAN2	0.5462	0.6542
GO:0001708_cell_fate_specification	5	34	2283	15891	PSEN1;CDON;EOMES;TBX4;TBX3	0.5527	0.6588
GO:0010498_proteasomal_protein_catabolic_process	5	34	2283	15891	PSMB5;MARCHF6;PSMB9;SOCS6;DDI2	0.5527	0.6588
GO:0030217_T_cell_differentiation	5	34	2283	15891	KIT;RUNX2;LFNG;SOX4;DLL4	0.5527	0.6588
GO:0071479_cellular_response_to_ionizing_radiation	5	34	2283	15891	CDKN1A;CLOCK;MAPK14;GRB2;INO80	0.5527	0.6588
GO:0007417_central_nervous_system_development	20	141	2283	15891	PTEN;DCX;ZBTB16;ZEB1;POU6F2;ZIC4;FMR1;RCAN1;ADAM22;RPS6KA6;ZIC3;STK4;NPAS2;ACVR1B;RPS6KA3;MTF1;TBX3;NCKAP1;EIF2B2;ZIC5	0.5572	0.6626
GO:0034220_ion_transmembrane_transport	36	254	2283	15891	ATP7A;CLCN5;GLRA1;ATP1A2;GABRA1;GABRB2;GRIK3;ATP2B2;ATP2B4;TSC22D3;ANO6;SGK3;ATP6V0B;GJC1;GPR89A;BEST1;ABCG4;NEDD4L;ASPH;GRIK2;SLC24A2;CLCN4;CLCN6;LASP1;GRID2;ANO3;TMEM63B;GPR89B;UNC80;ATP2A2;ATP6V1B2;KCNK3;RALBP1;OSTM1;ATP11B;TTYH3	0.5571	0.6626
GO:0006260_DNA_replication	19	134	2283	15891	ACHE;CHTF8;SET;NFIA;RBBP4;NFIB;ORC4;KAT7;CDC6;RPA2;DTL;CDK2;POLH;ING5;POLK;RBBP8;RBMS1;ORC2;SLX4	0.5581	0.6629
GO:0001523_retinoid_metabolic_process	9	63	2283	15891	RHO;LRP8;NAPEPLD;GPC4;GPC1;SDC2;GPC6;SDC3;RDH10	0.5597	0.664
GO:0032570_response_to_progesterone	6	42	2283	15891	FOSB;YAP1;TGFB2;RELA;NCOA1;ABHD2	0.5704	0.6734
GO:0042110_T_cell_activation	6	42	2283	15891	PPP3CA;PRLR;AZI2;SMAD3;CD8A;NLRC3	0.5704	0.6734
GO:0042149_cellular_response_to_glucose_starvation	6	42	2283	15891	SESN3;CPEB4;PRKAA2;ATG14;SIK2;MTMR3	0.5704	0.6734
GO:0043966_histone_H3_acetylation	6	42	2283	15891	KAT7;JADE2;ING5;PER1;KAT2B;BRPF3	0.5704	0.6734
GO:0042531_positive_regulation_of_tyrosine_phosphorylation_of_STAT_protein	10	71	2283	15891	GHR;KIT;IGF1;ERBB4;IL6ST;CD40;LIF;STAT3;FYN;IL23R	0.5738	0.6758
GO:0051259_protein_complex_oligomerization	10	71	2283	15891	AR;MAPT;RASGRP1;ZNHIT6;DGKH;CAV2;CAMK2D;TNFAIP3;MCOLN2;GRHPR	0.5738	0.6758
GO:0006812_cation_transport	5	35	2283	15891	GRIN1;TRPM3;ANO6;HCN4;CNGB3	0.5761	0.6763
GO:0031047_gene_silencing_by_RNA	5	35	2283	15891	TNRC6B;DDX17;FMR1;CNOT6L;CNOT7	0.5761	0.6763
GO:0071222_cellular_response_to_lipopolysaccharide	23	164	2283	15891	SERPINE1;PLAA;SIRPA;TNFRSF1B;PDE4D;PLSCR4;RELA;CMPK2;NR1H2;TNFAIP3;MAPK8;AXL;TNFSF4;CDK19;MAPK14;PPARGC1A;TLR4;TRAF6;SRC;ABCA1;LDOC1;PDCD1LG2;DAB2IP	0.5763	0.6763
GO:0007584_response_to_nutrient	9	64	2283	15891	HMGCR;SLC6A19;TGFBR2;GNAI2;GCLM;UCP3;HAT1;SLC27A4;ABCA1	0.577	0.6764
GO:0016311_dephosphorylation	12	86	2283	15891	PPP3CA;PXYLP1;INPP5K;PFKFB3;APTX;LPIN1;PRUNE1;DUSP5;BPNT2;PPM1A;NANP;NT5DC1	0.5835	0.6832
GO:0036297_interstrand_cross-link_repair	7	50	2283	15891	FANCD2;RAD51D;RPA2;DCLRE1B;RNF8;NUCKS1;SLX4	0.5855	0.6847
GO:0010389_regulation_of_G2M_transition_of_mitotic_cell_cycle	11	79	2283	15891	PAFAH1B1;CLASP1;CEP57;CEP41;CDK2;AURKA;CSNK1D;YWHAE;PKIA;MAPRE1;YWHAG	0.5865	0.6851
GO:0010212_response_to_ionizing_radiation	6	43	2283	15891	EYA3;USP28;LZIC;DNMT3A;RNF8;AEN	0.5913	0.6882
GO:0030574_collagen_catabolic_process	6	43	2283	15891	MMP2;FURIN;COL19A1;MMP16;ADAMTS3;ADAMTS2	0.5913	0.6882
GO:0060333_interferon-gamma-mediated_signaling_pathway	10	72	2283	15891	MID1;NCAM1;CAMK2B;CAMK2D;JAK1;TRIM8;IRF1;CAMK2A;IRF2;TRIM5	0.5899	0.6882
GO:0007346_regulation_of_mitotic_cell_cycle	5	36	2283	15891	RB1;ZNF268;RBL2;HNRNPU;THAP1	0.5989	0.6938
GO:0033572_transferrin_transport	5	36	2283	15891	DNM2;ATP6V0B;TFRC;CLTC;ATP6V1B2	0.5989	0.6938
GO:0048488_synaptic_vesicle_endocytosis	5	36	2283	15891	ITSN1;SYT1;SYT2;ACTG1;ARF6	0.5989	0.6938
GO:0070830_bicellular_tight_junction_assembly	5	36	2283	15891	PDCD6IP;SRF;GRHL2;STRN;PARD6B	0.5989	0.6938
GO:0032481_positive_regulation_of_type_I_interferon_production	7	51	2283	15891	POLR3H;RELA;DHX33;POLR2F;IRF1;POLR3G;POLR3D	0.6045	0.6995
GO:0030183_B_cell_differentiation	10	73	2283	15891	KIT;RAG1;CR2;BCL6;TCF3;HDAC9;PIK3R1;ZBTB7A;RBPJ;HDAC4	0.6058	0.6998
GO:0050852_T_cell_receptor_signaling_pathway	24	174	2283	15891	PSEN1;CACNB3;PDE4D;PAK3;PAK1;PSMB5;RELA;BTN2A1;PIK3R1;VTCN1;PIK3CB;BTRC;FYN;FBXW11;PLCG1;MAPK1;PSMB9;TXK;TRAF6;CRKL;PIK3CA;SKP1;EIF2B2;TNFRSF21	0.6062	0.6998
GO:0006094_gluconeogenesis	6	44	2283	15891	PGK1;GPD2;ATF3;SLC25A11;PPARGC1A;PER2	0.6117	0.7037
GO:0009725_response_to_hormone	6	44	2283	15891	FHL2;STEAP2;SRF;TUB;H3-3B;TXN2	0.6117	0.7037
GO:0097191_extrinsic_apoptotic_signaling_pathway	6	44	2283	15891	TNFRSF1B;TGFB2;SMAD3;HIPK1;INHBA;ACVR1B	0.6117	0.7037
GO:0050728_negative_regulation_of_inflammatory_response	16	117	2283	15891	RB1;HGF;PPARA;SIRPA;ABR;ETS1;SMAD3;TNFAIP3;TYRO3;FOXF1;CDH5;RORA;MFHAS1;SOCS5;FNDC4;NLRC3	0.6125	0.7038
GO:0031124_mRNA_3-end_processing	8	59	2283	15891	SRSF7;SRSF1;PAPOLA;RNPS1;MAGOHB;RPRD1A;SRSF3;CDC40	0.6162	0.7072
GO:0006296_nucleotide-excision_repair,_DNA_incision,_5-to_lesion	5	37	2283	15891	CUL4A;GTF2H1;RPA2;POLK;PARP1	0.6209	0.7107
GO:0006368_transcription_elongation_from_RNA_polymerase_II_promoter	10	74	2283	15891	GTF2H1;CCNT1;CCNT2;ELP4;POLR2F;ELOA;POLR2D;ELL2;AFF4;RTF1	0.6214	0.7107
GO:0031667_response_to_nutrient_levels	5	37	2283	15891	FOXO4;MBD1;PROX1;MBD2;SRC	0.6209	0.7107
GO:0042542_response_to_hydrogen_peroxide	7	52	2283	15891	SLC8A1;APTX;FYN;KPNA4;CRK;NR4A3;PPP1R15B	0.6231	0.7118
GO:0006814_sodium_ion_transport	11	82	2283	15891	SCN5A;ATP1A2;SLC4A8;SLC38A1;SLC4A4;SCN4B;NEDD4L;SCN1A;SCN8A;SLC38A2;SLC17A6	0.6313	0.7195
GO:0007286_spermatid_development	11	82	2283	15891	KIT;FNDC3A;PACRG;STRBP;NECTIN3;CEP57;QKI;RNF8;H3-3B;AFF4;SIX5	0.6313	0.7195
GO:0000278_mitotic_cell_cycle	18	134	2283	15891	HGF;MYBL1;SUGT1;AZI2;PPP1R12A;CIT;CLIP1;CDC6;USP3;DIS3L2;CLTC;RAN;ARPP19;DNMT3A;AURKA;CDC23;RNF2;PHF13	0.6418	0.7269
GO:0006417_regulation_of_translation	7	53	2283	15891	TSC1;APP;ZNF706;EIF4E3;QKI;CNOT6;METAP1	0.6411	0.7269
GO:0019233_sensory_perception_of_pain	7	53	2283	15891	GRIN1;GRIN2A;MECP2;PROK2;DLG2;KCNA2;MAPK1	0.6411	0.7269
GO:0033683_nucleotide-excision_repair,_DNA_incision	5	38	2283	15891	CUL4A;GTF2H1;RPA2;POLK;PARP1	0.6422	0.7269
GO:0042594_response_to_starvation	5	38	2283	15891	SSTR1;BCAS3;ULK2;PPARGC1A;PDK4	0.6422	0.7269
GO:2001244_positive_regulation_of_intrinsic_apoptotic_signaling_pathway	5	38	2283	15891	BMF;SEPTIN4;BCL2L1;BCL2L11;PLAGL2	0.6422	0.7269
GO:0016070_RNA_metabolic_process	6	46	2283	15891	RBFOX2;POLR2F;HNRNPA3;HNRNPA2B1;HNRNPU;POLR2D	0.6506	0.7339
GO:0016339_calcium-dependent_cell-cell_adhesion_via_plasma_membrane_cell_adhesion_molecules	6	46	2283	15891	CDH19;CDH2;CDH11;CDH7;CDH6;CDH5	0.6506	0.7339
GO:0045214_sarcomere_organization	6	46	2283	15891	ACTG1;CFL2;MYPN;PRKAR1A;SRF;TCAP	0.6506	0.7339
GO:0002223_stimulatory_C-type_lectin_receptor_signaling_pathway	15	113	2283	15891	PAK3;PAK1;PSMB5;RELA;PRKACB;BTRC;RPS6KA5;KRAS;FYN;FBXW11;PSMB9;TRAF6;SRC;SKP1;TAB3	0.6528	0.7355
GO:0007059_chromosome_segregation	9	69	2283	15891	NR3C1;SGO1;NDEL1;DDX3X;CEP85;TLK2;SRPK1;UBE2I;PHF13	0.6583	0.7409
GO:0006890_retrograde_vesicle-mediated_transport,_Golgi_to_ER	11	84	2283	15891	BICD2;RACGAP1;ARCN1;KIF5A;RAB6B;KIF3B;NSF;LMAN2;RER1;ERGIC2;COG3	0.6597	0.7416
GO:0006979_response_to_oxidative_stress	13	99	2283	15891	PSEN1;APP;HMOX2;IPCEF1;PSMB5;NDUFB4;OXR1;GCLM;BTG1;PRDX6;MTF1;TXN2;LRRK2	0.662	0.7433
GO:0006644_phospholipid_metabolic_process	8	62	2283	15891	LCLAT1;PLAA;AGPAT3;PLPPR4;LPGAT1;PIP4K2A;PLA2G15;PLPPR1	0.6662	0.7472
GO:0007015_actin_filament_organization	12	92	2283	15891	SH3KBP1;CDC42;TPM3;TPM4;RHOBTB2;PPP1R9A;PPARGC1B;RHOBTB1;HIP1;RND3;ARHGAP12;EMP2	0.6674	0.7472
GO:0009755_hormone-mediated_signaling_pathway	6	47	2283	15891	THRB;RARB;PPARA;RXFP2;THRA;NR5A2	0.6692	0.7472
GO:0045785_positive_regulation_of_cell_adhesion	6	47	2283	15891	PPP3CA;VEGFA;LDB1;STX3;BAG4;FRMD5	0.6692	0.7472
GO:0071363_cellular_response_to_growth_factor_stimulus	6	47	2283	15891	TWIST1;LRP8;TNFRSF1B;URI1;TGIF1;EHD4	0.6692	0.7472
GO:0045814_negative_regulation_of_gene_expression,_epigenetic	7	55	2283	15891	CREBZF;RBBP4;EZH2;MORC2;DNMT3A;SUZ12;H3-3B	0.6757	0.7536
GO:0009653_anatomical_structure_morphogenesis	14	108	2283	15891	FGF1;TRIM13;CSGALNACT1;PTBP3;EYA3;EZH1;EFNB2;EREG;HOXA1;SCML2;RAC1;FOXD4L1;PHLDA3;FOXQ1	0.6815	0.7592
GO:0045471_response_to_ethanol	13	101	2283	15891	ABAT;GRIN1;GRIN2A;GRIN2B;HMGCR;RGS4;KCNC2;SETD7;STAT3;FYN;TNC;RGS2;CCND1	0.687	0.7645
GO:0060326_cell_chemotaxis	9	71	2283	15891	KIT;HGF;PDGFRA;CXCR5;SEMA5A;CXCL14;ABCC1;CRK;CRKL	0.6881	0.7648
GO:0006631_fatty_acid_metabolic_process	7	56	2283	15891	PPARA;MSMO1;MORC2;ABHD5;UCP3;SGPL1;PER2	0.6921	0.7684
GO:0007338_single_fertilization	8	64	2283	15891	AR;SNU13;TRPC3;HOXD10;CRKL;H3-3B;SMAD4;HOXA9	0.6973	0.7733
GO:0097711_ciliary_basal_body-plasma_membrane_docking	12	95	2283	15891	PAFAH1B1;RPGRIP1L;CLASP1;MARK4;CEP57;CEP41;CEP97;CSNK1D;YWHAE;MAPRE1;YWHAG;TTBK2	0.7055	0.7815
GO:0009615_response_to_virus	13	103	2283	15891	CHRM2;ADAR;CREBZF;CDK6;STMN1;DDX3X;URI1;TPT1;TNFSF4;CLU;CCL22;BCL3;SRC	0.7108	0.7865
GO:0032091_negative_regulation_of_protein_binding	9	73	2283	15891	PPARA;STYX;EPB41L5;DAB2;MAPK8;AURKA;SORL1;BAG2;LRRK2	0.7163	0.7917
GO:0042632_cholesterol_homeostasis	12	96	2283	15891	HNF4A;LDLR;HDAC9;NR1H2;NR5A2;GRAMD1B;CYP7B1;INSIG1;RORA;SREBF2;ABCA1;LDLRAP1	0.7175	0.7921
GO:0001932_regulation_of_protein_phosphorylation	5	42	2283	15891	WNT9B;FNIP2;CDH5;ITPKB;ATG14	0.7196	0.7926
GO:0015701_bicarbonate_transport	5	42	2283	15891	CA2;SLC4A8;SLC4A4;CA12;CA5B	0.7196	0.7926
GO:0016525_negative_regulation_of_angiogenesis	15	119	2283	15891	NF1;PGK1;PDE3B;MECP2;SULF1;TGFB2;FOXO4;SEMA6A;AGO1;ROCK2;MINAR1;SYNJ2BP;DAB2IP;ISM1;SPRED1	0.7211	0.7926
GO:0075733_intracellular_transport_of_virus	6	50	2283	15891	KPNB1;NUP155;RAN;KPNA1;VPS37B;NUP210	0.721	0.7926
GO:0030178_negative_regulation_of_Wnt_signaling_pathway	5	43	2283	15891	GRB10;TRABD2B;FRZB;FGF9;NLK	0.7369	0.8072
GO:0032760_positive_regulation_of_tumor_necrosis_factor_production	6	51	2283	15891	TWIST1;RASGRP1;ZBTB20;PIK3R1;CLU;TLR4	0.7369	0.8072
GO:0045429_positive_regulation_of_nitric_oxide_biosynthetic_process	5	43	2283	15891	PKD2;DNM2;SMAD3;CLU;TLR4	0.7369	0.8072
GO:0097190_apoptotic_signaling_pathway	7	59	2283	15891	CASP2;HIP1;SENP1;PAWR;TLR4;SGPL1;MOAP1	0.7382	0.8078
GO:1903508_positive_regulation_of_nucleic_acid-templated_transcription	10	83	2283	15891	TRIM32;ARID5B;RAP2C;GTF2A1;SP4;MYCBP;PER2;MED12L;TADA2B;JMY	0.7456	0.815
GO:0016266_O-glycan_processing	7	60	2283	15891	GXYLT1;ST6GAL1;GCNT4;GALNT1;ST3GAL1;B4GALT5;POFUT1	0.7524	0.8215
GO:0000723_telomere_maintenance	5	44	2283	15891	RAD51D;RPA2;DCLRE1B;PARP1;CCNE2	0.7535	0.8218
GO:0090305_nucleic_acid_phosphodiester_bond_hydrolysis	8	69	2283	15891	RAG1;APTX;DCLRE1B;PGAP1;RBBP8;G3BP1;AEN;ZC3H12C	0.7664	0.8344
GO:1903507_negative_regulation_of_nucleic_acid-templated_transcription	6	53	2283	15891	SFMBT2;YAP1;SCAI;NPAT;RBBP8;CDYL2	0.7668	0.8344
GO:0032526_response_to_retinoic_acid	5	45	2283	15891	RARB;ACER2;RXRG;WNT9B;NCOA1	0.7692	0.8352
GO:1905515_non-motile_cilium_assembly	5	45	2283	15891	RPGRIP1L;TOGARAM1;CSNK1D;EXOC5;VANGL2	0.7692	0.8352
GO:0006406_mRNA_export_from_nucleus	12	101	2283	15891	SRSF7;SRSF1;NXF1;AGFG1;NUP155;RNPS1;MAGOHB;HNRNPA2B1;SRSF3;CDC40;ALKBH5;NUP210	0.7731	0.8385
GO:0008544_epidermis_development	9	78	2283	15891	PPARA;SATB1;POU2F3;KRT85;GRHL2;ATP2A2;POU3F2;HOXB13;GRHL1	0.7792	0.8442
GO:0007565_female_pregnancy	10	86	2283	15891	IGFBP5;CLIC5;FOSB;EPN1;ETS1;SLC38A2;UPRT;KRAS;ITGA5;LNPEP	0.7801	0.8443
GO:0031648_protein_destabilization	5	46	2283	15891	BTRC;CUL3;FBXW11;SRC;FBXL3	0.7842	0.8478
GO:0022617_extracellular_matrix_disassembly	7	63	2283	15891	SH3PXD2B;MMP2;FURIN;SCUBE3;LAMC1;MMP16;ADAMTS5	0.7917	0.8549
GO:0006959_humoral_immune_response	6	56	2283	15891	POU2F2;PAX5;ST6GAL1;RBPJ;EBI3;TNFRSF21	0.8068	0.8703
GO:0006281_DNA_repair	27	221	2283	15891	ATRX;UBE2W;FANCD2;SLF2;GTF2H1;RAD51D;NONO;USP3;SMC1A;RPA2;CDK2;POLH;UBE2D3;EMSY;USP28;POLK;PARP1;RBBP8;UBE2B;BTG2;PDS5B;INO80;INO80D;TAOK1;SLX4;JMY;POLQ	0.8114	0.8737
GO:0071347_cellular_response_to_interleukin-1	9	81	2283	15891	SIRPA;RELA;HIF1A;CD47;RORA;CCL22;YY1;HAS2;DAB2IP	0.8117	0.8737
GO:0009967_positive_regulation_of_signal_transduction	7	65	2283	15891	CHN2;SOCS2;LASP1;SH2B3;G3BP2;SARM1;LDLRAP1	0.8152	0.8765
GO:0019886_antigen_processing_and_presentation_of_exogenous_peptide_antigen_via_MHC_class_II	11	98	2283	15891	DNM2;AP1G1;SAR1B;RACGAP1;CLTC;KIF5A;TRAF6;KIF3B;DCTN6;SPTBN2;DYNLL2	0.8204	0.8811
GO:0006898_receptor-mediated_endocytosis	18	154	2283	15891	LDLR;DNM2;PLA2R1;DBNL;VLDLR;TGFBR2;HYOU1;SCARB2;M6PR;DAB2;ARHGAP27;HSPH1;CLTC;LMBR1L;LDLRAD3;SORL1;LDLRAP1;LRP1B	0.8263	0.8855
GO:0051321_meiotic_cell_cycle	7	66	2283	15891	SUN2;PDIK1L;SMC1A;CDK2;RBBP8;SPIN1;STK35	0.8261	0.8855
GO:0009617_response_to_bacterium	10	91	2283	15891	TMEM255A;FKBP5;NFIB;IKZF3;TMEM229B;CD47;CA5B;STOX2;KLHL6;CCDC80	0.8299	0.8879
GO:0071356_cellular_response_to_tumor_necrosis_factor	15	131	2283	15891	ERBIN;NPNT;INPP5K;RELA;BAG4;ZFP36L1;MAPK14;PPARGC1A;HDAC4;MAPK1;RORA;CCL22;HAS2;TNFRSF21;DAB2IP	0.8303	0.8879
GO:0033209_tumor_necrosis_factor-mediated_signaling_pathway	13	116	2283	15891	TNFRSF1B;PSMB5;RELA;CDIP1;TRAF3;TNFRSF19;BAG4;TNFRSF8;CD40;TNFRSF11A;TNFSF4;ST18;PSMB9	0.8371	0.8942
GO:0051260_protein_homooligomerization	26	218	2283	15891	GLRA1;TMCC1;GLUL;SEPTIN4;KCNC4;BEND3;ATL2;SYT1;PDCD6IP;ATG16L1;KCNA2;CEP57;KCNC2;ATL3;SCUBE3;IKZF4;KCTD16;KCNC3;KCND3;KCNB1;G3BP2;KCNS2;NACC1;EHD4;NACC2;POLQ	0.8391	0.8953
GO:0032088_negative_regulation_of_NF-kappaB_transcription_factor_activity	9	84	2283	15891	ERBIN;CMKLR1;TRAF3;ITCH;TNFAIP3;BMP7;DAB2IP;PKHD1;NLRC3	0.8404	0.8958
GO:0045454_cell_redox_homeostasis	8	76	2283	15891	TXNRD1;TXNDC2;DNAJC16;PRDX6;TXN2;ERO1B;SH3BGRL3;EGLN2	0.8429	0.8975
GO:1902600_proton_transmembrane_transport	13	117	2283	15891	CLCN5;ATP1A2;ATP6V0B;SLC33A1;SLC25A27;SLC46A1;CLCN4;SLC9A7;SLC36A1;COX7A2L;ATP2A2;ATP6V1B2;UCP3	0.8447	0.8984
GO:0006986_response_to_unfolded_protein	5	51	2283	15891	DNAJB5;HSPH1;HSPA13;FAF2;STT3B	0.8479	0.8999
GO:0032515_negative_regulation_of_phosphoprotein_phosphatase_activity	5	51	2283	15891	SET;URI1;ARPP19;PPP1R37;ELFN2	0.8479	0.8999
GO:0050900_leukocyte_migration	22	190	2283	15891	ITGA6;ITGB3;CD34;SIRPA;SLC7A6;ADD2;CXADR;PIK3R1;PIK3CB;FYN;CD47;SOS1;GPC1;GRB2;ITGA5;MSN;PLCG1;SDC2;SRC;YES1;PIK3CA;SDC3	0.8563	0.9078
GO:0005975_carbohydrate_metabolic_process	13	119	2283	15891	UEVLD;PGM3;RPE;MLEC;ST8SIA1;ST8SIA2;B4GALT6;GCNT4;B3GAT1;FUT9;SLC2A3;GPD1L;NANP	0.8592	0.9089
GO:0043280_positive_regulation_of_cysteine-type_endopeptidase_activity_involved_in_apoptotic_process	5	52	2283	15891	ACVR1C;DDX3X;REST;BCL2L11;PPM1F	0.8586	0.9089
GO:0098869_cellular_oxidant_detoxification	8	78	2283	15891	TXNRD1;TXNDC2;IPCEF1;TP53INP1;GSTO2;PRXL2A;UBIAD1;PRDX6	0.8607	0.9095
GO:0043488_regulation_of_mRNA_stability	12	112	2283	15891	FXR1;SET;PSMB5;YWHAZ;IGF2BP1;FMR1;DCP2;ZFP36L1;XRN1;TNPO1;PSMB9;ALKBH5	0.8671	0.9153
GO:0007218_neuropeptide_signaling_pathway	11	104	2283	15891	GLRA1;SORCS1;SSTR1;PROK2;TENM1;SORT1;TYRO3;RAPGEF2;NXPH3;SORCS3;NPFFR1	0.8685	0.9158
GO:0061418_regulation_of_transcription_from_RNA_polymerase_II_promoter_in_response_to_hypoxia	7	71	2283	15891	VEGFA;PSMB5;HIF1A;EGLN3;PSMB9;HIF1AN;EGLN2	0.8733	0.9199
GO:0055085_transmembrane_transport	32	272	2283	15891	ERLIN2;SLC6A17;PSMB5;SLC46A3;MFSD2A;ABCG4;SLCO3A1;SV2B;SLC16A6;ADD2;SLC33A1;SLC39A9;SLC25A44;SLC22A23;SLC44A1;SLC6A11;MFSD9;SLC16A9;SLC25A16;MAGT1;PSMB9;EIF2S1;ABCC1;SLCO2A1;SLC16A2;RALBP1;CNNM3;SLC35F6;MFSD14A;SLC2A13;ANKH;GJB7	0.8767	0.9225
GO:0006935_chemotaxis	13	122	2283	15891	ANOS1;PROK2;CMKLR1;NCKAP1L;PIK3CB;MACO1;MAPK14;FGF2;CXCR5;MAPK1;CCL22;CXCL14;RALBP1	0.8789	0.9228
GO:0051290_protein_heterotetramerization	5	54	2283	15891	PKD2;GRIN1;GRIN2B;CPSF6;FARSB	0.8781	0.9228
[truncated: 783 more rows]

## Sheet: SvsA upreg in S
Pathway/Onthology	Hits	Pop Hits	List Total	Pop Total	Genes	Pvalue	adjusted Pvalue(BH)
[truncated: 137 more rows]

[truncated: 1 more sheets: SvsA downreg in S]
