# Supplementary material for: Coronary artery disease patient-derived iPSC-hepatocytes have distinct miRNA profile that may alter lipid metabolism
Source: Sci Rep. 2023 Jan 30;13:1706. doi: 10.1038/s41598-023-28981-7 (PMC9886909; doi:10.1038/s41598-023-28981-7)
Supplement: Supplementary file 3 — Supplementary Table S11. [file 41598_2023_28981_MOESM3_ESM.xlsx]

## Sheet: CvsA upreg in A
Pathway/Onthology	Hits	Pop Hits	List Total	Pop Total	Genes	Pvalue	adjusted Pvalue(BH)
GO:0001701_in_utero_embryonic_development	32	200	1100	15891	ATP7A;TP53;SMAD2;UNK;CTNNB1;C1orf43;ADAM10;ADCY9;RPGRIP1L;TGFBR1;EDN1;FGFR1;BCL2L1;BMP2;BCL2L11;NXN;CHTOP;SLC39A1;WDTC1;MBD3;WNT9B;SH3PXD2A;DSC3;IHH;MAFG;ACVR1B;BMPR1A;TRAF6;KLF2;OTUD7B;HAND2;WNT7B	0.0001	0.019
GO:0003281_ventricular_septum_development	11	33	1100	15891	AP2B1;LUZP1;MDM2;DCTN5;MDM4;PTK7;SALL4;CCN1;HES1;SMAD6;DAND5	0.0001	0.019
GO:0043066_negative_regulation_of_apoptotic_process	60	491	1100	15891	PTEN;CDKN1A;PAFAH2;TP53;IGF1R;RARA;RARB;WNK3;DYRK3;RPS3A;NUGGC;BIRC5;IFIT3;TFAP2A;UBA52;AREL1;CTNNB1;TMBIM6;EIF2AK2;YWHAZ;SEMA4D;PHB2;ZNF268;APBB2;XIAP;ARHGDIA;IKBKB;BCL2L1;NUP62;DDX3X;MCL1;MDM4;PIK3R1;CD28;PIM1;MAPK8;HMGA2;ERC1;ARL6IP1;MRE11;BRAF;MYC;CCN1;IHH;PSMD10;RASA1;SLC9A1;TFAP2B;THBS1;HSP90B1;IER3;ATOX1;RPS6KA3;TRAF6;CBL;SMAD6;GLO1;CLN8;UBE2Z;RNF144B	0.0001	0.019
GO:0006468_protein_phosphorylation	56	467	1100	15891	RARA;WNK3;DYRK3;BIRC5;RUNX3;SGK3;DMPK;ACVR2B;ADAM10;LYN;CASK;TGFBR1;EIF2AK2;CDK6;CDK16;FGFR1;IKBKB;NEK4;BMP2;BMPR2;LIMK1;CCNT1;PIK3R1;PIM1;PDIK1L;PTK7;MAPK8;ACVR2A;MAP3K9;CDK2;MYLK3;CREB1;STK4;BRAF;CSNK2A1;CCNG1;RPS6KL1;AAK1;MAP3K2;FRK;PDGFB;MAPK1;MAPK6;CCL11;ACVR1B;BMPR1A;OXSR1;ABL1;CDK12;SIK2;NLK;MKNK2;ALPK2;CCND1;CCNE2;STK35	0.0002	0.0286
GO:0002062_chondrocyte_differentiation	10	34	1100	15891	RUNX3;MEF2C;FGFR1;BMP2;MEF2D;WNT2B;HMGA2;SNX19;MAPK14;BMPR1A	0.0004	0.0317
GO:0006977_DNA_damage_response,_signal_transduction_by_p53_class_mediator_resulting_in_cell_cycle_arrest	13	56	1100	15891	CDKN1A;TP53;ZNF385A;MDM2;TFDP2;CNOT2;MDM4;CNOT6L;CDK2;BAX;CARM1;E2F1;BTG2	0.0005	0.0317
GO:0010628_positive_regulation_of_gene_expression	47	385	1100	15891	KIT;MITF;PTEN;VDR;IFNGR1;LDLR;TP53;RPL23;TNRC6B;TFAP2A;SLC6A4;ACTA1;TGFBR1;MEF2C;CDK6;MDM2;ANK3;AGO2;CAV1;NCOA3;DDX3X;BMP2;CD28;SP1;ZBTB7B;RDX;MAPK8;HMGA2;QKI;MAPK14;AGO1;BRAF;PAWR;MYC;IL13;KIF1B;KRAS;CLU;TNC;ITGA3;MSN;PDGFB;MAPK1;E2F1;PPM1F;HAND2;VSIR	0.0005	0.0317
GO:0030335_positive_regulation_of_cell_migration	33	240	1100	15891	KIT;CXCL12;SOD2;IGF1R;MDK;MYO1C;ADAM10;LYN;TGFBR1;SEMA4D;SEMA7A;FLT1;ZNF268;EDN1;CAV1;BMP2;PIK3R1;RDX;CD274;CEP43;CCL5;ELP3;ACTN4;MGAT5;CCN1;PDGFB;MAPK1;CCL11;THBS1;ONECUT2;PPM1F;VSIR;ZNF703	0.0005	0.0317
GO:0030512_negative_regulation_of_transforming_growth_factor_beta_receptor_signaling_pathway	16	77	1100	15891	TP53;SMAD2;LDLRAD4;ZNF451;UBA52;PEG10;TGFBR1;CAV1;TGFBR3;PMEPA1;ZBTB7A;ONECUT2;SMAD6;PPM1A;DAND5;EID2	0.0003	0.0317
GO:0000209_protein_polyubiquitination	31	234	1100	15891	UBE2V1;UBA52;TRIM71;AREL1;CTNNB1;FBXL19;FBXL20;PSMB2;RNF14;RNF41;BTRC;CUL3;PSME3;UBE2D3;FBXL18;NFE2L1;ZNF738;FBXW2;PSMD10;UBE2G1;TRAF6;CBL;LNPEP;ARIH1;FBXW8;MYLIP;RLIM;FBXO40;SPSB1;ZNRF1;RNF144B	0.0012	0.0393
GO:0001569_branching_involved_in_blood_vessel_morphogenesis	8	28	1100	15891	ENG;CTNNB1;EDN1;SRF;GBX2;STK4;IHH;PLXND1	0.0018	0.0393
GO:0001836_release_of_cytochrome_c_from_mitochondria	7	22	1100	15891	TP53;SOD2;BBC3;BAK1;BCL2L1;BAX;CLU	0.0021	0.0393
GO:0001953_negative_regulation_of_cell-matrix_adhesion	7	22	1100	15891	NF2;AJAP1;CASK;PIK3R1;RASA1;THBS1;HOXA7	0.0021	0.0393
GO:0006367_transcription_initiation_from_RNA_polymerase_II_promoter	23	161	1100	15891	PTEN;VDR;CDKN1A;RARA;RARB;PPARA;ESRRG;TAF12;THRA;NR4A1;E2F3;RXRB;TAF11;NR6A1;BAX;POLR2F;NRBP1;RORA;POLR2D;GTF2E1;NR4A3;CCND1;GTF2H5	0.0021	0.0393
GO:0006886_intracellular_protein_transport	37	308	1100	15891	RAB19;AP2M1;AP2B1;RABGAP1L;ARL5A;USP6NL;IFT22;SAR1A;EVI5L;RAB7B;STX1A;TMED5;GGA3;RPH3AL;RAB2A;AP2A2;RAB5B;SNX17;COPZ1;VPS45;ARL4C;AP1S1;RAB30;STX6;TMED4;RAB15;EVI5;SNX11;ARF6;RAB11B;SNX9;TMED9;TBC1D22B;SORCS2;RAB1B;RAB33B;TMED7	0.0022	0.0393
GO:0006888_ER_to_Golgi_vesicle-mediated_transport	26	191	1100	15891	CD59;RAB19;BET1L;SAR1A;ANK3;DDHD2;TMED5;DCTN5;CUL3;COPZ1;SEC16A;RAB30;TMED4;NRBP1;CNIH1;CAPZA1;CAPZA2;SPTBN2;IER3IP1;ERGIC2;TMED9;RAB1B;RAB33B;DYNLL2;TEX261;TMED7	0.0021	0.0393
GO:0006974_cellular_response_to_DNA_damage_stimulus	32	240	1100	15891	CDKN1A;TP53;FOXP1;ZBTB40;LYN;CBX5;ZBTB4;ZNF385A;RAD51;XIAP;WDR76;NEK4;IMMP2L;DDX11;MMS19;SETD7;ZBTB7A;MRE11;MYC;RFWD3;ZMAT3;MAPK1;TRAF6;ABL1;CBL;RAD50;BTG2;WAC;RAD18;NABP2;CCND1;RNF168	0.001	0.0393
GO:0009615_response_to_virus	17	103	1100	15891	IFNGR1;CXCL12;IFIT3;CREBZF;EIF2AK2;XPR1;CDK6;STMN1;IKBKB;DDX3X;CCL5;AP1S1;HMGA2;HMGA1;CLU;CCL11;CCL22	0.002	0.0393
GO:0010468_regulation_of_gene_expression	22	140	1100	15891	ATP7A;CYP1A2;ZNF451;SIRPA;ATXN7L3B;CDK6;AFF2;POGZ;MAPK8;MAPK14;MYC;AHR;IHH;MAPK1;MAPK6;MAPK7;PHLDA2;NLK;TOB2;TRIM44;ALPK2;UBXN2A	0.0009	0.0393
GO:0016032_viral_process	43	371	1100	15891	TP53;CXCL12;SUMO1;NUP58;CTNNB1;POM121C;LYN;BRD2;CBX5;MAGI3;MDM2;IKBKB;NUP62;DDX3X;CUL2;PSMB2;WASF2;ELOC;CCNT1;PIK3R1;SP1;BTRC;DDX11;CALCOCO2;RTN3;NUP155;BAX;RHOA;WAPL;CREB1;MRE11;CARM1;STAT2;GRB2;MSN;MAPK1;YWHAB;TRIM25;GTF2E1;RAD50;G3BP2;RCOR1;EIF4H	0.0019	0.0393
GO:0017148_negative_regulation_of_translation	14	75	1100	15891	IGFBP5;RARA;CAPRIN2;FXR1;CELF1;TRIM71;EIF2AK2;IGF2BP1;CPEB3;DDX3X;CNOT2;RPL13A;LARP1;BTG2	0.0018	0.0393
GO:0019221_cytokine-mediated_signaling_pathway	36	282	1100	15891	KIT;CDKN1A;IFNGR1;TP53;IL6R;PTAFR;BIRC5;UBA52;IRAK4;YWHAZ;STX1A;OSMR;BCL2L1;MCL1;PIK3R1;PIM1;CCL5;MYC;IL13;FGF2;KRAS;TXLNA;STAT2;GRB2;HMOX1;RORA;CCL11;CCL22;HSP90B1;SOCS1;CBL;CRK;SOCS5;CCND1;IL20RB;IFNLR1	0.001	0.0393
GO:0031124_mRNA_3-end_processing	12	59	1100	15891	WDR33;CPSF7;SRSF2;CHTOP;RNPS1;RPRD2;RPRD1A;PCF11;PABPN1;DDX39B;SYMPK;RBM8A	0.002	0.0393
GO:0031647_regulation_of_protein_stability	15	81	1100	15891	NF2;PTEN;SREBF1;LAMP2;SUGT1;ASPH;GGA3;GNL3L;SH3GLB1;KRAS;MAPK1;B4GALT5;GIPC1;TARDBP;DDI2	0.0013	0.0393
GO:0034976_response_to_endoplasmic_reticulum_stress	14	74	1100	15891	HERPUD1;SCAMP5;BCL2L11;PIK3R1;DNAJC10;SEC16A;NFE2L1;TMTC3;ERO1A;THBS1;HSP90B1;TARDBP;TMEM33;PPP1R15B	0.0016	0.0393
GO:0035556_intracellular_signal_transduction	44	375	1100	15891	IGFBP5;WNK3;SMAD2;SGK3;UNC13A;DMPK;LYN;IRAK4;RACGAP1;PLXNB1;TGFBR1;LAX1;MAGI3;STMN1;SH2B1;APBB2;ZBTB33;DDX3X;TGFBR3;ASB6;RGS6;MAPK8;SH2B3;MAPK14;NRBP1;STK4;PLEKHM1;HMOX1;MAPK1;MAPK6;MAPK7;RASA1;SOCS1;DVL3;RPS6KA3;OXSR1;MYO9A;SOCS5;SOCS7;MAST3;SIK2;NLK;MKNK2;ASB13	0.0014	0.0393
GO:0042475_odontogenesis_of_dentin-containing_tooth	12	57	1100	15891	NF2;CTNNB1;ACVR2B;ADM;BMP2;BCL2L11;NFIC;BAX;TNC;BMPR1A;TRAF6;HAND2	0.0015	0.0393
GO:0043065_positive_regulation_of_apoptotic_process	42	347	1100	15891	TP53;ALDH1A3;GRIN2A;RARB;IP6K2;UBA52;CTNNB1;ADAM10;ADM;BBC3;LDHA;TP53INP1;ZNF268;APBB2;BAK1;PTPA;DDX3X;AIFM2;STPG1;BMP2;BCL2L11;MAPK8;MAP3K9;RNPS1;BAX;HMGA2;TXNIP;CREB1;STK4;PAWR;NCOA1;ZMAT3;CLU;HMOX1;SLC9A1;TRAF6;ABL1;E2F1;PHLDA3;UBE2Z;TEX261;JMY	0.0011	0.0393
GO:0043401_steroid_hormone_mediated_signaling_pathway	12	52	1100	15891	VDR;RARA;RARB;PPARA;ESRRG;THRA;NR4A1;RXRB;NR6A1;RORA;NR4A3;ABHD2	0.0008	0.0393
GO:0048661_positive_regulation_of_smooth_muscle_cell_proliferation	12	57	1100	15891	IL6R;PTAFR;FOXP1;IRAK4;EDN1;CCL5;IL13;HMOX1;PDGFB;THBS1;TRAF6;NR4A3	0.0015	0.0393
GO:0051090_regulation_of_DNA-binding_transcription_factor_activity	8	27	1100	15891	FANCA;SGK3;CREBZF;MAPK8;MAPK14;ZBTB7A;HMOX1;MAPK1	0.0015	0.0393
GO:0070536_protein_K63-linked_deubiquitination	8	29	1100	15891	CYLD;ATXN3;SPATA2;OTUD5;OTUD1;SHMT2;YOD1;OTUD7B	0.0022	0.0393
GO:0050821_protein_stabilization	24	178	1100	15891	PTEN;CDKN1A;TP53;RPL23;SUMO1;LAMP2;SUGT1;PHB2;WDR81;MDM4;PIK3R1;PIM1;HSP90AB1;SEC16A;CREBL2;CREB1;STK4;AAK1;PFN1;CLU;PLPP3;DVL3;NLK;TRIM44	0.0033	0.0554
GO:1902895_positive_regulation_of_pri-miRNA_transcription_by_RNA_polymerase_II	8	31	1100	15891	TP53;SREBF1;BMP2;SRF;PDGFB;BMPR1A;SREBF2;SMAD6	0.0032	0.0554
GO:0007611_learning_or_memory	11	56	1100	15891	PTEN;SLC11A2;GRIN2A;GRIN2B;ZNF385A;MEF2C;TMOD2;AFF2;THRA;MAPK1;CCL11	0.0038	0.0603
GO:0043161_proteasome-mediated_ubiquitin-dependent_protein_catabolic_process	24	180	1100	15891	UBE2W;RNF187;TRIM71;AREL1;UBXN2B;CTNNB1;FBXL19;ATXN3;PPP2R5C;CUL2;PSMB2;NSFL1C;RAD23B;BTRC;CUL3;PSME3;UBE2D3;PCNP;TBL1XR1;PSMD10;UBE2G1;SPSB1;ZNRF1;UBXN2A	0.0038	0.0603
GO:0006351_transcription,_DNA-templated	16	103	1100	15891	MITF;LIN52;CREBZF;NUP62;RNPS1;MMS19;TCEANC;BAZ2A;ABLIM3;POLR2F;CREBL2;ZBTB7A;NCOA1;PLAGL2;POLR2D;E2F1	0.0045	0.0611
GO:0061024_membrane_organization	19	132	1100	15891	LDLR;ACTR2;AP2M1;AP2B1;UBA52;AGFG1;YWHAZ;SYT1;SYT2;SAR1A;TGOLN2;AP2A2;GAPVD1;AAK1;GRB2;YWHAB;WASL;CBL;SNX9	0.0045	0.0611
GO:0070059_intrinsic_apoptotic_signaling_pathway_in_response_to_endoplasmic_reticulum_stress	8	33	1100	15891	TP53;TMBIM6;BBC3;CHAC1;BAK1;DNAJC10;BAX;ERO1A	0.0044	0.0611
GO:0071398_cellular_response_to_fatty_acid	7	26	1100	15891	LDLR;PTAFR;SREBF1;PDK3;EDN1;CREB1;E2F1	0.0046	0.0611
GO:0097193_intrinsic_apoptotic_signaling_pathway	7	26	1100	15891	CDKN1A;TP53;DDX3X;CUL2;CUL3;BAX;PPM1F	0.0046	0.0611
GO:1900740_positive_regulation_of_protein_insertion_into_mitochondrial_membrane_involved_in_apoptotic_signaling_pathway	7	26	1100	15891	TP53;BBC3;YWHAZ;TFDP2;MAPK8;YWHAB;E2F1	0.0046	0.0611
GO:1904707_positive_regulation_of_vascular_smooth_muscle_cell_proliferation	10	49	1100	15891	IGFBP5;MDM2;EDN1;MEF2D;FGF2;PDGFB;BMPR1A;DDX39B;NR4A3;FOXJ2	0.0044	0.0611
GO:0030522_intracellular_receptor_signaling_pathway	8	34	1100	15891	PPARA;SREBF1;NR4A1;RXRB;NR6A1;AHR;RORA;NR4A3	0.0051	0.0647
GO:0048286_lung_alveolus_development	8	34	1100	15891	ATP7A;IGFBP5;ATXN1L;MYOCD;BMPR2;MAN1A2;SLC7A11;ABCA12	0.0051	0.0647
GO:0006605_protein_targeting	9	43	1100	15891	TRAK1;MYO1C;LAMP2;YWHAZ;YWHAB;RASSF9;GIPC1;SYNJ2BP;FUT10	0.0059	0.0659
GO:0009749_response_to_glucose	12	69	1100	15891	PTEN;SMAD2;SREBF1;PFKFB2;GLUL;ACVR2B;LDHA;RHOA;TXNIP;THBS1;ENSA;EIF2B2	0.006	0.0659
GO:0017015_regulation_of_transforming_growth_factor_beta_receptor_signaling_pathway	6	20	1100	15891	ENG;SMAD2;DKK3;ITGA3;ZNF703;EID2	0.0056	0.0659
GO:0043666_regulation_of_phosphoprotein_phosphatase_activity	9	43	1100	15891	PHACTR4;DMPK;EIF2AK2;PPP2R5C;PPP2R2A;PTPA;SHOC2;PPP2R5E;HSP90B1	0.0059	0.0659
GO:0071300_cellular_response_to_retinoic_acid	12	69	1100	15891	RARA;RARB;SLC6A4;LYN;ABL2;PHB2;PTK7;WNT9B;CREB1;TNC;ZNF35;WNT7B	0.006	0.0659
GO:1990090_cellular_response_to_nerve_growth_factor_stimulus	8	35	1100	15891	PTEN;CDC5L;CREB1;KIF1B;ARF6;CBL;CRK;E2F1	0.0059	0.0659
GO:2000379_positive_regulation_of_reactive_oxygen_species_metabolic_process	7	27	1100	15891	CDKN1A;TP53;RNF41;MAPK14;GRB2;PDGFB;THBS1	0.0055	0.0659
GO:0042795_snRNA_transcription_by_RNA_polymerase_II	12	70	1100	15891	CCNT1;CCNT2;SP1;TAF11;RPRD2;POLR2F;RPRD1A;POLR2D;GTF2E1;NABP2;PHAX;TAF8	0.0066	0.0698
GO:0043687_post-translational_protein_modification	38	343	1100	15891	IGFBP5;FBXL19;ADAM10;CALU;FBXL20;CUL2;PSMB2;ASB6;ELOC;TGOLN2;RAB2A;BTRC;CUL3;PSME3;WDTC1;DCAF5;FBXL18;FBXW2;CCN1;TNC;PSMD10;HSP90B1;STC2;RAB11B;DCAF7;NUCB1;CKAP4;FBXW8;ICMT;SOCS5;FEM1B;FBXO40;KLHL11;FEM1A;DDA1;ASB13;SPSB1;RAB1B	0.0065	0.0698
GO:0033993_response_to_lipid	6	21	1100	15891	RARA;RARB;PPARA;SREBF1;THRA;SREBF2	0.0068	0.0706
GO:0045727_positive_regulation_of_translation	12	71	1100	15891	PTAFR;FXR1;CTIF;CPEB3;DDX3X;CD28;RHOA;LARP4B;LARP1;MAPK1;THBS1;DDX39B	0.0073	0.0731
GO:0071456_cellular_response_to_hypoxia	17	119	1100	15891	ATP7A;PTEN;TP53;AK4;NDRG1;PHB2;MDM2;EDN1;MDM4;MYC;ERO1A;HMOX1;RORA;SLC9A1;STC2;E2F1;MPL	0.0073	0.0731
GO:0008630_intrinsic_apoptotic_signaling_pathway_in_response_to_DNA_damage	9	45	1100	15891	BAK1;BCL2L1;MCL1;BCL2L11;PIK3R1;BAX;HMOX1;ABL1;E2F1	0.0076	0.0748
GO:0016567_protein_ubiquitination	46	441	1100	15891	UBE2W;KCTD11;HERPUD1;UBA52;AREL1;DTX2;MDM2;XIAP;CUL2;RNF14;ASB6;ELOC;RNF40;BTRC;CUL3;WDTC1;DCAF5;JADE2;UBE2D3;G2E3;PCNP;RFWD3;UBE2G1;SOCS1;CBL;ARIH1;DCAF7;FBXW8;MYLIP;SOCS5;SOCS7;FEM1B;RLIM;WAC;UBE2Q1;UBA6;FEM1A;RAD18;PPP1R11;UBE2Z;IRF2BPL;ASB13;SPSB1;KLHL15;RNF168;TRIM59	0.0081	0.0784
GO:0030501_positive_regulation_of_bone_mineralization	8	38	1100	15891	TFAP2A;ACVR2B;MEF2C;BMP2;BMPR2;ACVR2A;CCN1;BMPR1A	0.0089	0.082
GO:0060021_roof_of_mouth_development	11	64	1100	15891	PLEKHA1;SUMO1;TFAP2A;ACVR2B;TGFBR1;MEF2C;ASPH;WNT9B;SGPL1;BMPR1A;GDF11	0.0089	0.082
GO:0060045_positive_regulation_of_cardiac_muscle_cell_proliferation	8	38	1100	15891	MEF2C;FGFR1;TGFBR3;PIM1;MAPK14;FGF2;MAPK1;BMPR1A	0.0089	0.082
GO:0001889_liver_development	12	74	1100	15891	ATP7A;RARA;RARB;AK4;RPGRIP1L;TGFBR3;PKM;KRAS;ARF6;DDX39B;ONECUT2;HES1	0.0096	0.0827
GO:0007179_transforming_growth_factor_beta_receptor_signaling_pathway	15	103	1100	15891	TP53;SMAD2;UBA52;ACVR2B;TGFBR1;TGFBR3;BMPR2;ACVR2A;RHOA;CREB1;ACVR1B;BMPR1A;CBL;SMAD6;NLK	0.0097	0.0827
GO:0030968_endoplasmic_reticulum_unfolded_protein_response	9	47	1100	15891	HERPUD1;CANX;EIF2AK2;CREBRF;YOD1;DERL2;ERO1A;STC2;CCND1	0.0096	0.0827
GO:0048568_embryonic_organ_development	6	23	1100	15891	TP53;ERCC1;RAD23B;MBD3;BMPR1A;WNT7B	0.0097	0.0827
GO:0071157_negative_regulation_of_cell_cycle_arrest	6	23	1100	15891	RPL23;MDM2;ZNF268;MDM4;HSP90AB1;CCND1	0.0097	0.0827
GO:0006289_nucleotide-excision_repair	8	39	1100	15891	TP53;ATXN3;ERCC1;POLL;RAD23B;MMS19;SLC30A9;GTF2H5	0.0102	0.0828
GO:0008285_negative_regulation_of_cell_proliferation	44	424	1100	15891	NF2;PTEN;VDR;CDKN1A;TP53;SOD2;RARA;RARB;SMAD2;CD200;IFIT3;TFAP2A;SSTR1;CTNNB1;LYN;ADM;EIF2AK1;NDRG1;EIF2AK2;TP53INP1;CDK6;MYOCD;PPP2R5C;ASPH;ZNF268;BAK1;NUP62;BMP2;MDM4;RBM10;RNF41;SH2B3;SRF;HMGA1;STK4;FRK;STRN;TFAP2B;SMAD6;GDF11;BTG2;LDOC1;TOB2;IFNLR1	0.0101	0.0828
GO:0043044_ATP-dependent_chromatin_remodeling	7	31	1100	15891	CHD3;HNRNPC;CHD4;MBD3;SMARCE1;SMARCA5;GATAD2B	0.0103	0.0828
GO:0045666_positive_regulation_of_neuron_differentiation	13	84	1100	15891	PTEN;RARA;RARB;KCTD11;MEF2C;FGFR1;BMP2;NBL1;RHOA;GDPD5;NCOA1;HEYL;IMPACT	0.0101	0.0828
GO:0000083_regulation_of_transcription_involved_in_G1S_transition_of_mitotic_cell_cycle	6	24	1100	15891	RRM2;TFDP2;BACH1;ORC1;E2F6;E2F1	0.0115	0.0839
GO:0001974_blood_vessel_remodeling	7	32	1100	15891	ATP7A;ACVR2B;MEF2C;MDM2;BAK1;BMPR2;BAX	0.0119	0.0839
GO:0018345_protein_palmitoylation	6	24	1100	15891	ZDHHC9;GLUL;ZDHHC7;ZDHHC15;ZDHHC22;ZDHHC5	0.0115	0.0839
GO:0030316_osteoclast_differentiation	7	32	1100	15891	MITF;FOXP1;CTNNB1;TNFRSF11A;MAPK14;TRAF6;GLO1	0.0119	0.0839
GO:0031016_pancreas_development	6	24	1100	15891	SMAD2;CTNNB1;ACVR2B;IHH;HES1;GDF11	0.0115	0.0839
GO:0034097_response_to_cytokine	9	48	1100	15891	IL6R;RARA;OSMR;BCL2L1;MCL1;CD274;TNFRSF11A;REL;SRF	0.0108	0.0839
GO:0034383_low-density_lipoprotein_particle_clearance	6	24	1100	15891	LDLR;AP2M1;AP2B1;NCEH1;AP2A2;HMOX1	0.0115	0.0839
GO:0048705_skeletal_system_morphogenesis	7	32	1100	15891	PLEKHA1;ACVR2B;TGFBR1;FGFR1;SGPL1;HOXC8;RAB33B	0.0119	0.0839
GO:0050772_positive_regulation_of_axonogenesis	7	32	1100	15891	TRAK1;PLXNB1;ZEB2;ARHGDIA;RHOA;PLXND1;METRN	0.0119	0.0839
GO:0072332_intrinsic_apoptotic_signaling_pathway_by_p53_class_mediator	6	24	1100	15891	TP53;FHIT;EDA2R;BAX;E2F1;JMY	0.0115	0.0839
GO:0006606_protein_import_into_nucleus	12	77	1100	15891	CDKN1A;TP53;POM121C;TNPO2;PHB2;NUP62;PIK3R1;KPNB1;NUP155;TXNIP;SIX3;IPO9	0.0125	0.087
GO:0014068_positive_regulation_of_phosphatidylinositol_3-kinase_signaling	13	87	1100	15891	KIT;IGF1R;LYN;PLXNB1;SEMA4D;FLT1;FGFR1;PIK3R1;CD28;UNC5B;CCL5;PDGFB;CBL	0.0128	0.0881
GO:0007389_pattern_specification_process	8	41	1100	15891	ACVR2B;TGFBR1;ASPH;BMPR2;ACVR2A;APC2;ACVR1B;BMPR1A	0.013	0.0882
GO:0016239_positive_regulation_of_macroautophagy	7	33	1100	15891	SCOC;PAFAH1B2;SESN1;SESN3;LARP1;HMOX1;WAC	0.0136	0.0882
GO:0045165_cell_fate_commitment	9	50	1100	15891	MITF;SMAD2;KDM6B;BMP2;WNT2B;WNT9B;ONECUT2;SOX12;WNT7B	0.0134	0.0882
GO:0046854_phosphatidylinositol_phosphorylation	9	50	1100	15891	IP6K2;IP6K1;PIP4K2C;PIK3R1;BPNT1;FAM126B;SOCS1;SOCS5;SOCS7	0.0134	0.0882
GO:0061077_chaperone-mediated_protein_folding	6	25	1100	15891	FKBP1A;CSNK2A1;CLU;FKBP4;HSPB6;DNAJC24	0.0135	0.0882
GO:0007049_cell_cycle	28	249	1100	15891	KCTD11;DYRK3;ERCC6L;CYLD;EPB41L2;RCC2;TXNL4B;TXLNG;CCPG1;CCNT1;CCNT2;E2F3;PIM1;PSME3;SENP5;EVI5;CREBL2;TXNIP;PCNP;KMT5A;CSNK2A1;AHR;ARF6;MAPK1;MAPK6;MAPK7;RPS6KA3;MARVELD1	0.0144	0.0887
GO:0019886_antigen_processing_and_presentation_of_exogenous_peptide_antigen_via_MHC_class_II	14	98	1100	15891	CANX;AP2M1;AP2B1;RACGAP1;DCTN5;AP2A2;AP1S1;HLA-DOA;TRAF6;KIF3B;CAPZA1;CAPZA2;SPTBN2;DYNLL2	0.014	0.0887
GO:0034198_cellular_response_to_amino_acid_starvation	8	42	1100	15891	CDKN1A;EIF2AK2;SESN1;SH3GLB1;SESN3;MAPK8;MAPK1;IMPACT	0.0146	0.0887
GO:0042149_cellular_response_to_glucose_starvation	8	42	1100	15891	TP53;SESN1;SH3GLB1;SESN3;CPEB4;SIK2;IMPACT;MTMR3	0.0146	0.0887
GO:0043524_negative_regulation_of_neuron_apoptotic_process	18	139	1100	15891	SOD2;MDK;MEF2C;BCL2L1;OXR1;UNC5B;HSP90AB1;BAX;CPEB4;RHOA;KRAS;SLC30A10;HMOX1;RASA1;TFAP2B;BTG2;NR4A3;BARHL1	0.0139	0.0887
GO:0045444_fat_cell_differentiation	11	69	1100	15891	OSBPL8;SREBF1;BSCL2;NR4A1;HMGA2;ZBTB7A;TFAP2B;SOCS1;SMAD6;NR4A3;CCND1	0.0142	0.0887
GO:0000082_G1S_transition_of_mitotic_cell_cycle	14	99	1100	15891	CDKN1A;TRIM71;CDK6;BCAT1;ORC1;ORC4;CUL2;CUL3;CDK2;MYC;CDC25A;ACVR1B;CCND1;CCNE2	0.015	0.0902
GO:0006511_ubiquitin-dependent_protein_catabolic_process	31	285	1100	15891	HERPUD1;USP1;AREL1;CYLD;ATXN3;MDM2;WDR81;FBXL20;CUL2;RNF14;ELOC;RNF40;BTRC;CUL3;UBE2D3;USP42;UBE2G1;TRIM25;CBL;ARIH1;MYLIP;USP24;RLIM;UBA6;PPP1R11;UBE2Z;SPSB1;KLHL15;RNF168;USP12;RNF144B	0.0156	0.0907
GO:0006887_exocytosis	13	90	1100	15891	MYO5A;STX1A;CDK16;SCAMP5;RPH3AL;CCL5;SNX19;STXBP5L;TXLNA;LLGL1;RAB11B;SNAP29;SRCIN1	0.0162	0.0907
GO:0007399_nervous_system_development	32	297	1100	15891	GSS;MDK;UNC119B;ATXN3;CSGALNACT1;MEF2C;ATXN1L;TMOD2;TMEM41B;NAV1;ZEB2;FGFR1;SERF1B;NBL1;LIMK1;MEF2D;BPNT1;GBX2;SCRG1;FGF2;SLC7A5;FGF19;HES1;GDF11;MYLIP;POFUT1;CLN8;BARHL1;SERF1A;ESS2;IRF2BPL;FUT10	0.0159	0.0907
GO:0016579_protein_deubiquitination	29	262	1100	15891	PTEN;TP53;SMAD2;USP1;UBA52;FOXK1;CYLD;ATXN3;TGFBR1;OTUD5;MDM2;OTUD1;CCP110;PSMB2;MDM4;RAD23B;PSME3;YOD1;RHOA;MYC;USP42;USP53;CDC25A;PSMD10;TRAF6;USP24;INO80D;OTUD7B;USP12	0.0155	0.0907
GO:0030307_positive_regulation_of_cell_growth	12	80	1100	15891	EIF4G2;ADAM10;TGFBR1;DDX3X;CEP43;DERL2;RHOA;CSNK2A1;EXTL3;PSMD10;SLC9A1;RPS6KA3	0.016	0.0907
GO:0060976_coronary_vasculature_development	6	26	1100	15891	AP2B1;DCTN5;SNX17;PTK7;SMAD6;PLXND1	0.0157	0.0907
GO:1901796_regulation_of_signal_transduction_by_p53_class_mediator	17	131	1100	15891	TP53;CHD3;ZNF385A;TAF12;TP53INP1;MDM2;MDM4;TAF11;CHD4;MBD3;CDK2;MAPK14;KMT5A;MRE11;CSNK2A1;RAD50;JMY	0.0162	0.0907
GO:0048538_thymus_development	8	43	1100	15891	CTNNB1;TGFBR1;BCL2L11;SRF;MAPK1;ABL1;HES1;HAND2	0.0164	0.0909
GO:0032482_Rab_protein_signal_transduction	11	71	1100	15891	RAB19;IFT22;RAB7B;RAB2A;RAB5B;RAB30;RAB15;GDI1;RAB11B;RAB1B;RAB33B	0.0169	0.0924
GO:0051091_positive_regulation_of_DNA-binding_transcription_factor_activity	15	111	1100	15891	KIT;PTEN;CTNNB1;TAF12;PHB2;MYOCD;EDN1;PPARGC1B;RNF41;TNFRSF11A;SRF;PLPP3;TRAF6;TRIM25;JMY	0.017	0.0924
GO:0003148_outflow_tract_septum_morphogenesis	6	27	1100	15891	ENG;RARA;RARB;BMPR2;BMPR1A;SMAD6	0.0181	0.094
GO:0015949_nucleobase-containing_small_molecule_interconversion	6	27	1100	15891	GSR;AK4;RRM1;RRM2;AK2;NME4	0.0181	0.094
GO:0045070_positive_regulation_of_viral_genome_replication	6	27	1100	15891	DDX3X;CD28;CCL5;PPIA;PDE12;LARP1	0.0181	0.094
GO:0045669_positive_regulation_of_osteoblast_differentiation	10	62	1100	15891	IL6R;CTNNB1;ACVR2B;MEF2C;BMP2;BMPR2;ACVR2A;CCN1;BMPR1A;WNT7B	0.0177	0.094
GO:0045787_positive_regulation_of_cell_cycle	7	35	1100	15891	RARA;SLC6A4;BCL2L11;CCPG1;GDPD5;NR4A3;CCND1	0.0176	0.094
GO:0006366_transcription_by_RNA_polymerase_II	29	268	1100	15891	RUNX3;ELF3;TAF12;THRA;BMPR2;ELOC;CCNT1;CCNT2;ZNF345;TSC22D1;NFIC;ZBTB7B;TBPL1;TAF11;NFIX;SRF;POLR2F;CREB1;NFE2L1;ZNF148;AHR;TFAP2B;POLR2D;GTF2E1;MLLT1;TARDBP;GMEB2;ABT1;GTF2H5	0.0198	0.0997
GO:0018105_peptidyl-serine_phosphorylation	19	156	1100	15891	DYRK3;SBK1;SGK3;DMPK;TGFBR1;PDK3;UHMK1;IKBKB;MAPK8;CDK2;MAPK14;STK4;CSNK2A1;PDGFB;MAPK1;MAPK7;RPS6KA3;MAST3;MKNK2	0.0199	0.0997
GO:0030521_androgen_receptor_signaling_pathway	7	36	1100	15891	CTNNB1;NCOA3;RNF14;PMEPA1;RHOA;NCOA1;FKBP4	0.0198	0.0997
GO:0032091_negative_regulation_of_protein_binding	11	73	1100	15891	PPARA;DISC1;TMBIM6;CAV1;GNL3L;DDX11;MAPK8;BAX;CARM1;PDGFB;SYMPK	0.0199	0.0997
GO:0007595_lactation	8	45	1100	15891	ATP7A;VDR;CAV1;ZBTB7B;CREB1;NCOA1;GPAT4;CCND1	0.0203	0.1008
GO:0006470_protein_dephosphorylation	18	146	1100	15891	PTEN;CTDSPL;PPP2R5C;PPP2R2A;CTDSP1;BTRC;SHOC2;PPP2R5E;PHLPP2;PDP2;PPP1CB;PLPP3;DUSP8;SDHAF2;PPM1A;MTMR3;PPM1K;PHLPP1	0.0208	0.1015
GO:0051881_regulation_of_mitochondrial_membrane_potential	6	28	1100	15891	SPART;BAK1;BCL2L1;PYCR1;BAX;RTL10	0.0208	0.1015
GO:0021766_hippocampus_development	10	64	1100	15891	NF2;RARA;KDM6B;ZEB2;PHLPP2;SRF;NCOA1;CRK;NR4A3;UBA6	0.0211	0.1021
GO:0000079_regulation_of_cyclin-dependent_protein_serinethreonine_kinase_activity	9	56	1100	15891	PTEN;CDKN1A;CCNT1;CCNT2;CCNL1;CCNG1;CDC25A;CCND1;CCNE2	0.0241	0.1101
GO:0006730_one-carbon_metabolic_process	5	21	1100	15891	MAT1A;AHCYL2;SHMT2;AHCYL1;MAT2A	0.024	0.1101
GO:0009636_response_to_toxic_substance	10	65	1100	15891	CDKN1A;SLC6A4;LYN;CCL5;BAX;SRF;WAPL;SLC6A1;AHR;SLC7A11	0.023	0.1101
GO:0035904_aorta_development	5	21	1100	15891	AP2B1;DCTN5;SNX17;SMAD6;PLXND1	0.024	0.1101
GO:0043542_endothelial_cell_migration	6	29	1100	15891	PTEN;TGFBR1;RHOA;ABL1;GIPC1;PLXND1	0.0238	0.1101
GO:0045595_regulation_of_cell_differentiation	6	29	1100	15891	TFAP2A;SPOCK2;PTBP3;FGFR1;APC2;TFAP2B	0.0238	0.1101
GO:0051966_regulation_of_synaptic_transmission,_glutamatergic	6	29	1100	15891	ATP1A2;DISC1;UNC13A;MEF2C;SYT1;MAPK8IP2	0.0238	0.1101
GO:0006612_protein_targeting_to_membrane	8	47	1100	15891	ZDHHC9;RAB3IP;MYO1C;ZDHHC7;ZDHHC15;ZDHHC24;ZDHHC22;ICMT	0.0249	0.1124
GO:2001244_positive_regulation_of_intrinsic_apoptotic_signaling_pathway	7	38	1100	15891	TP53;BBC3;CAV1;BCL2L1;BCL2L11;BAX;PLAGL2	0.025	0.1124
GO:0001764_neuron_migration	14	108	1100	15891	CXCL12;DISC1;UNK;CTNNB1;MEF2C;APBB2;NAV1;FGFR1;ELP3;BAX;SRF;ITGA3;CRK;BARHL1	0.0273	0.1138
GO:0001782_B_cell_homeostasis	5	22	1100	15891	LYN;MEF2C;BAK1;BCL2L11;BAX	0.0279	0.1138
GO:0007498_mesoderm_development	6	30	1100	15891	EXT1;ACVR2B;HES7;IKZF3;ACVR2A;GDF11	0.027	0.1138
GO:0008361_regulation_of_cell_size	5	22	1100	15891	RDX;WDTC1;CREB1;MSN;CLN8	0.0279	0.1138
GO:0009952_anteriorposterior_pattern_specification	13	97	1100	15891	SMAD2;ACVR2B;TGFBR1;HES7;BMPR2;ACVR2A;HOXB5;HES1;BTG2;HOXA7;HEYL;HOXA10;HOXC8	0.0264	0.1138
GO:0010862_positive_regulation_of_pathway-restricted_SMAD_protein_phosphorylation	8	48	1100	15891	ENG;TGFBR1;BMP2;BMPR2;ACVR2A;ACVR1B;BMPR1A;GDF11	0.0274	0.1138
GO:0018230_peptidyl-L-cysteine_S-palmitoylation	5	22	1100	15891	ZDHHC9;ZDHHC7;ZDHHC15;ZDHHC24;ZDHHC22	0.0279	0.1138
GO:0030534_adult_behavior	6	30	1100	15891	PTEN;SHANK3;MAFG;SPTBN2;NR4A3;SLC7A11	0.027	0.1138
GO:0035024_negative_regulation_of_Rho_protein_signal_transduction	5	22	1100	15891	ABL2;STMN1;KANK1;CUL3;ITGA3	0.0279	0.1138
GO:0035094_response_to_nicotine	7	39	1100	15891	ATP1A2;EDN1;CREB1;IL13;HMOX1;MAPK1;SLC7A11	0.0278	0.1138
GO:0046777_protein_autophosphorylation	20	172	1100	15891	KIT;IGF1R;WNK3;LYN;EIF2AK1;EIF2AK2;FLT1;FGFR1;UHMK1;PIM1;MAP3K9;STK4;AAK1;ACVR1B;OXSR1;ABL1;CDK12;SIK2;NLK;MKNK2	0.0257	0.1138
GO:0048008_platelet-derived_growth_factor_receptor_signaling_pathway	6	30	1100	15891	PTEN;PLEKHA1;TXNIP;PDGFB;SGPL1;NR4A3	0.027	0.1138
GO:0051726_regulation_of_cell_cycle	15	118	1100	15891	NF2;LIN52;PHACTR4;TXLNG;CDK16;BAK1;E2F3;E2F6;FBXL18;CSNK2A1;CDC25A;E2F1;TARDBP;CDK12;ZNF703	0.0264	0.1138
GO:0006513_protein_monoubiquitination	6	31	1100	15891	UBE2W;CUL3;UBE2D3;TRIM25;CBL;RAD18	0.0305	0.12
GO:0007162_negative_regulation_of_cell_adhesion	8	49	1100	15891	MDK;ADAM10;PLXNB1;SEMA4D;ARHGDIA;TNC;RASA1;PLXND1	0.0302	0.12
GO:0032781_positive_regulation_of_ATPase_activity	7	40	1100	15891	CHTOP;DNAJC10;AHSA1;PFN1;DNAJC15;DNAJC9;DNAJC24	0.0309	0.12
GO:0032880_regulation_of_protein_localization	8	49	1100	15891	ITGB3;FKBP1A;SUMO1;RABGAP1L;MAPK8;STX6;AAK1;WASL	0.0302	0.12
GO:0043392_negative_regulation_of_DNA_binding	6	31	1100	15891	SUMO1;MDFI;HMGA2;HMOX1;E2F1;HAND2	0.0305	0.12
GO:0045184_establishment_of_protein_localization	7	40	1100	15891	PLEKHA1;RCC2;MDM2;ANK3;RDX;KPNB1;ABL1	0.0309	0.12
GO:0097192_extrinsic_apoptotic_signaling_pathway_in_absence_of_ligand	6	31	1100	15891	BAK1;BCL2L1;MCL1;BCL2L11;BAX;MKNK2	0.0305	0.12
GO:0002053_positive_regulation_of_mesenchymal_cell_proliferation	5	23	1100	15891	CTNNB1;FGFR1;MYC;IHH;BMPR1A	0.0322	0.121
GO:0006413_translational_initiation	16	132	1100	15891	RPL23;RPL27A;RPS3A;RPS24;UBA52;EIF4G2;AGO2;DDX3X;DHX33;RPL15;RPL13A;LARP1;EIF1AX;EIF1;EIF2B2;EIF4H	0.0316	0.121
GO:0010613_positive_regulation_of_cardiac_muscle_hypertrophy	5	23	1100	15891	EDN1;TWF1;SLC9A1;NR4A3;HAND2	0.0322	0.121
GO:0048844_artery_morphogenesis	5	23	1100	15891	ENG;LDLR;TGFBR1;HOXA1;HES1	0.0322	0.121
GO:0070301_cellular_response_to_hydrogen_peroxide	10	69	1100	15891	PLEKHA1;SIRPA;KDM6B;MDM2;MAPK7;ABL1;KLF2;IMPACT;CBX8;ZNF277	0.0316	0.121
GO:0007219_Notch_signaling_pathway	14	111	1100	15891	MDK;DTX2;ADAM10;CHAC1;CDK6;HES7;BMP2;MYC;CDH6;NOTCH2NLA;HES1;HEYL;POFUT1;NKAP	0.0327	0.122
GO:0036297_interstrand_cross-link_repair	8	50	1100	15891	FANCA;USP1;UBA52;RAD51;ERCC1;RFWD3;NUCKS1;RNF168	0.0331	0.1227
GO:0001707_mesoderm_formation	6	32	1100	15891	NF2;SMAD2;BMPR2;SRF;BMPR1A;NR4A3	0.0343	0.1255
GO:0070317_negative_regulation_of_G0_to_G1_transition	7	41	1100	15891	RRM2;CBX5;RAD51;TFDP2;E2F6;PHC3;E2F1	0.0342	0.1255
GO:0032515_negative_regulation_of_phosphoprotein_phosphatase_activity	8	51	1100	15891	FKBP1A;CRY2;PTPA;ENSA;PPP1R37;PPP1R11;PPP1R14C;PPP1R9B	0.0361	0.1305
GO:0071230_cellular_response_to_amino_acid_stimulus	8	51	1100	15891	ATP7A;COL5A2;CPEB3;BCL2L1;SESN1;SESN3;CPEB4;SOCS1	0.0361	0.1305
GO:0007369_gastrulation	5	24	1100	15891	EXT1;TP53;SMAD2;CUL3;NR4A3	0.0369	0.1317
GO:0043627_response_to_estrogen	9	61	1100	15891	LDHA;CAV1;HMOX1;MAPK1;KMT2D;TRIM25;SMAD6;CCND1;CITED4	0.0368	0.1317
GO:0045540_regulation_of_cholesterol_biosynthetic_process	6	33	1100	15891	SREBF1;SP1;KPNB1;SREBF2;SCD;NFYB	0.0384	0.1362
GO:0007030_Golgi_organization	14	114	1100	15891	UBXN2B;USP6NL;TJAP1;TMED5;NSFL1C;RAB2A;SEC16A;SURF4;RAB30;TMED4;FBXW8;TMED9;UBXN2A;TMED7	0.0388	0.1368
GO:0000165_MAPK_cascade	27	263	1100	15891	KIT;GRIN2B;MEF2C;FGFR1;PSMB2;CUL3;PSME3;CCL5;MAP3K9;BRAF;MYC;PABPN1;FGF2;KRAS;SHANK3;GRB2;PEBP1;PDGFB;MAPK1;MAPK6;MAPK7;PSMD10;RASA1;YWHAB;FGF19;SPTBN2;NLK	0.0396	0.1386
GO:0040008_regulation_of_growth	9	62	1100	15891	KCTD11;OPA3;BCL2L1;HMGA2;ZMAT3;IHH;SOCS1;SOCS5;SOCS7	0.0398	0.1386
GO:0000413_protein_peptidyl-prolyl_isomerization	7	43	1100	15891	FKBP1A;PPIL6;PTPA;PPIA;FKBP4;PPIG;FKBP10	0.0416	0.1406
GO:0002548_monocyte_chemotaxis	7	43	1100	15891	IL6R;FLT1;TNFRSF11A;CCL5;PDGFB;CCL11;CCL22	0.0416	0.1406
GO:0010629_negative_regulation_of_gene_expression	24	229	1100	15891	ENG;CDKN1A;LDLR;FOXP1;SFMBT2;TNRC6B;MEF2C;TP53INP1;AGO2;AFF2;BAK1;BMP2;CD28;ZBTB7B;REL;AGO1;ZNF148;PDGFB;STC2;ACVR1B;FGF19;TARDBP;HAND2;SMCR8	0.0416	0.1406
GO:0031100_animal_organ_regeneration	7	43	1100	15891	CDKN1A;CXCL12;ADM;BAK1;TGFBR3;PKM;NR4A3	0.0416	0.1406
GO:0035264_multicellular_organism_growth	11	83	1100	15891	TP53;RARA;RARB;PLEKHA1;SLC12A5;ERCC1;WDTC1;TBL1XR1;IHH;SPTBN2;KLF2	0.0413	0.1406
GO:0001933_negative_regulation_of_protein_phosphorylation	10	73	1100	15891	PTEN;CTDSPL;SIRPA;LYN;CTDSP1;DNAJC10;PLPP3;TARDBP;IMPACT;PPP1R15B	0.0424	0.1408
GO:0006369_termination_of_RNA_polymerase_II_transcription	6	34	1100	15891	WDR33;CPSF7;PCF11;PABPN1;TTF2;SYMPK	0.0428	0.1408
GO:0043154_negative_regulation_of_cysteine-type_endopeptidase_activity_involved_in_apoptotic_process	10	73	1100	15891	HERPUD1;BIRC5;MDM2;XIAP;DDX3X;ARL6IP1;CSNK2A1;TFAP2B;THBS1;RPS6KA3	0.0424	0.1408
GO:0043525_positive_regulation_of_neuron_apoptotic_process	8	53	1100	15891	TP53;TFAP2A;CTNNB1;BCL2L11;EPHA7;BAX;RHOA;TFAP2B	0.0429	0.1408
GO:0051092_positive_regulation_of_NF-kappaB_transcription_factor_activity	17	149	1100	15891	UBE2V1;UBA52;IRAK4;EIF2AK2;RAB7B;CAV1;IKBKB;EDA2R;DHX33;TNFRSF11A;ERC1;ZBTB7A;KRAS;CARM1;CLU;TRAF6;TRIM25	0.0426	0.1408
GO:0006629_lipid_metabolic_process	15	127	1100	15891	PAFAH2;LDLR;PPARA;ATP5F1A;SREBF1;MID1IP1;PAFAH1B2;GDE1;LRP10;GDPD5;CLU;PLAGL2;PLPP3;SREBF2;CRK	0.0433	0.1413
GO:0006368_transcription_elongation_from_RNA_polymerase_II_promoter	10	74	1100	15891	ELOC;CCNT1;CCNT2;ELP2;ELP3;POLR2F;POLR2D;MLLT1;CDK12;GTF2H5	0.0454	0.1465
GO:0042127_regulation_of_cell_proliferation	16	139	1100	15891	FANCA;KIT;MITF;SGK3;ABL2;XIAP;BMPR2;TXNIP;STAT2;CLU;MAFG;ABL1;SIX3;SLC7A11;PPP1R9B;EID2	0.0452	0.1465
GO:0016055_Wnt_signaling_pathway	20	185	1100	15891	DKK3;UBA52;CYLD;CTNNB1;TLE3;XIAP;ZBTB33;DDX3X;BCL7B;NXN;BTRC;CUL3;WNT2B;WNT9B;APC2;CSNK2A1;STRN;CCND1;WNT7B;AMER1	0.0461	0.1479
GO:0033137_negative_regulation_of_peptidyl-serine_phosphorylation	5	26	1100	15891	CAV1;BAK1;BAX;CNKSR3;PPM1F	0.0475	0.149
GO:0048013_ephrin_receptor_signaling_pathway	11	85	1100	15891	GRIN2B;ACTR2;AP2M1;AP2B1;LYN;AP2A2;EPHA7;RHOA;RASA1;WASL;CRK	0.047	0.149
GO:0071310_cellular_response_to_organic_substance	5	26	1100	15891	MAPK8;MAPK14;MAPK1;MAPK6;MAPK7	0.0475	0.149
GO:1904754_positive_regulation_of_vascular_associated_smooth_muscle_cell_migration	5	26	1100	15891	ATP7A;IGFBP5;MDM2;PDGFB;NR4A3	0.0475	0.149
GO:0006397_mRNA_processing	17	152	1100	15891	CELF1;SREK1;RBM23;AURKAIP1;PTBP3;RBM28;AFF2;SRSF2;RBM10;CNOT6L;QKI;PDE12;TTF2;TARDBP;CDK12;RBM27;TSEN54	0.049	0.1529
GO:0030509_BMP_signaling_pathway	11	86	1100	15891	ENG;FAM83G;ACVR2B;SLC33A1;TGFBR3;BMP2;BMPR2;ACVR2A;UBE2D3;BMPR1A;SMAD6	0.05	0.1552
GO:0007507_heart_development	20	188	1100	15891	PTEN;CDKN1A;PPARA;PDLIM5;ACVR2B;ADM;TGFBR1;MEF2C;EDN1;TFDP2;BMP2;MBD3;MICAL2;SRF;ADIPOR2;ITGA3;PDGFB;FGF19;POFUT1;HAND2	0.0521	0.1575
GO:0010332_response_to_gamma_radiation	5	27	1100	15891	TP53;BAK1;BAX;MYC;CBL	0.0534	0.1575
GO:0016925_protein_sumoylation	9	66	1100	15891	SUMO1;NUP58;ZNF451;POM121C;MDM2;STX1A;NUP62;NUP155;SENP5	0.0535	0.1575
GO:0030866_cortical_actin_cytoskeleton_organization	5	27	1100	15891	EPB41L2;IKBKB;EPB41L1;ARF6;LLGL1	0.0534	0.1575
GO:0045597_positive_regulation_of_cell_differentiation	6	36	1100	15891	NF2;ZNF268;FGFR1;HSP90AB1;SRF;RPS6KA3	0.0525	0.1575
GO:0048488_synaptic_vesicle_endocytosis	6	36	1100	15891	CANX;SYT1;SYT2;STX1A;PACSIN1;ARF6	0.0525	0.1575
GO:0050690_regulation_of_defense_response_to_virus_by_virus	5	27	1100	15891	AP2M1;AP2B1;AP2A2;CD28;AP1S1	0.0534	0.1575
GO:0051301_cell_division	33	344	1100	15891	REEP3;DYRK3;ERCC6L;BIRC5;TACC1;MAP4;EPB41L2;RCC2;SPART;WEE1;CDK6;DSN1;NEK4;POGZ;CCNT1;CCNT2;SMC1A;CDK2;HMGA2;SENP5;EVI5;WAPL;KMT5A;CCNG1;ARF6;CDC25A;PPP1CB;WASL;ENSA;NCAPD2;PARD6B;CCND1;CCNE2	0.0523	0.1575
GO:0051403_stress-activated_MAPK_cascade	5	27	1100	15891	UBA52;IKBKB;BTRC;MAPK8;MAPK1	0.0534	0.1575
GO:2001234_negative_regulation_of_apoptotic_signaling_pathway	5	27	1100	15891	CTNNB1;TMBIM6;BAX;CSNK2A1;MAPK8IP2	0.0534	0.1575
GO:0032508_DNA_duplex_unwinding	10	77	1100	15891	CHD3;ERCC6L;CHTF8;DDX3X;DDX11;CHD4;CHD9;MRE11;RAD50;RAD18	0.0554	0.162
GO:0038096_Fc-gamma_receptor_signaling_pathway_involved_in_phagocytosis	15	132	1100	15891	ACTR2;PLPP4;MYO1C;LYN;WASF2;LIMK1;PIK3R1;HSP90AB1;GRB2;MAPK1;WASL;ABL1;CRK;MYO10;WIPF2	0.0556	0.162
GO:0001657_ureteric_bud_development	6	37	1100	15891	RARA;RARB;SMAD2;FGFR1;SMAD6;GDF11	0.0578	0.1639
GO:0001958_endochondral_ossification	5	28	1100	15891	CSGALNACT1;MEF2C;PHOSPHO1;MEF2D;NAB2	0.0597	0.1639
GO:0006446_regulation_of_translational_initiation	5	28	1100	15891	EIF4G2;CTIF;EIF1;EIF2B2;EIF4H	0.0597	0.1639
GO:0008543_fibroblast_growth_factor_receptor_signaling_pathway	10	78	1100	15891	TRIM71;FGFR1;SHOC2;POLR2F;FGF2;GRB2;MAPK1;POLR2D;FGF19;CBL	0.059	0.1639
GO:0009314_response_to_radiation	5	28	1100	15891	CXCL12;TNFRSF11A;SMC1A;CDC25A;CCL11	0.0597	0.1639
GO:0030336_negative_regulation_of_cell_migration	16	144	1100	15891	ENG;MITF;NF2;PTEN;IGFBP5;SERPINE1;LDLRAD4;OSBPL8;TP53INP1;SRGAP2;RNF41;KANK1;SRF;SRGAP1;VCL;ABHD2	0.0572	0.1639
GO:0034113_heterotypic_cell-cell_adhesion	5	28	1100	15891	ITGB3;CD200;NFASC;SIRPA;CD1D	0.0597	0.1639
GO:0045840_positive_regulation_of_mitotic_nuclear_division	5	28	1100	15891	SH2B1;EDN1;NUP62;CD28;PDGFB	0.0597	0.1639
GO:0050727_regulation_of_inflammatory_response	9	67	1100	15891	FANCA;FOXP1;CYLD;ABHD12;LYN;SPATA2;SEMA7A;XIAP;NFE2L1	0.0573	0.1639
GO:0051592_response_to_calcium_ion	8	57	1100	15891	CAV1;AHCYL1;TXNIP;S100A16;SLC6A1;GDI1;THBS1;CCND1	0.0587	0.1639
GO:0071276_cellular_response_to_cadmium_ion	6	37	1100	15891	ATP7A;CYP1A2;SUMO1;MAPK8;HMOX1;MAPK1	0.0578	0.1639
GO:0071560_cellular_response_to_transforming_growth_factor_beta_stimulus	8	57	1100	15891	TGFBR1;MEF2C;EDN1;CAV1;MAPK7;CRK;PPM1A;CLDN1	0.0587	0.1639
GO:0001501_skeletal_system_development	15	135	1100	15891	EXT1;VDR;COL5A2;USP1;TGFBR1;HES7;FGFR1;BMP2;TLL1;IHH;PRELP;NCAN;RPS6KA3;GDF11;HOXA10	0.0639	0.1661
GO:0003151_outflow_tract_morphogenesis	7	48	1100	15891	MEF2C;TGFBR3;BMPR2;BMPR1A;HES1;HEYL;PLXND1	0.064	0.1661
GO:0006260_DNA_replication	15	134	1100	15891	RRM1;RRM2;CHTF8;NFIA;POLL;ORC1;ORC4;RBM14;NFIC;NFIX;CDK2;NAP1L1;MRE11;FEN1;RAD50	0.061	0.1661
GO:0006406_mRNA_export_from_nucleus	12	101	1100	15891	WDR33;NUP58;POM121C;AGFG1;NUP62;SRSF2;CHTOP;NUP155;RNPS1;DDX39B;SYMPK;RBM8A	0.0633	0.1661
GO:0008542_visual_learning	7	48	1100	15891	KIT;ATP1A2;GRIN2A;DDHD2;CREB1;KRAS;SLC7A11	0.064	0.1661
GO:0009612_response_to_mechanical_stimulus	8	58	1100	15891	ACTA1;MAPK8;RHOA;TXNIP;TNC;IHH;THBS1;BTG2	0.0631	0.1661
GO:0043124_negative_regulation_of_I-kappaB_kinaseNF-kappaB_signaling	7	48	1100	15891	CARD8;RHOA;RORA;ABL1;OTUD7B;PPM1A;TRIM59	0.064	0.1661
GO:0045471_response_to_ethanol	12	101	1100	15891	GRIN2A;GRIN2B;RARA;ACTR2;BAK1;SETD7;RHOA;IL13;TNC;CBL;CLDN1;CCND1	0.0633	0.1661
GO:0046326_positive_regulation_of_glucose_import	6	38	1100	15891	OSBPL8;PIK3R1;CREBL2;MAPK14;ADIPOR2;FGF19	0.0634	0.1661
GO:0048167_regulation_of_synaptic_plasticity	7	48	1100	15891	GRIN2A;GRIN2B;RARA;MEF2C;CPEB3;RIMS4;GIPC1	0.064	0.1661
GO:0071902_positive_regulation_of_protein_serinethreonine_kinase_activity	7	48	1100	15891	DAZAP2;DDX3X;HSP90AB1;HMGA2;RHOA;STK4;SLC27A1	0.064	0.1661
GO:1904706_negative_regulation_of_vascular_smooth_muscle_cell_proliferation	6	38	1100	15891	PTEN;CDKN1A;SOD2;MEF2C;MYOCD;HMOX1	0.0634	0.1661
GO:0002576_platelet_degranulation	14	124	1100	15891	ITGB3;SERPINE1;LYN;LAMP2;CYRIB;TAGLN2;GTPBP2;ACTN4;CLU;PDGFB;THBS1;VCL;LGALS3BP;NHLRC2	0.0651	0.1682
GO:0030511_positive_regulation_of_transforming_growth_factor_beta_receptor_signaling_pathway	5	29	1100	15891	MYOCD;TGFBR3;HSP90AB1;THBS1;GIPC1	0.0664	0.17
GO:0048147_negative_regulation_of_fibroblast_proliferation	5	29	1100	15891	TP53;TP53INP1;BAX;PAWR;MYC	0.0664	0.17
GO:0000045_autophagosome_assembly	8	59	1100	15891	ATG9A;UBXN2B;TP53INP1;TMEM41B;NSFL1C;ATG12;RAB33B;UBXN2A	0.0678	0.1728
GO:0009791_post-embryonic_development	9	70	1100	15891	CYP1A2;PLEKHA1;SMAD2;ACVR2B;TGFBR1;AGO2;PLAGL2;SGPL1;ABL1	0.0698	0.1771
GO:0006281_DNA_repair	22	221	1100	15891	FANCA;UBE2W;SUMO1;RAD51;ERCC1;BACH1;RBM14;CDC5L;DDX11;SMC1A;MMS19;CDK2;UBE2D3;MRE11;MSH3;FEN1;RAD50;BTG2;INO80D;RAD18;NABP2;JMY	0.0734	0.1804
GO:0006363_termination_of_RNA_polymerase_I_transcription	5	30	1100	15891	UBTF;POLR2F;CAVIN1;POLR1A;GTF2H5	0.0736	0.1804
GO:0007131_reciprocal_meiotic_recombination	5	30	1100	15891	RAD51;MRE11;MSH3;RAD50;KLHDC3	0.0736	0.1804
GO:0043552_positive_regulation_of_phosphatidylinositol_3-kinase_activity	5	30	1100	15891	KIT;LYN;FLT1;FGF2;PDGFB	0.0736	0.1804
GO:0045765_regulation_of_angiogenesis	5	30	1100	15891	CTNNB1;FGF2;HMOX1;MAPK7;PLXND1	0.0736	0.1804
GO:0048812_neuron_projection_morphogenesis	8	60	1100	15891	ATP7A;PLXNB1;WEE1;SRGAP2;PACSIN1;NBL1;RHOA;WNT7B	0.0727	0.1804
GO:0071480_cellular_response_to_gamma_radiation	5	30	1100	15891	CDKN1A;TP53;MDM2;BCL2L1;GTF2H5	0.0736	0.1804
GO:0090200_positive_regulation_of_release_of_cytochrome_c_from_mitochondria	5	30	1100	15891	TP53;BBC3;BAK1;BCL2L11;BAX	0.0736	0.1804
GO:0008584_male_gonad_development	11	93	1100	15891	FANCA;KIT;RRM1;TGFBR1;ERCC1;BCL2L1;BCL2L11;WNT2B;NCOA1;CBL;HOXA10	0.0748	0.1817
GO:0075733_intracellular_transport_of_virus	7	50	1100	15891	NUP58;UBA52;POM121C;NUP62;KPNB1;NUP155;NMT2	0.0748	0.1817
GO:0065003_protein-containing_complex_assembly	13	116	1100	15891	FANCA;MITF;TP53;MDM2;MDM4;HMGA1;ZNF148;WASL;LLGL1;HES1;CAPZA1;CAPZA2;PARD6B	0.0765	0.1851
GO:0006986_response_to_unfolded_protein	7	51	1100	15891	HERPUD1;CHAC1;SERPINH1;HSP90AB1;HSPA4L;EDEM3;THBS1	0.0805	0.186
GO:0007265_Ras_protein_signal_transduction	9	72	1100	15891	CDKN1A;TP53;SHOC2;CDK2;MAPK14;FGF2;KRAS;GRB2;G3BP2	0.0791	0.186
GO:0030036_actin_cytoskeleton_organization	16	151	1100	15891	NF2;PDLIM5;PHACTR4;ATXN3;IQSEC3;WASF2;LIMK1;KANK1;SRF;ABLIM3;RHOA;KRAS;PFN1;ABL1;CAPZA1;CAPZA2	0.0774	0.186
GO:0031175_neuron_projection_development	13	117	1100	15891	LYN;MAP4;STMN1;CDK16;UHMK1;TBC1D24;SRF;CBX6;GDPD5;BICDL1;BTG2;NPTXR;PPP1R9B	0.0802	0.186
GO:0032436_positive_regulation_of_proteasomal_ubiquitin-dependent_protein_catabolic_process	9	72	1100	15891	SUMO1;MDM2;RNF14;CLU;PSMD10;ARIH1;SOCS5;DDA1;RNF144B	0.0791	0.186
GO:0034644_cellular_response_to_UV	7	51	1100	15891	TP53;TP53INP1;BAK1;PIK3R1;BAX;MYC;CDC25A	0.0805	0.186
GO:0042552_myelination	7	51	1100	15891	MYO5A;NFASC;QKI;ZNF24;NAB2;EIF2B2;MARVELD1	0.0805	0.186
GO:0042981_regulation_of_apoptotic_process	21	211	1100	15891	NF2;TP53;BIRC5;SERBP1;NDRG1;TP53INP1;AIFM2;BMP2;BCL2L11;IKZF3;BAX;ZBTB7A;ACTN4;USP42;BCL2L14;TNFSF9;GDF11;TARDBP;TNFAIP8L2;ALPK2;PHLPP1	0.0787	0.186
GO:0045737_positive_regulation_of_cyclin-dependent_protein_serinethreonine_kinase_activity	5	31	1100	15891	CCNT1;CCNT2;PDGFB;PSMD10;CCND1	0.0811	0.186
GO:0060173_limb_development	5	31	1100	15891	RARA;BMPR2;SLC39A1;LNPK;SLC7A11	0.0811	0.186
GO:0071346_cellular_response_to_interferon-gamma	11	94	1100	15891	ACTR2;SIRPA;MYO1C;RAB7B;EDN1;RPL13A;CCL5;PDE12;CCL11;CCL22;CLDN1	0.0788	0.186
GO:1903508_positive_regulation_of_nucleic_acid-templated_transcription	10	83	1100	15891	TAF12;TAF11;SUPT7L;MTA3;WDR77;ACTN4;SMARCE1;GMEB2;ABT1;JMY	0.0793	0.186
GO:1903955_positive_regulation_of_protein_targeting_to_mitochondrion	5	31	1100	15891	LEPROT;SH3GLB1;UBE2D3;ABLIM3;SREBF2	0.0811	0.186
GO:0014823_response_to_activity	6	41	1100	15891	PTEN;KDM6B;CRY2;EDN1;CREB1;CBL	0.082	0.1873
GO:0001938_positive_regulation_of_endothelial_cell_proliferation	9	73	1100	15891	ITGB3;CXCL12;TGFBR1;BMP2;NR4A1;BMPR2;FGF2;PDGFB;CCL11	0.084	0.1911
GO:0001666_response_to_hypoxia	17	166	1100	15891	CXCL12;SLC11A2;PPARA;SLC6A4;ADM;LDHA;MYOCD;CAV1;TGFBR3;BMP2;PKM;SRF;RHOA;CREB1;ACTN4;THBS1;HSP90B1	0.0877	0.1947
GO:0006361_transcription_initiation_from_RNA_polymerase_I_promoter	5	32	1100	15891	UBTF;POLR2F;CAVIN1;POLR1A;GTF2H5	0.089	0.1947
GO:0018107_peptidyl-threonine_phosphorylation	9	74	1100	15891	DYRK3;SBK1;TGFBR1;MAPK8;CSNK2A1;MAPK1;ACVR1B;OXSR1;NLK	0.089	0.1947
GO:0032570_response_to_progesterone	6	42	1100	15891	SREBF1;CAV1;TXNIP;NCOA1;THBS1;ABHD2	0.0888	0.1947
GO:0035019_somatic_stem_cell_population_maintenance	8	63	1100	15891	KIT;SMAD2;FOXP1;POLR2F;SALL4;FGF2;POLR2D;HES1	0.0885	0.1947
GO:0038083_peptidyl-tyrosine_autophosphorylation	5	32	1100	15891	IGF1R;LYN;ABL2;FRK;ABL1	0.089	0.1947
GO:0042542_response_to_hydrogen_peroxide	7	52	1100	15891	LDHA;BAK1;TXNIP;HMOX1;CRK;NR4A3;PPP1R15B	0.0865	0.1947
GO:0043280_positive_regulation_of_cysteine-type_endopeptidase_activity_involved_in_apoptotic_process	7	52	1100	15891	CARD8;DDX3X;BCL2L11;RHOA;MYC;CCN1;PPM1F	0.0865	0.1947
GO:0048701_embryonic_cranial_skeleton_morphogenesis	5	32	1100	15891	SMAD2;TFAP2A;TGFBR1;SLC39A1;WNT9B	0.089	0.1947
GO:0061025_membrane_fusion	5	32	1100	15891	UBXN2B;BET1L;NSFL1C;SNAP29;UBXN2A	0.089	0.1947
GO:0030838_positive_regulation_of_actin_filament_polymerization	7	53	1100	15891	MYO1C;RHOA;PFN1;ARF6;GRB2;CCL11;SNX9	0.0927	0.1997
GO:0031295_T_cell_costimulation	7	53	1100	15891	LYN;CAV1;PIK3R1;CD28;CD274;ICOSLG;GRB2	0.0927	0.1997
GO:0120162_positive_regulation_of_cold-induced_thermogenesis	11	97	1100	15891	IGF1R;KDM6B;BSCL2;ESRRG;PPARGC1B;CAV1;THRA;ZBTB7B;IL13;ADIPOR2;SCD	0.0919	0.1997
GO:1901215_negative_regulation_of_neuron_death	7	53	1100	15891	PPARA;CD200;AP2B1;REL;CREB1;IL13;CBL	0.0927	0.1997
GO:0007050_cell_cycle_arrest	14	132	1100	15891	CDKN1A;TP53;EIF4G2;TGFBR1;TP53INP1;CDK6;APBB2;UHMK1;MYC;THBS1;ABL1;PPM1A;PPP1R9B;JMY	0.0931	0.1998
GO:0030032_lamellipodium_assembly	5	33	1100	15891	KIT;SH2B1;WASF2;ABLIM3;VCL	0.0972	0.204
GO:0030073_insulin_secretion	5	33	1100	15891	MYO5A;SMAD2;ACVR2B;STX1A;SNX19	0.0972	0.204
GO:0030100_regulation_of_endocytosis	5	33	1100	15891	ABL2;RAB5B;SNX17;ABL1;SYNJ2BP	0.0972	0.204
GO:0030513_positive_regulation_of_BMP_signaling_pathway	5	33	1100	15891	ENG;SMAD2;BMPR2;CCN1;HES1	0.0972	0.204
GO:0071108_protein_K48-linked_deubiquitination	5	33	1100	15891	CYLD;ATXN3;OTUD5;YOD1;OTUD7B	0.0972	0.204
GO:0071773_cellular_response_to_BMP_stimulus	5	33	1100	15891	BMP2;BMPR2;ACVR2A;BMPR1A;HEYL	0.0972	0.204
GO:0000381_regulation_of_alternative_mRNA_splicing,_via_spliceosome	8	65	1100	15891	CELF1;SREK1;SRSF10;SRSF2;RBM10;RNPS1;ZBTB7A;RBM8A	0.1001	0.2078
GO:0006303_double-strand_break_repair_via_nonhomologous_end_joining	8	65	1100	15891	SUMO1;NSD2;ERCC1;POLL;KDM2A;MRE11;RAD50;RNF168	0.1001	0.2078
GO:0042752_regulation_of_circadian_rhythm	8	65	1100	15891	PPARA;CRY2;KDM2A;BTRC;MAPK8;CREB1;PPP1CB;TARDBP	0.1001	0.2078
GO:0016192_vesicle-mediated_transport	14	134	1100	15891	MYO5A;AP2B1;ARL5A;TVP23C;SYT1;SYT2;RTN3;ARL4C;AP1S1;KIF1B;GDI1;ARF6;SPTBN2;SFT2D2	0.1011	0.2088
GO:0032355_response_to_estradiol	11	99	1100	15891	PTEN;CYP1A2;RARA;SLC6A4;CTNNB1;MBD3;TXNIP;SLC6A1;NCOA1;IHH;CCND1	0.1013	0.2088
GO:0007052_mitotic_spindle_organization	6	44	1100	15891	TACC1;MAP4;STMN1;POC1A;PTPA;KIF3B	0.1033	0.2122
GO:0001843_neural_tube_closure	9	77	1100	15891	RARA;TRIM71;PHACTR4;ADM;ZEB2;SALL4;PFN1;TRAF6;ABL1	0.1052	0.2137
GO:0031663_lipopolysaccharide-mediated_signaling_pathway	5	34	1100	15891	PTAFR;LYN;CCL5;MAPK14;MAPK1	0.1059	0.2137
GO:0045773_positive_regulation_of_axon_extension	5	34	1100	15891	DISC1;SEMA7A;LIMK1;SRF;GDI1	0.1059	0.2137
GO:0071479_cellular_response_to_ionizing_radiation	5	34	1100	15891	CDKN1A;TP53;RAD51;MAPK14;GRB2	0.1059	0.2137
GO:0071526_semaphorin-plexin_signaling_pathway	5	34	1100	15891	PLXNB1;SEMA4D;SEMA7A;ARHGDIA;PLXND1	0.1059	0.2137
GO:0008283_cell_proliferation	20	208	1100	15891	PTEN;TP53;RAP1B;CD276;GLUL;TACC1;CSGALNACT1;CDV3;ERCC1;BAK1;BCL2L1;MDM4;PIM1;KANK1;MRE11;LARP1;TXLNA;CDC25A;FBXW8;PURB	0.1066	0.2143
GO:0060071_Wnt_signaling_pathway,_planar_cell_polarity_pathway	10	89	1100	15891	AP2M1;AP2B1;PSMB2;AP2A2;PSME3;RHOA;WNT9B;PFN1;PSMD10;DVL3	0.1088	0.218
GO:0032526_response_to_retinoic_acid	6	45	1100	15891	RARA;RARB;SREBF1;RXRB;WNT9B;NCOA1	0.111	0.2216
GO:0009267_cellular_response_to_starvation	8	67	1100	15891	SREBF1;GLUL;LAMP2;BMPR2;WNT2B;WNT9B;SREBF2;DNAJC15	0.1125	0.2238
GO:0051262_protein_tetramerization	5	35	1100	15891	TP53;IGF1R;CPSF7;SHMT2;CCL5	0.1149	0.2278
GO:0010718_positive_regulation_of_epithelial_to_mesenchymal_transition	6	46	1100	15891	SMAD2;MDK;CTNNB1;TGFBR1;BMP2;ZNF703	0.119	0.2335
GO:0014070_response_to_organic_cyclic_compound	6	46	1100	15891	LYN;BAK1;PSMB2;ACSL3;BTG2;SLC7A11	0.119	0.2335
GO:0031648_protein_destabilization	6	46	1100	15891	MDM2;GGA3;BMP2;BTRC;CUL3;MYLIP	0.119	0.2335
GO:0019216_regulation_of_lipid_metabolic_process	10	91	1100	15891	CYP4A11;PPARA;OPA3;CHD9;TGS1;TBL1XR1;NCOA1;CARM1;DNAJC15;SLC27A1	0.1199	0.2337
GO:0035690_cellular_response_to_drug	7	57	1100	15891	TP53;RAP1B;MEF2C;EDN1;HSP90AB1;MYC;PPM1F	0.1199	0.2337
GO:0008380_RNA_splicing	15	151	1100	15891	SREK1;HNRNPC;PTBP3;RBM28;AFF2;SRSF2;RBM10;RNPS1;QKI;TTF2;DDX39B;PPIG;TARDBP;CDK12;PPP1R9B	0.1225	0.2374
GO:0030177_positive_regulation_of_Wnt_signaling_pathway	5	36	1100	15891	DISC1;ZEB2;BMP2;KANK1;CSNK2A1	0.1243	0.2374
GO:0032456_endocytic_recycling	5	36	1100	15891	GGA3;SNX17;ARL4C;STX6;ARF6	0.1243	0.2374
GO:0060412_ventricular_septum_morphogenesis	5	36	1100	15891	TGFBR1;TGFBR3;BMPR2;HES1;HEYL	0.1243	0.2374
GO:0070830_bicellular_tight_junction_assembly	5	36	1100	15891	SRF;ACTN4;STRN;CLDN1;PARD6B	0.1243	0.2374
GO:2001240_negative_regulation_of_extrinsic_apoptotic_signaling_pathway_in_absence_of_ligand	5	36	1100	15891	SGK3;BCL2L1;MCL1;UNC5B;MAPK7	0.1243	0.2374
GO:0001755_neural_crest_cell_migration	6	47	1100	15891	PHACTR4;SEMA4D;SEMA7A;ZEB2;GBX2;FGF19	0.1273	0.2383
GO:0009755_hormone-mediated_signaling_pathway	6	47	1100	15891	RARA;RARB;PPARA;THRA;NUP62;ADIPOR2	0.1273	0.2383
GO:0043406_positive_regulation_of_MAP_kinase_activity	7	58	1100	15891	KIT;FLT1;EDN1;FGFR1;FGF2;KRAS;PDGFB	0.1273	0.2383
GO:0043434_response_to_peptide_hormone	6	47	1100	15891	CXCL12;RNF40;STAT2;STC2;BTG2;EIF2B2	0.1273	0.2383
GO:0050679_positive_regulation_of_epithelial_cell_proliferation	7	58	1100	15891	ATP7A;GLUL;CCL5;MYC;IHH;BMPR1A;NR4A3	0.1273	0.2383
GO:0060291_long-term_synaptic_potentiation	6	47	1100	15891	PTEN;GRIN2A;GRIN2B;MPP2;SHANK3;MAPK1	0.1273	0.2383
GO:0060964_regulation_of_gene_silencing_by_miRNA	9	81	1100	15891	NUP58;TRIM71;POM121C;AGO2;NUP62;NUP155;POLR2F;AGO1;POLR2D	0.1293	0.2413
GO:0001570_vasculogenesis	7	59	1100	15891	ENG;ADM;MYOCD;CAV1;QKI;RASA1;SGPL1	0.1349	0.2438
GO:0001937_negative_regulation_of_endothelial_cell_proliferation	5	37	1100	15891	ATP5F1A;TGFBR1;CAV1;THBS1;SYNJ2BP	0.134	0.2438
GO:0007173_epidermal_growth_factor_receptor_signaling_pathway	6	48	1100	15891	PIK3R1;SLC30A10;GRB2;ABL1;CBL;SOCS5	0.1358	0.2438
GO:0007223_Wnt_signaling_pathway,_calcium_modulating_pathway	5	37	1100	15891	TNRC6B;CTNNB1;AGO2;AGO1;NLK	0.134	0.2438
GO:0007254_JNK_cascade	6	48	1100	15891	UBE2V1;UBA52;IRAK4;MAPK8;TRAF6;MAPK8IP2	0.1358	0.2438
GO:0009566_fertilization	5	37	1100	15891	FNDC3A;BCL2L1;BAX;UBE2Q1;FUT10	0.134	0.2438
GO:0042102_positive_regulation_of_T_cell_proliferation	7	59	1100	15891	CD276;CD28;CD274;CCL5;CD1D;TRAF6;HES1	0.1349	0.2438
GO:0043507_positive_regulation_of_JUN_kinase_activity	5	37	1100	15891	EDN1;ZEB2;TNFRSF11A;DVL3;TRAF6	0.134	0.2438
GO:0043536_positive_regulation_of_blood_vessel_endothelial_cell_migration	6	48	1100	15891	ATP5F1A;FGFR1;SP1;FGF2;PDGFB;THBS1	0.1358	0.2438
GO:0048469_cell_maturation	5	37	1100	15891	CTNNB1;FGFR1;IHH;HES1;GDF11	0.134	0.2438
GO:0050919_negative_chemotaxis	5	37	1100	15891	ITGB3;SEMA4D;SEMA7A;EPHA7;RHOA	0.134	0.2438
GO:0051384_response_to_glucocorticoid	7	59	1100	15891	MDK;ADM;PPARGC1B;RHOA;KRAS;PAPPA;WNT7B	0.1349	0.2438
GO:0043123_positive_regulation_of_I-kappaB_kinaseNF-kappaB_signaling	17	179	1100	15891	FKBP1A;UBE2V1;CTNNB1;IRAK4;IKBKB;NUP62;EDA2R;REL;TMED4;TMEM101;RHOA;HMOX1;TRAF6;TRIM25;ABL1;PPM1A;LURAP1L	0.1375	0.2461
GO:0006469_negative_regulation_of_protein_kinase_activity	8	71	1100	15891	NF2;GSKIP;ITPRIP;CEP43;SOCS1;MLLT1;PPM1F;SMCR8	0.1396	0.2483
GO:0061418_regulation_of_transcription_from_RNA_polymerase_II_promoter_in_response_to_hypoxia	8	71	1100	15891	UBA52;BACH1;CUL2;PSMB2;ELOC;PSME3;PSMD10;HIF1AN	0.1396	0.2483
GO:0000724_double-strand_break_repair_via_homologous_recombination	9	83	1100	15891	RAD51;POLL;MRE11;AP5Z1;RFWD3;FEN1;RAD50;NUCKS1;NABP2	0.1423	0.2523
GO:0001541_ovarian_follicle_development	5	38	1100	15891	KIT;BCL2L1;IMMP2L;BAX;EIF2B2	0.144	0.253
GO:0001837_epithelial_to_mesenchymal_transition	5	38	1100	15891	CTNNB1;TGFBR1;TGFBR3;BMP2;HMGA2	0.144	0.253
GO:0007032_endosome_organization	5	38	1100	15891	PHETA1;CHMP2B;RAB5B;STX6;HOOK3	0.144	0.253
GO:0048146_positive_regulation_of_fibroblast_proliferation	6	49	1100	15891	CDKN1A;CDK6;WAPL;MYC;PDGFB;E2F1	0.1446	0.2533
GO:0018108_peptidyl-tyrosine_phosphorylation	12	120	1100	15891	KIT;DYRK3;LYN;EIF2AK2;ABL2;WEE1;FLT1;FGFR1;TWF1;EPHA7;PDGFB;ABL1	0.1495	0.2611
GO:0008360_regulation_of_cell_shape	14	145	1100	15891	KIT;BRWD1;FBLIM1;CDC42SE2;PLXNB1;SEMA4D;RDX;RHOA;MSN;RASA1;CCL11;CRK;MYO10;PLXND1	0.1523	0.2646
GO:0030514_negative_regulation_of_BMP_signaling_pathway	6	50	1100	15891	SPART;NBL1;ABL1;SMAD6;PPM1A;DAND5	0.1536	0.2646
GO:0032467_positive_regulation_of_cytokinesis	5	39	1100	15891	RACGAP1;CUL3;RHOA;KIF3B;GIPC1	0.1543	0.2646
GO:0043433_negative_regulation_of_DNA-binding_transcription_factor_activity	8	73	1100	15891	SUMO1;PHB2;PIM1;BTRC;HMOX1;HEYL;RLIM;HAND2	0.1542	0.2646
GO:0048856_anatomical_structure_development	5	39	1100	15891	IGF1R;ATXN1L;RXRB;SIX3;SIX6	0.1543	0.2646
GO:0051402_neuron_apoptotic_process	5	39	1100	15891	TP53;BCL2L1;OXR1;BAX;USP53	0.1543	0.2646
GO:0019083_viral_transcription	11	109	1100	15891	RPL23;RPL27A;RPS3A;NUP58;RPS24;UBA52;POM121C;NUP62;RPL15;RPL13A;NUP155	0.1562	0.267
GO:0043547_positive_regulation_of_GTPase_activity	28	324	1100	15891	FAM13A;USP6NL;RGP1;RACGAP1;ELMOD1;PLXNB1;AGFG1;GIT2;SEMA4D;EVI5L;SRGAP2;ARHGDIA;TBC1D24;RGS6;CCL5;GAPVD1;EVI5;STXBP5L;SRGAP1;GDI1;RASA1;CCL11;CCL22;LLGL1;DVL3;MYO9A;SIPA1L3;SNX9	0.157	0.2676
GO:0007416_synapse_assembly	7	62	1100	15891	PTEN;SDK1;SPOCK2;SHANK3;SPTBN2;CLSTN3;PLXND1	0.159	0.2686
GO:0051898_negative_regulation_of_protein_kinase_B_signaling	7	62	1100	15891	PTEN;PLEKHA1;PPP2R5C;PHLPP2;SH2B3;PHLDA3;PHLPP1	0.159	0.2686
GO:1901224_positive_regulation_of_NIKNF-kappaB_signaling	7	62	1100	15891	EIF2AK2;EDN1;RHOA;AGO1;ACTN4;TRAF6;TRIM44	0.159	0.2686
GO:0019827_stem_cell_population_maintenance	6	51	1100	15891	KIT;CTNNB1;SMC1A;BMPR1A;NKAP;MED28	0.1629	0.2712
GO:0030308_negative_regulation_of_cell_growth	12	122	1100	15891	CDKN1A;TP53;CAPRIN2;IP6K2;APBB2;DDX3X;BMPR2;NME6;ADIPOR2;ACVR1B;SERTAD3;PPP1R9B	0.1611	0.2712
GO:0032481_positive_regulation_of_type_I_interferon_production	6	51	1100	15891	CTNNB1;DHX33;POLR2F;MRE11;POLR3D;ZCCHC3	0.1629	0.2712
GO:0051496_positive_regulation_of_stress_fiber_assembly	6	51	1100	15891	NF2;TGFBR1;LIMK1;RHOA;ABL1;PPM1F	0.1629	0.2712
GO:0060070_canonical_Wnt_signaling_pathway	8	74	1100	15891	PTEN;DISC1;CTNNB1;WNT2B;WNT9B;PLPP3;DVL3;WNT7B	0.1618	0.2712
GO:0009611_response_to_wounding	7	63	1100	15891	GRIN2A;MDK;ADM;PHB2;TNC;PDGFB;ABHD2	0.1675	0.278
GO:0006979_response_to_oxidative_stress	10	99	1100	15891	GSS;ERCC1;OXR1;HMOX1;STC2;ATOX1;VNN1;OXSR1;ABL1;MTF1	0.1698	0.281
GO:0000281_mitotic_cytokinesis	6	52	1100	15891	RACGAP1;STMN1;ANK3;ANLN;RASA1;SNX9	0.1724	0.2837
GO:0035176_social_behavior	6	52	1100	15891	PTEN;SLC6A4;ATXN1L;SHANK3;MAPK8IP2;CLN8	0.1724	0.2837
GO:0007584_response_to_nutrient	7	64	1100	15891	SLC6A4;LDHA;ERCC1;PKM;ACSL3;ADIPOR2;ENSA	0.1761	0.2873
GO:0032024_positive_regulation_of_insulin_secretion	5	41	1100	15891	PFKFB2;GLUL;RPH3AL;TARDBP;TM7SF3	0.1759	0.2873
GO:0048010_vascular_endothelial_growth_factor_receptor_signaling_pathway	7	64	1100	15891	ITGB3;FLT1;WASF2;PIK3R1;RHOA;MAPK14;CRK	0.1761	0.2873
GO:0006661_phosphatidylinositol_biosynthetic_process	8	76	1100	15891	PTEN;PLEKHA1;PIP4K2C;PIK3R1;FGF2;PLEKHA3;MTMR3;SLC27A1	0.1775	0.2888
GO:0090090_negative_regulation_of_canonical_Wnt_signaling_pathway	16	175	1100	15891	MDK;DKK3;CYLD;TLE3;CAV1;PSMB2;BMP2;CUL3;PSME3;MAPK14;APC2;STK4;PSMD10;DVL3;SDHAF2;AMER1	0.1782	0.2891
GO:0048666_neuron_development	6	53	1100	15891	MEF2C;PBX3;MAPK8;SRF;MFSD8;IHH	0.1822	0.2944
GO:0072659_protein_localization_to_plasma_membrane	13	138	1100	15891	MYO5A;WNK3;NFASC;DPP6;ANK3;IKBKB;PACSIN1;RDX;SEC16A;RAB15;FAM126B;ZDHHC22;ABCA12	0.1825	0.2944
GO:0051897_positive_regulation_of_protein_kinase_B_signaling	16	176	1100	15891	ENG;KIT;IGFBP5;IGF1R;OSBPL8;TGFBR1;FGFR1;PIK3R1;CD28;HSP90AB1;FGF2;GRB2;PDGFB;THBS1;FGF19;MYORG	0.1834	0.295
GO:0051865_protein_autoubiquitination	7	65	1100	15891	RNF187;TRIM71;MDM2;RNF41;UBE2D3;TRAF6;RAD18	0.1849	0.2966
GO:0001658_branching_involved_in_ureteric_bud_morphogenesis	5	42	1100	15891	CTNNB1;BMP2;WNT9B;MYC;FGF2	0.1871	0.2976
GO:0006110_regulation_of_glycolytic_process	5	42	1100	15891	NUP58;POM121C;NUP62;NUP155;ZBTB7A	0.1871	0.2976
GO:0010811_positive_regulation_of_cell-substrate_adhesion	5	42	1100	15891	SPOCK2;CCN1;COL8A1;ITGA3;PPM1F	0.1871	0.2976
GO:0045600_positive_regulation_of_fat_cell_differentiation	6	54	1100	15891	ZNF385A;BMP2;CREBL2;CREB1;STK4;CARM1	0.1921	0.3047
GO:0032092_positive_regulation_of_protein_binding	7	66	1100	15891	FKBP1A;CAPRIN2;CAV1;BMP2;HSP90AB1;STK4;PLXND1	0.1939	0.3058
GO:0032868_response_to_insulin	7	66	1100	15891	PPARA;LYN;ADM;ZBTB7B;SESN3;EPM2AIP1;SLC27A1	0.1939	0.3058
GO:0000186_activation_of_MAPKK_activity	5	43	1100	15891	TGFBR1;EIF2AK2;MAP3K2;MAPK1;CRK	0.1985	0.3097
GO:0006405_RNA_export_from_nucleus	5	43	1100	15891	SRSF2;CHTOP;RNPS1;DDX39B;RBM8A	0.1985	0.3097
GO:0021762_substantia_nigra_development	5	43	1100	15891	ZNF430;SEC16A;RHOA;ZNF148;ATP5PB	0.1985	0.3097
GO:1990573_potassium_ion_import_across_plasma_membrane	5	43	1100	15891	ATP1A2;KCNJ5;SLC12A6;SLC12A5;KCNJ10	0.1985	0.3097
GO:0021987_cerebral_cortex_development	7	67	1100	15891	MDK;TACC1;CEP120;BAX;NCOA1;NOTCH2NLA;CRK	0.2031	0.3134
GO:0030324_lung_development	8	79	1100	15891	CYP1A2;SMAD2;SREBF1;ACVR2B;ITGA3;BMPR1A;HES1;WNT7B	0.2023	0.3134
GO:0034605_cellular_response_to_heat	7	67	1100	15891	CDKN1A;SUMO1;LYN;ATXN3;CLPB;HMOX1;THBS1	0.2031	0.3134
GO:0071260_cellular_response_to_mechanical_stimulus	8	79	1100	15891	ENG;ATP1A2;BAK1;MAPK8;IL13;MAP3K2;SLC9A1;TLR5	0.2023	0.3134
GO:0000184_nuclear-transcribed_mRNA_catabolic_process,_nonsense-mediated_decay	11	117	1100	15891	RPL23;RPL27A;RPS3A;RPS24;UBA52;CTIF;PPP2R2A;RPL15;RPL13A;RNPS1;RBM8A	0.2088	0.3211
GO:0006310_DNA_recombination	7	68	1100	15891	RAD51;ERCC1;RBM14;HMGB3;MRE11;RAD50;INO80D	0.2124	0.3211
GO:0010595_positive_regulation_of_endothelial_cell_migration	6	56	1100	15891	ITGB3;FOXP1;EDN1;BMPR2;THBS1;ABL1	0.2126	0.3211
GO:0016573_histone_acetylation	5	44	1100	15891	CPA4;NCOA3;MBD3;ELP3;NAA50	0.2101	0.3211
GO:0035914_skeletal_muscle_cell_differentiation	5	44	1100	15891	MEF2C;MEF2D;BTG2;HEYL;ZNF689	0.2101	0.3211
GO:0042060_wound_healing	8	80	1100	15891	ITGB3;PPARA;SMAD2;TGFBR1;PTK7;FGF2;TNC;FUT10	0.2108	0.3211
GO:0060395_SMAD_protein_signal_transduction	6	56	1100	15891	SMAD2;SLC33A1;RBM14;BMP2;LNPEP;GDF11	0.2126	0.3211
GO:1902036_regulation_of_hematopoietic_stem_cell_differentiation	7	68	1100	15891	EIF2AK2;CDK6;PSMB2;PSME3;PSMD10;ABL1;SETD1A	0.2124	0.3211
GO:0032147_activation_of_protein_kinase_activity	9	93	1100	15891	ITGB3;ACVR2B;NEK4;STK4;MAP3K2;PDGFB;GPRC5A;TRAF6;OXSR1	0.2163	0.3259
GO:0007613_memory	8	81	1100	15891	PTEN;GRIN2A;SLC6A4;ATXN1L;CREB1;SHANK3;ITGA3;FEN1	0.2195	0.3287
GO:0071347_cellular_response_to_interleukin-1	8	81	1100	15891	SIRPA;EDN1;CCL5;MYLK3;RORA;CCL11;CCL22;KLF2	0.2195	0.3287
GO:0090263_positive_regulation_of_canonical_Wnt_signaling_pathway	13	144	1100	15891	CAPRIN2;XIAP;CAV1;DDX3X;PSMB2;KANK1;PSME3;PTK7;GSKIP;TBL1XR1;PSMD10;PPM1A;AMER1	0.2199	0.3287
GO:0022008_neurogenesis	5	45	1100	15891	GRIN2A;TRAK1;CHAC1;CEP120;SMARCE1	0.222	0.3293
GO:0030218_erythrocyte_differentiation	5	45	1100	15891	KIT;DYRK3;LYN;THRA;NFE2L1	0.222	0.3293
GO:0051028_mRNA_transport	5	45	1100	15891	MYO1C;EIF5AL1;IGF2BP1;QKI;G3BP2	0.222	0.3293
GO:0060548_negative_regulation_of_cell_death	6	57	1100	15891	PDE12;FGF2;CCN1;CLU;IMPACT;RAD18	0.2231	0.33
GO:0006874_cellular_calcium_ion_homeostasis	9	94	1100	15891	VDR;CXCL12;DMPK;CAV1;CCL5;SLC24A4;CCL11;STC2;SLC24A3	0.2244	0.3311
GO:0001934_positive_regulation_of_protein_phosphorylation	14	158	1100	15891	ENG;ITGB3;LYN;SEMA4D;BMP2;ACVR2A;EPHA7;STK4;KRAS;CCN1;DVL3;FGF19;ABL1;CCND1	0.2272	0.3344
GO:0045652_regulation_of_megakaryocyte_differentiation	7	70	1100	15891	TNRC6B;MEF2C;AGO1;THBS1;KMT2D;NR4A3;SETD1A	0.2315	0.3398
GO:0001756_somitogenesis	5	46	1100	15891	TP53;HES7;ZEB2;BMPR1A;POFUT1	0.2341	0.3419
GO:0071407_cellular_response_to_organic_cyclic_compound	5	46	1100	15891	IGFBP5;BMP2;BTRC;HSP90AB1;CCL5	0.2341	0.3419
GO:0006457_protein_folding	13	147	1100	15891	FKBP1A;CANX;PTGES3L;RAD23B;HSP90AB1;PPIA;MLEC;HSPA4L;CSNK2A1;ERO1A;FKBP4;HSP90B1;FUT10	0.2396	0.349
GO:0000398_mRNA_splicing,_via_spliceosome	20	239	1100	15891	SNU13;WDR33;HNRNPC;CPSF7;TXNL4B;SRSF10;SRSF2;ISY1;CDC5L;RNPS1;POLR2F;PCF11;PABPN1;DDX39B;POLR2D;SYMPK;RBM8A;RALY;SF3B3;ESS2	0.2416	0.3501
GO:0070498_interleukin-1-mediated_signaling_pathway	9	96	1100	15891	UBE2V1;UBA52;IRAK4;IKBKB;PSMB2;BTRC;PSME3;PSMD10;TRAF6	0.241	0.3501
GO:0006890_retrograde_vesicle-mediated_transport,_Golgi_to_ER	8	84	1100	15891	RACGAP1;COPZ1;SURF4;KIF3B;ERGIC2;TMED9;RAB1B;TMED7	0.2462	0.3514
GO:0007268_chemical_synaptic_transmission	20	240	1100	15891	MYO5A;CACNA1B;CACNB1;GRIN2A;GRIN2B;KCNC4;SLC12A6;CTNNB1;ATXN3;SLC12A5;SYT1;GRIK4;SLC6A1;NPTX1;MAPK1;NPBWR1;GIPC1;SYNJ2BP;GABRQ;CEP89	0.2468	0.3514
GO:0007626_locomotory_behavior	8	84	1100	15891	ATP7A;PTEN;ALDH1A3;CACNA1B;ZNF385A;DDHD2;STRN;UBA6	0.2462	0.3514
GO:0035722_interleukin-12-mediated_signaling_pathway	5	47	1100	15891	SOD2;RAP1B;PPIA;MSN;CAPZA1	0.2463	0.3514
GO:0070374_positive_regulation_of_ERK1_and_ERK2_cascade	18	213	1100	15891	KIT;PTEN;RAP1B;PHB2;SEMA7A;FLT1;BMP2;CCL5;BRAF;FGF2;SLC30A10;PDGFB;CCL11;CCL22;FGF19;ABL1;GPR55;HAND2	0.2438	0.3514
GO:0071363_cellular_response_to_growth_factor_stimulus	5	47	1100	15891	CTNNB1;MDM2;PDGFB;MAPK7;THBS1	0.2463	0.3514
GO:0097190_apoptotic_signaling_pathway	6	59	1100	15891	CAV1;BAK1;CD28;BAX;PAWR;SGPL1	0.2446	0.3514
GO:0001947_heart_looping	6	60	1100	15891	ENG;MEF2C;MICAL2;SRF;IHH;HAND2	0.2555	0.362
GO:0030334_regulation_of_cell_migration	8	85	1100	15891	SGK3;PLXNB1;RCC2;RHOA;PHLDA2;PLXND1;SRCIN1;PARD6B	0.2554	0.362
GO:0007269_neurotransmitter_secretion	5	48	1100	15891	CACNA1B;UNC13A;CASK;SYT1;STX1A	0.2587	0.3644
GO:0021549_cerebellum_development	5	48	1100	15891	TP53;SSTR1;RPGRIP1L;GBX2;NCOA1	0.2587	0.3644
GO:0030198_extracellular_matrix_organization	19	229	1100	15891	ATP7A;ITGB3;COL5A2;SERPINE1;ELF3;CSGALNACT1;SPOCK2;ATXN1L;APBB2;FGF2;SH3PXD2A;ERO1A;CCN1;COL8A1;TNC;ITGA3;PDGFB;THBS1;NCAN	0.2591	0.3644
GO:0031398_positive_regulation_of_protein_ubiquitination	7	73	1100	15891	FKBP1A;XIAP;CAV1;CUL3;PSMD10;TRAF6;AMER1	0.2612	0.3665
GO:0007565_female_pregnancy	8	86	1100	15891	IGFBP5;RARA;CLIC5;ADM;KRAS;ADIPOR2;PAPPA;LNPEP	0.2646	0.3703
GO:0007420_brain_development	18	217	1100	15891	GRIN2A;GRIN2B;AK4;SYT1;ATXN1L;STMN1;AFF2;PAFAH1B2;BAK1;THRA;BMPR2;BCL2L11;IMMP2L;MBD3;EPHA7;SPATA5;ACSL3;SIX3	0.2665	0.3712
GO:0071222_cellular_response_to_lipopolysaccharide	14	164	1100	15891	SERPINE1;RARA;NUGGC;SIRPA;MEF2C;CD274;MAPK8;RHOA;MAPK14;PABPN1;TRAF6;ABL1;CD180;LDOC1	0.2661	0.3712
GO:0043488_regulation_of_mRNA_stability	10	112	1100	15891	FXR1;SERBP1;UBA52;YWHAZ;ZC3H14;IGF2BP1;PSMB2;PSME3;PSMD10;YWHAB	0.2676	0.3718
GO:0001503_ossification	7	74	1100	15891	SLC26A2;EXT1;COL5A2;PPARGC1B;THRA;TNFRSF11A;TRAF6	0.2713	0.3751
GO:0070373_negative_regulation_of_ERK1_and_ERK2_cascade	7	74	1100	15891	PTEN;SIRPA;LYN;SPRY4;CNKSR3;ABL1;SYNJ2BP	0.2713	0.3751
GO:0051260_protein_homooligomerization	18	218	1100	15891	KCTD11;NUP58;GLUL;KCNC4;SLC6A4;KCTD15;SYT1;RAD51;CAV1;PEX11B;MPP2;BAX;SLC6A1;HMOX1;G3BP2;CLDN1;NACC1;COLEC12	0.2723	0.3756
GO:0006464_cellular_protein_modification_process	8	87	1100	15891	UBA52;ABL2;UBE2D3;FBXW2;ERO1A;ABL1;ICMT;TTLL12	0.274	0.377
GO:0032922_circadian_regulation_of_gene_expression	6	62	1100	15891	PPARA;CRY2;KDM2A;AHR;PPP1CB;RORA	0.2779	0.3814
GO:0006914_autophagy	10	114	1100	15891	TP53;TMBIM6;RUBCN;SH3GLB1;RNF41;CHMP2B;PLEKHM1;ABL1;RAB1B;SMCR8	0.284	0.3861
GO:0031098_stress-activated_protein_kinase_signaling_cascade	5	50	1100	15891	NEK4;RHOA;STK4;MAP3K2;OXSR1	0.2839	0.3861
GO:0048015_phosphatidylinositol-mediated_signaling	5	50	1100	15891	IGF1R;PTAFR;FGFR1;PIK3R1;RHOA	0.2839	0.3861
GO:2000300_regulation_of_synaptic_vesicle_exocytosis	5	50	1100	15891	CASK;FBXL20;RIMS4;STXBP5L;GIPC1	0.2839	0.3861
GO:0010977_negative_regulation_of_neuron_projection_development	6	63	1100	15891	PTEN;ITM2C;MDM2;KANK1;FKBP4;MYLIP	0.2892	0.3904
GO:0032259_methylation	6	63	1100	15891	MAT1A;CYP1A2;LRTOMT;CARNMT1;MAT2A;SMYD5	0.2892	0.3904
GO:0051291_protein_heterooligomerization	6	63	1100	15891	SEPTIN9;SYT1;GRB2;YWHAB;MAT2A;CLDN1	0.2892	0.3904
GO:0000086_G2M_transition_of_mitotic_cell_cycle	11	128	1100	15891	CDKN1A;WEE1;PPP2R2A;CCP110;BTRC;CEP43;CDK2;FBXL18;CDC25A;PPP1CB;ENSA	0.2912	0.3922
GO:0007519_skeletal_muscle_tissue_development	5	51	1100	15891	MEF2C;CAV1;CCNT2;RHOA;MAPK14	0.2967	0.3968
GO:0045668_negative_regulation_of_osteoblast_differentiation	5	51	1100	15891	IGFBP5;SEMA4D;CDK6;SMAD6;HAND2	0.2967	0.3968
GO:0045747_positive_regulation_of_Notch_signaling_pathway	5	51	1100	15891	KIT;ELF3;NOTCH2NLA;AAK1;HES1	0.2967	0.3968
GO:0007596_blood_coagulation	15	182	1100	15891	ITGB3;PAFAH2;CD59;ENTPD1;PHF21A;LYN;CBX5;SH2B1;VPS45;SH2B3;LNPK;MAFG;CAPZA1;CAPZA2;RCOR1	0.2976	0.397
GO:0007568_aging	14	169	1100	15891	GSS;PTEN;IGFBP5;SREBF1;CANX;NAPEPLD;ADM;BAK1;MBD3;CREB1;CARM1;GRB2;MAPK1;CLDN1	0.3001	0.3992
GO:2000134_negative_regulation_of_G1S_transition_of_mitotic_cell_cycle	6	64	1100	15891	PTEN;CDKN1A;CTDSPL;WEE1;CDK6;CTDSP1	0.3006	0.3992
GO:0016197_endosomal_transport	7	77	1100	15891	UBA52;CHMP2B;SNX17;AP5Z1;RASSF9;SNX9;AP5M1	0.3022	0.3994
GO:1900034_regulation_of_cellular_response_to_heat	7	77	1100	15891	NUP58;POM121C;NUP62;HSP90AB1;NUP155;FKBP4;MAPK1	0.3022	0.3994
GO:0009967_positive_regulation_of_signal_transduction	6	65	1100	15891	CDC42SE2;SH2B1;LASP1;MMS19;SH2B3;G3BP2	0.3121	0.4114
GO:0042147_retrograde_transport,_endosome_to_Golgi	7	78	1100	15891	RGP1;BET1L;PHETA1;AP1S1;STX6;ERC1;EVI5	0.3127	0.4114
GO:0071356_cellular_response_to_tumor_necrosis_factor	11	131	1100	15891	EDN1;IKBKB;CCL5;MAPK14;MAPK1;RORA;CCL11;CCL22;THBS1;KLF2;CLDN1	0.3152	0.4137
GO:0001649_osteoblast_differentiation	9	105	1100	15891	IGFBP5;HNRNPC;MEF2C;SEMA7A;BMP2;MEF2D;CCN1;TNC;IHH	0.3199	0.419
GO:0030097_hemopoiesis	5	53	1100	15891	KIT;RUNX3;SGPL1;MKNK2;FUT10	0.3225	0.4204
GO:0034599_cellular_response_to_oxidative_stress	8	92	1100	15891	SOD2;GSR;PYCR1;VKORC1L1;NFE2L1;ERO1A;ABL1;SLC7A11	0.3219	0.4204
GO:0048511_rhythmic_process	6	66	1100	15891	HES7;SP1;BTRC;MAPK8;CSNK2A1;TARDBP	0.3236	0.4209
GO:0007169_transmembrane_receptor_protein_tyrosine_kinase_signaling_pathway	9	106	1100	15891	KIT;IGF1R;LYN;SH2B1;FLT1;FGFR1;EPHA7;SH2B3;FRK	0.3291	0.4271
GO:0001822_kidney_development	8	93	1100	15891	TFAP2A;ACVR2B;RPGRIP1L;TGFBR1;BCL2L11;BAX;TFAP2B;SGPL1	0.3316	0.4284
GO:0006805_xenobiotic_metabolic_process	8	93	1100	15891	CYP1A2;CYP2A7;GSTO2;HSP90AB1;AOC3;AHR;RORA;SULT1B1	0.3316	0.4284
GO:0000187_activation_of_MAPK_activity	10	120	1100	15891	KIT;UBE2V1;UBA52;BMP2;MAPK14;FGF2;MAP3K2;MAPK1;THBS1;TRAF6	0.3348	0.4304
GO:0010506_regulation_of_autophagy	6	67	1100	15891	CISD2;ABL2;PIP4K2C;MFSD8;ABL1;SMCR8	0.3352	0.4304
GO:0051290_protein_heterotetramerization	5	54	1100	15891	GRIN2B;NUP58;RRM1;RRM2;CPSF7	0.3354	0.4304
GO:0031146_SCF-dependent_proteasomal_ubiquitin-dependent_protein_catabolic_process	8	94	1100	15891	FBXL20;CUL2;PSMB2;BTRC;CUL3;PSME3;FBXL18;PSMD10	0.3414	0.4371
GO:0009653_anatomical_structure_morphogenesis	9	108	1100	15891	DKK3;TPD52;CSGALNACT1;PTBP3;NFE2L1;HOXB5;IER3;HOXA1;PHLDA3	0.3474	0.4432
GO:0036498_IRE1-mediated_unfolded_protein_response	5	55	1100	15891	HDGF;DDX11;SSR1;EXTL3;KLHDC3	0.3485	0.4432
GO:0042733_embryonic_digit_morphogenesis	5	55	1100	15891	CTNNB1;LNPK;IHH;BMPR1A;HAND2	0.3485	0.4432
GO:0055085_transmembrane_transport	21	272	1100	15891	ECHDC1;ABCC5;SLC10A7;UBA52;SLC6A4;SLC46A3;NIPA1;SLCO3A1;SLC33A1;PSMB2;PSME3;MRS2;SLC16A9;SLC25A16;SLC6A1;MFSD8;SLC19A3;AQP6;PSMD10;ABCA12;CNNM3	0.3493	0.4432
GO:0006325_chromatin_organization	12	150	1100	15891	BRWD1;PHF19;PHF21A;HMGA2;CBX6;SETD7;CHD9;ZBTB7A;CBX7;PADI1;RSBN1;NUCKS1	0.3592	0.4508
GO:0008203_cholesterol_metabolic_process	6	69	1100	15891	LDLR;SREBF1;HDLBP;NFE2L1;SREBF2;CLN8	0.3586	0.4508
GO:0030433_ubiquitin-dependent_ERAD_pathway	6	69	1100	15891	DNAJB12;DNAJC10;YOD1;DERL2;HSP90B1;TRIM25	0.3586	0.4508
GO:0045732_positive_regulation_of_protein_catabolic_process	6	69	1100	15891	AREL1;GGA3;RNF41;APC2;CSNK2A1;MYLIP	0.3586	0.4508
GO:0045766_positive_regulation_of_angiogenesis	12	150	1100	15891	ENG;SERPINE1;ADM;FLT1;AGO2;SP1;HMGA2;FGF2;HMOX1;CCL11;THBS1;HSPB6	0.3592	0.4508
GO:1990830_cellular_response_to_leukemia_inhibitory_factor	8	96	1100	15891	SSTR1;SPOCK2;CREB1;SMARCA5;TRIM25;MAT2A;NFYB;UBXN2A	0.3612	0.4523
GO:0032496_response_to_lipopolysaccharide	11	137	1100	15891	ADH5;CYP1A2;FOXP1;ADM;OTUD5;EDN1;TNFRSF11A;IL13;RPS6KA3;SMAD6;CLDN1	0.3643	0.4552
GO:0042593_glucose_homeostasis	9	110	1100	15891	IGFBP5;IGF1R;CRY2;RPH3AL;SESN3;STXBP5L;ADIPOR2;TFAP2B;BACE2	0.3659	0.4562
GO:0090630_activation_of_GTPase_activity	8	97	1100	15891	RABGAP1L;USP6NL;RCC2;EVI5L;EVI5;APC2;CRK;TBC1D22B	0.3711	0.4617
GO:0009887_animal_organ_morphogenesis	9	111	1100	15891	VDR;TLE3;THRA;BMP2;BRAF;FGF2;PHLDA2;ONECUT2;SIX6	0.3752	0.4657
GO:0006412_translation	14	180	1100	15891	RPL23;RPL27A;RPS3A;RPS24;EIF2AK2;AGO2;MRRF;CPEB3;RPL15;RPL13A;CPEB4;SARS1;MRPS16;RSL24D1	0.3785	0.4688
GO:0042531_positive_regulation_of_tyrosine_phosphorylation_of_STAT_protein	6	71	1100	15891	KIT;IL6R;LYN;CCL5;IL13;HES1	0.3821	0.4722
GO:0006811_ion_transport	8	99	1100	15891	SLC26A2;SLC12A6;SLC12A5;LASP1;SLC24A4;SLC9A1;CNNM3;SLC24A3	0.391	0.4822
GO:0002223_stimulatory_C-type_lectin_receptor_signaling_pathway	9	113	1100	15891	MUC21;LYN;IKBKB;PSMB2;BTRC;PSME3;KRAS;PSMD10;TRAF6	0.3938	0.4827
GO:0006897_endocytosis	14	182	1100	15891	LDLR;RABGAP1L;RUBCN;BCL2L1;WASF2;RAB5B;GAPVD1;LRP10;AAK1;WASL;ABL1;LGALS3BP;SNX9;WIPF2	0.3931	0.4827
GO:0042493_response_to_drug	15	196	1100	15891	ENG;CDKN1A;AK4;MDK;SLC6A4;CTNNB1;LYN;SLC12A5;RPH3AL;MYC;ITGA3;TFAP2B;THBS1;DVL3;CCND1	0.3939	0.4827
GO:0043408_regulation_of_MAPK_cascade	5	59	1100	15891	BMP2;RNF41;GRB2;GDF11;PHLPP1	0.4007	0.4899
GO:0006283_transcription-coupled_nucleotide-excision_repair	6	73	1100	15891	UBA52;ERCC1;ISY1;POLR2F;POLR2D;GTF2H5	0.4055	0.4947
GO:0007005_mitochondrion_organization	7	87	1100	15891	ATP7A;PHB2;MIEF2;WDR81;GABPB1;CLUH;CEP89	0.4087	0.4976
GO:0007612_learning	5	60	1100	15891	SLC12A5;ATXN1L;SLC6A1;SHANK3;UBA6	0.4137	0.5005
GO:0016266_O-glycan_processing	5	60	1100	15891	MUC21;ST6GAL1;GCNT3;B4GALT5;POFUT1	0.4137	0.5005
GO:0045665_negative_regulation_of_neuron_differentiation	5	60	1100	15891	SLC6A4;CTDSP1;SIX3;HES1;GDF11	0.4137	0.5005
GO:0000902_cell_morphogenesis	7	88	1100	15891	VDR;MAPK14;STK4;CDH6;CLU;KLF2;SSH3	0.4194	0.5042
GO:0007283_spermatogenesis	30	411	1100	15891	KIT;RARA;PLEKHA1;WDR33;KATNAL1;TESMIN;SSTR1;ADAM10;BRD2;RACGAP1;SPATA2;POC1A;ERCC1;CDK16;PAFAH1B2;BCL2L1;NUP62;BCL2L11;IMMP2L;RAD23B;ACVR2A;SLC2A14;SPATA6;SPATA5;USP42;ZNF35;SGPL1;E2F1;ASF1B;HOXA10	0.4188	0.5042
GO:1902476_chloride_transmembrane_transport	7	88	1100	15891	CLCN5;SLC26A2;SLC12A6;CLIC5;SLC12A5;GABRQ;TTYH3	0.4194	0.5042
GO:0006869_lipid_transport	5	61	1100	15891	HDLBP;NME4;LRP10;ABCA12;CLN8	0.4267	0.5108
GO:0060041_retina_development_in_camera-type_eye	5	61	1100	15891	RRM1;BAX;TTLL5;CLN8;MFRP	0.4267	0.5108
GO:0006614_SRP-dependent_cotranslational_protein_targeting_to_membrane	7	89	1100	15891	RPL23;RPL27A;RPS3A;RPS24;UBA52;RPL15;RPL13A	0.4301	0.5135
GO:0043410_positive_regulation_of_MAPK_cascade	8	103	1100	15891	KIT;IGF1R;CTNNB1;FLT1;FGFR1;DHX33;BMP2;PDGFB	0.4308	0.5135
GO:0050852_T_cell_receptor_signaling_pathway	13	174	1100	15891	CD276;IKBKB;PSMB2;PIK3R1;CD28;BTRC;PSME3;ICOSLG;MAPK1;PSMD10;TRAF6;ABL1;EIF2B2	0.4378	0.5208
GO:0043085_positive_regulation_of_catalytic_activity	6	76	1100	15891	ATP7A;PHACTR4;CAV1;WNT9B;SH3PXD2A;YWHAB	0.4405	0.5218
GO:0045454_cell_redox_homeostasis	6	76	1100	15891	GSR;NXN;PTGES2;DNAJC10;ERO1A;NHLRC2	0.4405	0.5218
GO:0005975_carbohydrate_metabolic_process	9	119	1100	15891	GLB1L;MLEC;NEU3;CS;GCNT3;GLO1;SLC2A3;MYORG;CHST6	0.4496	0.5315
GO:0007229_integrin-mediated_signaling_pathway	7	91	1100	15891	ITGB3;ADAM10;RCC2;SEMA7A;CUL3;ITGA3;ABL1	0.4514	0.5325
GO:0060079_excitatory_postsynaptic_potential	5	63	1100	15891	GRIN2A;GRIN2B;MEF2C;MPP2;MAPK8IP2	0.4524	0.5326
GO:0000278_mitotic_cell_cycle	10	134	1100	15891	RRM1;SUGT1;PPP2R2A;ORC1;NEK4;SRSF2;CDC5L;WAPL;ENSA;ABL1	0.4573	0.5373
GO:0002244_hematopoietic_progenitor_cell_differentiation	5	64	1100	15891	KIT;TP53;ANLN;SIPA1L3;PRRC2C	0.4652	0.5377
GO:0006302_double-strand_break_repair	5	64	1100	15891	TP53;MRE11;FEN1;RAD50;RNF168	0.4652	0.5377
GO:0007249_I-kappaB_kinaseNF-kappaB_signaling	5	64	1100	15891	NKIRAS2;UBA52;IKBKB;REL;TRAF6	0.4652	0.5377
GO:0032869_cellular_response_to_insulin_stimulus	7	92	1100	15891	MYO5A;PTEN;PKM;PIK3R1;SP1;WDTC1;SLC9A1	0.462	0.5377
GO:0048208_COPII_vesicle_coating	5	64	1100	15891	CD59;CUL3;SEC16A;CNIH1;RAB1B	0.4652	0.5377
GO:0090502_RNA_phosphodiester_bond_hydrolysis,_endonucleolytic	5	64	1100	15891	AGO2;PRORP;AGO1;FEN1;TSEN54	0.4652	0.5377
GO:0098609_cell-cell_adhesion	11	149	1100	15891	CD200;PDLIM5;FBLIM1;FNDC3A;CTNNB1;LPP;CDH6;DSC3;VNN1;TMOD3;SYNJ2BP	0.4641	0.5377
GO:0098869_cellular_oxidant_detoxification	6	78	1100	15891	GSR;TP53INP1;GSTO2;SESN1;NXN;PRXL2A	0.4636	0.5377
GO:0007160_cell-matrix_adhesion	7	93	1100	15891	ITGB3;CTNNB1;BCL2L11;SRF;RHOA;ITGA3;VCL	0.4726	0.5452
GO:0006935_chemotaxis	9	122	1100	15891	CXCL12;PTAFR;CCL5;MAPK14;FGF2;CCN1;MAPK1;CCL11;CCL22	0.4773	0.5495
GO:0007605_sensory_perception_of_sound	10	137	1100	15891	BIRC5;TFAP2A;CLIC5;LRTOMT;FGFR1;LRIG2;USP53;LRIG1;HOXA1;BARHL1	0.4834	0.5543
GO:0016236_macroautophagy	7	94	1100	15891	CHMP2B;YOD1;ATG12;CSNK2A1;MTMR3;MFN1;DYNLL2	0.4831	0.5543
GO:0051321_meiotic_cell_cycle	5	66	1100	15891	RAD51;PDIK1L;SMC1A;CDK2;STK35	0.4904	0.5612
GO:0015031_protein_transport	22	311	1100	15891	MTX3;ATG9A;BET1L;EIF5AL1;ANKRD50;SCAMP5;CHMP2B;ERC1;STXBP5L;SCAMP2;ACTN4;PLEKHM1;AP5Z1;ZMAT3;GDI1;HSP90B1;SNAP29;AP5M1;LSG1;PHAX;HOOK3;SFT2D2	0.4934	0.5635
GO:0031145_anaphase-promoting_complex-dependent_catabolic_process	6	81	1100	15891	UBA52;PSMB2;CUL3;PSME3;CDK2;PSMD10	0.4978	0.5674
GO:0042632_cholesterol_homeostasis	7	96	1100	15891	LDLR;CAV1;NFE2L1;RORA;SREBF2;RALY;MYLIP	0.5039	0.5732
GO:0007010_cytoskeleton_organization	10	140	1100	15891	BRWD1;SH3D19;MDK;PACSIN1;MICAL2;MSN;CCL11;SPTBN2;MAST3;SIPA1L3	0.5092	0.578
GO:0006813_potassium_ion_transport	5	69	1100	15891	ATP1A2;KCNJ5;KCNC4;CDK2;KCNJ10	0.5274	0.5963
GO:0090305_nucleic_acid_phosphodiester_bond_hydrolysis	5	69	1100	15891	ZC3H12B;PDE12;FEN1;RAD50;REXO1	0.5274	0.5963
GO:0022900_electron_transport_chain	5	70	1100	15891	GSR;ADH5;CYP1A2;ASPH;PTGES2	0.5394	0.6075
GO:0038061_NIKNF-kappaB_signaling	5	70	1100	15891	PSMB2;BTRC;PSME3;REL;PSMD10	0.5394	0.6075
GO:0001525_angiogenesis	16	232	1100	15891	PTEN;SERPINE1;GLUL;SLC12A6;CAV1;FGFR1;WASF2;UNC5B;MAPK14;COL8A1;HMOX1;RORA;HOXA7;PLXND1;POFUT1;HAND2	0.5429	0.6078
GO:0016042_lipid_catabolic_process	6	85	1100	15891	PAFAH2;BSCL2;NCEH1;PAFAH1B2;TBL1XR1;PLA2G12A	0.5421	0.6078
GO:0033138_positive_regulation_of_peptidyl-serine_phosphorylation	6	85	1100	15891	CAPRIN2;CAV1;HSP90AB1;CREBL2;STK4;BRAF	0.5421	0.6078
GO:0006338_chromatin_remodeling	7	100	1100	15891	KDM6B;BAZ2A;HMGB3;ZBTB7A;MYC;SMARCE1;SMARCA5	0.5446	0.6085
GO:0007275_multicellular_organism_development	30	439	1100	15891	VDR;TP53;GRIN2B;RARA;RARB;PPARA;TESMIN;ELF3;SPRY4;KCTD15;AGFG1;SPATA2;THRA;MCL1;EDA2R;PIM1;DDX11;SLC2A14;SPATA6;SRF;HMGA2;HMGB3;ERC1;G2E3;PHC3;WNT9B;ZNF875;HOXA1;DCAF7;HOXA10	0.5544	0.6147
GO:0016311_dephosphorylation	6	86	1100	15891	PFKFB2;PHOSPHO1;BPNT1;HDHD2;DUSP8;PPM1A	0.5529	0.6147
GO:0016477_cell_migration	15	219	1100	15891	ITGB3;PTEN;SIRPA;PLXNB1;FLT1;FGFR1;TGFBR3;CUL3;PTK7;RHOA;APC2;SLC9A1;THBS1;HES1;PPP1R9B	0.554	0.6147
GO:0051259_protein_complex_oligomerization	5	71	1100	15891	SLC6A4;SH3GLB1;BAX;MCOLN2;SLC9A1	0.5513	0.6147
GO:0033209_tumor_necrosis_factor-mediated_signaling_pathway	8	116	1100	15891	IKBKB;EDA2R;PSMB2;PSME3;TNFRSF11A;ACTN4;PSMD10;TNFSF9	0.5562	0.6155
GO:0007411_axon_guidance	14	205	1100	15891	EXT1;CXCL12;NFASC;APBB2;PIK3R1;UNC5B;EPHA7;GBX2;SHANK3;GRB2;MAPK1;MAPK7;SPTBN2;NR4A3	0.559	0.6174
GO:0006816_calcium_ion_transport	5	73	1100	15891	VDR;CACNA1B;CAV1;CCL5;CACNG8	0.5747	0.6335
GO:0070126_mitochondrial_translational_termination	6	89	1100	15891	AURKAIP1;MRRF;MRPS16;MRPS23;MRPS10;MRPL17	0.5846	0.6432
GO:0007266_Rho_protein_signal_transduction	5	74	1100	15891	PHACTR4;ARHGDIA;LIMK1;RHOA;SYNJ2BP	0.5861	0.6436
GO:0006486_protein_glycosylation	6	90	1100	15891	EXT1;EDEM3;EXTL3;B4GALT5;MAN1A2;FUT10	0.5948	0.6519
GO:0050731_positive_regulation_of_peptidyl-tyrosine_phosphorylation	6	91	1100	15891	ITGB3;TP53;IL6R;SEMA4D;PDGFB;ABL1	0.605	0.6618
GO:0007015_actin_filament_organization	6	92	1100	15891	TPM3;PPARGC1B;PACSIN1;RHOA;CCL11;PPP1R9B	0.615	0.6663
GO:0007517_muscle_organ_development	6	92	1100	15891	FXR1;FOXK1;MEF2C;MEF2D;ZNF609;EID2	0.615	0.6663
GO:0010976_positive_regulation_of_neuron_projection_development	7	107	1100	15891	MDK;LYN;ABL2;FGFR1;TWF1;PTK7;ITGA3	0.6121	0.6663
GO:0038095_Fc-epsilon_receptor_signaling_pathway	11	168	1100	15891	LYN;IKBKB;PSMB2;PIK3R1;BTRC;PSME3;MAPK8;GRB2;MAPK1;PSMD10;TRAF6	0.6144	0.6663
GO:0051289_protein_homotetramerization	6	92	1100	15891	MAT1A;TP53;SOD2;ALDH1A3;SHMT2;PKM	0.615	0.6663
GO:0007409_axonogenesis	5	78	1100	15891	STMN1;ANK3;CREB1;LLGL1;PARD6B	0.6301	0.6801
GO:0007623_circadian_rhythm	5	78	1100	15891	SERPINE1;SREBF1;SLC6A4;CRY2;CREB1	0.6301	0.6801
GO:0006936_muscle_contraction	7	110	1100	15891	TPM3;ACTA1;TMOD2;ASPH;PABPN1;VCL;TMOD3	0.6393	0.6877
GO:0007417_central_nervous_system_development	9	141	1100	15891	PTEN;ELP3;STK4;NPTX1;ACVR1B;NCAN;RPS6KA3;MTF1;EIF2B2	0.6407	0.6877
GO:0051056_regulation_of_small_GTPase_mediated_signal_transduction	9	141	1100	15891	FAM13A;RACGAP1;SRGAP2;ARHGDIA;RHOA;SRGAP1;GDI1;MYO9A;SIPA1L3	0.6407	0.6877
GO:0097711_ciliary_basal_body-plasma_membrane_docking	6	95	1100	15891	RAB3IP;RPGRIP1L;CCP110;CEP43;CEP97;CEP89	0.6442	0.6901
GO:0019722_calcium-mediated_signaling	5	80	1100	15891	GRIN2A;GRIN2B;EDN1;CALML3;PPP1R9B	0.651	0.6961
GO:0050900_leukocyte_migration	12	190	1100	15891	ITGB3;SIRPA;SLC16A3;LYN;CAV1;PIK3R1;PPIA;GRB2;ITGA3;MSN;SLC7A5;SLC7A11	0.6616	0.7061
GO:0006814_sodium_ion_transport	5	82	1100	15891	ATP1A2;SLC10A7;SLC38A1;SCN4B;SLC38A7	0.6711	0.7136
GO:0008286_insulin_receptor_signaling_pathway	5	82	1100	15891	IGF1R;SREBF1;PIK3R1;ATP6V1B2;GRB2	0.6711	0.7136
GO:0006364_rRNA_processing	9	146	1100	15891	SNU13;RPS24;C1D;PELP1;WDR3;RRP7A;RRP15;UTP6;GTF2H5	0.6787	0.7203
GO:0071277_cellular_response_to_calcium_ion	5	83	1100	15891	MEF2C;SYT1;SYT2;EDN1;BRAF	0.6808	0.7212
GO:0007189_adenylate_cyclase-activating_G_protein-coupled_receptor_signaling_pathway	6	100	1100	15891	MC2R;ADGRL1;ADCY9;ADM;GNAL;GPR26	0.6897	0.7285
GO:0070588_calcium_ion_transmembrane_transport	7	116	1100	15891	CACNA1B;CACNB1;FKBP1A;MCOLN2;SLC24A4;SLC24A3;CACNG8	0.6902	0.7285
GO:0050728_negative_regulation_of_inflammatory_response	7	117	1100	15891	PPARA;SIRPA;MAPK7;RORA;SOCS5;FEM1A;TNFAIP8L2	0.6982	0.7356
GO:0030168_platelet_activation	6	102	1100	15891	ITGB3;LYN;YWHAZ;PIK3R1;SRF;MAPK1	0.7068	0.7432
GO:0000226_microtubule_cytoskeleton_organization	6	103	1100	15891	DISC1;TACC1;ATXN3;MAP4;WEE1;APC2	0.7151	0.7506
GO:0070125_mitochondrial_translational_elongation	5	88	1100	15891	AURKAIP1;MRPS16;MRPS23;MRPS10;MRPL17	0.7267	0.7614
GO:0009617_response_to_bacterium	5	91	1100	15891	CAV1;BMP2;IKZF3;WASL;FGF19	0.7518	0.7862
GO:0007166_cell_surface_receptor_signaling_pathway	12	206	1100	15891	CD59;CLEC2D;ADGRL1;KLRD1;EDN1;NUP62;CD28;CD274;MAPK14;CBL;GPR182;MKNK2	0.7574	0.7906
GO:0044267_cellular_protein_metabolic_process	13	225	1100	15891	IGFBP5;UBA52;ADAM10;CALU;GGA3;TGOLN2;CCN1;TNC;PAPPA;HSP90B1;STC2;NUCB1;CKAP4	0.7727	0.8051
GO:0043312_neutrophil_degranulation	29	481	1100	15891	CD59;PTAFR;ACTR2;NFASC;RAP1B;SIRPA;ADAM10;LAMP2;DSN1;PAFAH1B2;DDX3X;PKM;AP2A2;RAB5B;PTGES2;HSP90AB1;KPNB1;SURF4;PPIA;MLEC;RHOA;MAPK14;FRK;MAPK1;VCL;VNN1;SNAP29;CKAP4;SLC2A3	0.7871	0.8186
GO:0034765_regulation_of_ion_transmembrane_transport	6	113	1100	15891	CACNA1B;KCNJ5;KCNC4;CLIC5;KCNQ5;KCNJ10	0.789	0.8191
GO:0030182_neuron_differentiation	7	134	1100	15891	ITM2C;RUNX3;MEF2C;WNT2B;WNT9B;HOXC8;WNT7B	0.8133	0.8422
GO:1902600_proton_transmembrane_transport	6	117	1100	15891	CLCN5;SLC11A2;ATP1A2;SLC33A1;ATP6V1B2;SLC9A1	0.8142	0.8422
GO:0035335_peptidyl-tyrosine_dephosphorylation	5	100	1100	15891	PTEN;CDC25A;DUSP8;SSH3;MTMR3	0.8167	0.8433
GO:0016525_negative_regulation_of_angiogenesis	6	119	1100	15891	CTNNB1;AGO1;SARS1;THBS1;SYNJ2BP;FOXJ2	0.8258	0.8511
GO:0050853_B_cell_receptor_signaling_pathway	5	103	1100	15891	PLEKHA1;LYN;MEF2C;MAPK1;ABL1	0.835	0.8591
GO:0007218_neuropeptide_signaling_pathway	5	104	1100	15891	MC2R;SSTR1;NPBWR1;NXPH3;SORCS2	0.8408	0.8635
GO:0007155_cell_adhesion	26	458	1100	15891	ENG;ITGB3;CXCL12;SIRPA;AJAP1;ENTPD1;CTNNB1;CASK;ABL2;SEMA4D;PTK7;AOC3;CD226;CDH6;CCN1;ARF6;COL8A1;DSC3;TNC;CCL11;THBS1;VCL;NCAN;SYMPK;HES1;LGALS3BP	0.8583	0.8799
GO:0007267_cell-cell_signaling	11	216	1100	15891	ADAM10;EDN1;BMP2;TNFRSF11A;CCL5;WNT9B;GRB2;IHH;CCL22;TNFSF9;LNPEP	0.8734	0.8937
GO:0034220_ion_transmembrane_transport	13	254	1100	15891	ATP7A;CLCN5;ATP1A2;TSC22D3;ABCC5;SGK3;ASPH;LASP1;GRIK4;ATP6V1B2;ABCA12;GABRQ;TTYH3	0.8856	0.9046
GO:0071805_potassium_ion_transmembrane_transport	5	116	1100	15891	KCNC4;KCNQ5;SLC24A4;SLC9A1;SLC24A3	0.8978	0.9154
GO:0051607_defense_response_to_virus	9	190	1100	15891	IFIT3;EIF2AK2;PDE12;STAT2;POLR3D;TRIM25;ZNF175;ZCCHC3;IFNLR1	0.9017	0.9178
GO:0050776_regulation_of_immune_response	10	212	1100	15891	FKBP1A;CD200;CLEC2D;CD276;KLRD1;NCR3LG1;ICOSLG;CD226;CD1D;COLEC12	0.9135	0.9281
GO:0045087_innate_immune_response	25	474	1100	15891	CYLD;LYN;IRAK4;KLRD1;EIF2AK2;IKBKB;DDX3X;RBM14;C1RL;HMGB3;CD1D;MCOLN2;POLR3D;CLU;TLR5;VNN1;TRIM25;CD180;CAPZA1;CAPZA2;G3BP2;TNFAIP8L2;ZCCHC3;COLEC12;TRIM59	0.9244	0.9375
GO:0060271_cilium_assembly	8	183	1100	15891	ACTR2;UNC119B;CCDC113;KIAA0586;ABLIM3;SNAP29;ONECUT2;CEP89	0.9311	0.9427
GO:0006954_inflammatory_response	18	366	1100	15891	KIT;PTAFR;ELF3;ADM;SEMA7A;IKBKB;BMP2;AOC3;CCL5;REL;NFE2L1;IL13;CCL11;CCL22;THBS1;TLR5;VNN1;CD180	0.9408	0.9508
GO:0007601_visual_perception	9	208	1100	15891	MYO5A;OPA3;CLIC5;KCNJ10;SIX3;MYO9A;SIX6;CLN8;MFRP	0.9445	0.9528
GO:0006898_receptor-mediated_endocytosis	6	154	1100	15891	LDLR;SNX17;AP1S1;HSP90B1;SNX9;COLEC12	0.9503	0.957
GO:0010951_negative_regulation_of_endopeptidase_activity	5	141	1100	15891	SERPINE1;SPOCK2;SERPINH1;PEBP1;UBE2Z	0.9627	0.9678
GO:0006955_immune_response	17	420	1100	15891	CXCL12;IGF1R;PTAFR;CD276;LAX1;SEMA4D;SEMA7A;TGFBR3;CD274;CD1D;IL13;CCL22;THBS1;TNFSF9;BMPR1A;SMAD6;CNIH1	0.9922	0.9957
GO:0002250_adaptive_immune_response	8	334	1100	15891	LYN;LAX1;CD274;TNFRSF11A;ICOSLG;MCOLN2;HLA-DOA;OTUD7B	0.9999	1
GO:0006508_proteolysis	11	431	1100	15891	CAPNS1;PM20D2;DPP6;CPA4;TLL1;KY;FBXW2;PAPPA;LNPEP;BACE2;SPCS3	1	1
hsa04115_p53_signaling_pathway	20	72	590	8019	PTEN;CDKN1A;TP53;SERPINE1;RRM2;BBC3;CDK6;MDM2;BCL2L1;AIFM2;SESN1;MDM4;SESN3;CDK2;BAX;CCNG1;ZMAT3;THBS1;CCND1;CCNE2	0	0
hsa05200_Pathways_in_cancer	74	531	590	8019	KIT;MITF;PTEN;CDKN1A;IFNGR1;TP53;IL6R;CXCL12;IGF1R;RARA;RARB;SMAD2;BIRC5;TPM3;CTNNB1;ADCY9;BBC3;TGFBR1;CDK6;MDM2;RAD51;XIAP;EDN1;FGFR1;NCOA3;BAK1;IKBKB;BCL2L1;GSTO2;CUL2;BMP2;BCL2L11;ELOC;PIK3R1;E2F3;PIM1;SP1;RXRB;HSP90AB1;MAPK8;CDK2;BAX;WNT2B;RHOA;WNT9B;APC2;STK4;BRAF;MYC;IL13;FGF2;NCOA1;KRAS;STAT2;GRB2;HMOX1;ITGA3;MSH3;PDGFB;MAPK1;HSP90B1;DVL3;TRAF6;FGF19;ABL1;CALML3;CBL;CRK;E2F1;HES1;HEYL;CCND…	0	0
hsa05210_Colorectal_cancer	21	86	590	8019	CDKN1A;TP53;SMAD2;BIRC5;CTNNB1;BBC3;TGFBR1;BAK1;BCL2L11;PIK3R1;MAPK8;BAX;RHOA;APC2;BRAF;MYC;KRAS;GRB2;MSH3;MAPK1;CCND1	0	0
hsa05215_Prostate_cancer	22	97	590	8019	PTEN;CDKN1A;TP53;IGF1R;CTNNB1;MDM2;FGFR1;IKBKB;PIK3R1;E2F3;HSP90AB1;CDK2;CREB1;BRAF;KRAS;GRB2;PDGFB;MAPK1;HSP90B1;E2F1;CCND1;CCNE2	0	0
hsa05218_Melanoma	20	72	590	8019	MITF;PTEN;CDKN1A;TP53;IGF1R;CDK6;MDM2;FGFR1;BAK1;PIK3R1;E2F3;BAX;BRAF;FGF2;KRAS;PDGFB;MAPK1;FGF19;E2F1;CCND1	0	0
hsa05220_Chronic_myeloid_leukemia	21	76	590	8019	CDKN1A;TP53;TGFBR1;CDK6;MDM2;BAK1;IKBKB;BCL2L1;PIK3R1;E2F3;BAX;BRAF;MYC;KRAS;GRB2;MAPK1;ABL1;CBL;CRK;E2F1;CCND1	0	0
hsa05222_Small_cell_lung_cancer	21	92	590	8019	PTEN;CDKN1A;TP53;RARB;CDK6;FHIT;XIAP;BAK1;IKBKB;BCL2L1;PIK3R1;E2F3;RXRB;CDK2;BAX;MYC;ITGA3;TRAF6;E2F1;CCND1;CCNE2	0	0
hsa05223_Non-small_cell_lung_cancer	17	66	590	8019	CDKN1A;TP53;RARB;CDK6;FHIT;BAK1;PIK3R1;E2F3;RXRB;BAX;STK4;BRAF;KRAS;GRB2;MAPK1;E2F1;CCND1	0	0
hsa05224_Breast_cancer	31	147	590	8019	KIT;PTEN;CDKN1A;TP53;IGF1R;CTNNB1;CDK6;FGFR1;NCOA3;BAK1;PIK3R1;E2F3;SP1;BAX;WNT2B;WNT9B;APC2;BRAF;MYC;FGF2;NCOA1;KRAS;GRB2;MAPK1;DVL3;FGF19;E2F1;HES1;HEYL;CCND1;WNT7B	0	0
hsa05160_Hepatitis_C	28	155	590	8019	CDKN1A;LDLR;TP53;PPARA;CTNNB1;EIF2AK1;EIF2AK2;YWHAZ;CDK6;PPP2R2A;BAK1;IKBKB;PIK3R1;E2F3;PSME3;CDK2;BAX;BRAF;MYC;KRAS;STAT2;GRB2;MAPK1;YWHAB;TRAF6;E2F1;CLDN1;CCND1	0.0001	0.0015
hsa05212_Pancreatic_cancer	18	76	590	8019	CDKN1A;TP53;SMAD2;TGFBR1;CDK6;RAD51;BAK1;IKBKB;BCL2L1;PIK3R1;E2F3;MAPK8;BAX;BRAF;KRAS;MAPK1;E2F1;CCND1	0.0001	0.0015
hsa05214_Glioma	18	75	590	8019	PTEN;CDKN1A;TP53;IGF1R;CDK6;MDM2;BAK1;PIK3R1;E2F3;BAX;BRAF;KRAS;GRB2;PDGFB;MAPK1;CALML3;E2F1;CCND1	0.0001	0.0015
hsa05216_Thyroid_cancer	12	37	590	8019	CDKN1A;TP53;TPM3;CTNNB1;BAK1;RXRB;BAX;BRAF;MYC;KRAS;MAPK1;CCND1	0.0001	0.0015
hsa05226_Gastric_cancer	27	149	590	8019	CDKN1A;TP53;RARB;SMAD2;CTNNB1;TGFBR1;BAK1;PIK3R1;E2F3;RXRB;CDK2;BAX;WNT2B;WNT9B;APC2;BRAF;MYC;FGF2;KRAS;GRB2;MAPK1;DVL3;FGF19;E2F1;CCND1;CCNE2;WNT7B	0.0001	0.0015
hsa05225_Hepatocellular_carcinoma	28	168	590	8019	PTEN;CDKN1A;TP53;IGF1R;SMAD2;CTNNB1;TGFBR1;CDK6;BAK1;BCL2L1;GSTO2;PIK3R1;E2F3;BAX;WNT2B;WNT9B;APC2;BRAF;MYC;KRAS;GRB2;HMOX1;MAPK1;SMARCE1;DVL3;E2F1;CCND1;WNT7B	0.0002	0.0027
hsa04722_Neurotrophin_signaling_pathway	22	119	590	8019	TP53;RAP1B;IRAK4;SH2B1;ARHGDIA;IKBKB;PIK3R1;MAPK8;SH2B3;BAX;RHOA;MAPK14;BRAF;KRAS;GRB2;MAPK1;MAPK7;RPS6KA3;TRAF6;ABL1;CALML3;CRK	0.0003	0.0036
hsa04934_Cushing_syndrome	26	155	590	8019	CDKN1A;LDLR;MC2R;RAP1B;PDE11A;CTNNB1;ADCY9;CDK6;NCEH1;NR4A1;E2F3;SP1;CDK2;WNT2B;WNT9B;CREB1;APC2;BRAF;AHR;MAPK1;KMT2D;DVL3;E2F1;CCND1;CCNE2;WNT7B	0.0003	0.0036
hsa01522_Endocrine_resistance	19	98	590	8019	CDKN1A;TP53;IGF1R;ADCY9;MDM2;NCOA3;PIK3R1;E2F3;SP1;MAPK8;BAX;MAPK14;BRAF;KRAS;CARM1;GRB2;MAPK1;E2F1;CCND1	0.0004	0.0037
hsa01524_Platinum_drug_resistance	16	73	590	8019	ATP7A;CDKN1A;TP53;BIRC5;BBC3;MDM2;ERCC1;XIAP;BAK1;BCL2L1;GSTO2;PIK3R1;BAX;SLC31A1;MSH3;MAPK1	0.0004	0.0037
hsa04068_FoxO_signaling_pathway	23	131	590	8019	PTEN;CDKN1A;SOD2;IGF1R;SGK3;TGFBR1;MDM2;IKBKB;BCL2L11;PIK3R1;ATG12;MAPK8;CDK2;SETD7;MAPK14;STK4;BRAF;KRAS;GRB2;MAPK1;NLK;KLF2;CCND1	0.0004	0.0037
hsa05213_Endometrial_cancer	14	58	590	8019	PTEN;CDKN1A;TP53;CTNNB1;BAK1;PIK3R1;BAX;APC2;BRAF;MYC;KRAS;GRB2;MAPK1;CCND1	0.0004	0.0037
hsa05418_Fluid_shear_stress_and_atherosclerosis	24	139	590	8019	ITGB3;TP53;SUMO1;CTNNB1;ACVR2B;MEF2C;EDN1;CAV1;IKBKB;GSTO2;BMPR2;PIK3R1;HSP90AB1;MAPK8;ACVR2A;RHOA;MAPK14;HMOX1;PDGFB;MAPK7;HSP90B1;BMPR1A;CALML3;KLF2	0.0004	0.0037
hsa05219_Bladder_cancer	11	41	590	8019	CDKN1A;TP53;MDM2;E2F3;BRAF;MYC;KRAS;MAPK1;THBS1;E2F1;CCND1	0.0007	0.0062
hsa04141_Protein_processing_in_endoplasmic_reticulum	26	166	590	8019	DNAJB12;HERPUD1;CANX;ATXN3;EIF2AK1;EIF2AK2;SAR1A;BAK1;NSFL1C;RAD23B;DNAJC10;HSP90AB1;YOD1;STT3A;MAPK8;BAX;SSR1;UBE2D3;DERL2;HSPA4L;EDEM3;ERO1A;HSP90B1;UBE2G1;MAN1A2;CKAP4	0.0008	0.0068
hsa05205_Proteoglycans_in_cancer	30	204	590	8019	ITGB3;CDKN1A;TP53;IGF1R;SMAD2;CTNNB1;MDM2;ANK3;CAV1;FGFR1;PIK3R1;RDX;WNT2B;RHOA;MAPK14;WNT9B;BRAF;MYC;FGF2;KRAS;GRB2;IHH;MSN;PPP1CB;MAPK1;SLC9A1;THBS1;CBL;CCND1;WNT7B	0.0009	0.007
hsa05206_MicroRNAs_in_cancer	41	310	590	8019	ITGB3;PTEN;CDKN1A;TP53;FOXP1;TRIM71;CDK6;MDM2;STMN1;IGF2BP1;ZEB2;BAK1;IKBKB;MCL1;BMPR2;BCL2L11;MDM4;PIK3R1;E2F3;PIM1;RDX;HMGA2;RHOA;APC2;MYC;CCNG1;KRAS;CDC25A;GRB2;HMOX1;TNC;PDGFB;MAPK1;MAPK7;THBS1;SOCS1;ABL1;CRK;E2F1;CCND1;CCNE2	0.0009	0.007
hsa04010_MAPK_signaling_pathway	39	295	590	8019	KIT;TP53;CACNA1B;CACNB1;IGF1R;RAP1B;IRAK4;TGFBR1;MEF2C;STMN1;FLT1;FGFR1;IKBKB;NR4A1;MAPK8;SRF;MAPK14;STK4;BRAF;MYC;FGF2;KRAS;MAP3K2;ELK4;GRB2;PDGFB;MAPK1;MAPK7;RASA1;DUSP8;RPS6KA3;TRAF6;FGF19;CRK;MAPK8IP2;NLK;MKNK2;PPM1A;CACNG8	0.0011	0.0077
hsa04218_Cellular_senescence	25	160	590	8019	PTEN;CDKN1A;TP53;SERPINE1;SMAD2;LIN52;TGFBR1;CDK6;MDM2;PIK3R1;E2F3;BTRC;CDK2;MAPK14;MRE11;MYC;KRAS;CDC25A;PPP1CB;MAPK1;CALML3;E2F1;RAD50;CCND1;CCNE2	0.0011	0.0077
hsa04550_Signaling_pathways_regulating_pluripotency_of_stem_cells	23	142	590	8019	IGF1R;SMAD2;CTNNB1;ACVR2B;FGFR1;BMPR2;PIK3R1;ACVR2A;WNT2B;MAPK14;PCGF3;WNT9B;APC2;MYC;FGF2;KRAS;GRB2;MAPK1;ACVR1B;BMPR1A;DVL3;HOXA1;WNT7B	0.0011	0.0077
hsa05161_Hepatitis_B	25	162	590	8019	CDKN1A;TP53;BIRC5;IRAK4;TGFBR1;YWHAZ;IKBKB;DDX3X;PIK3R1;E2F3;MAPK8;CDK2;BAX;MAPK14;CREB1;BRAF;MYC;KRAS;STAT2;GRB2;MAPK1;YWHAB;TRAF6;E2F1;CCNE2	0.0013	0.0088
hsa05165_Human_papillomavirus_infection	42	330	590	8019	ITGB3;PTEN;CDKN1A;TP53;CTNNB1;EIF2AK2;CDK6;MDM2;PPP2R5C;HES7;PPP2R2A;BAK1;IKBKB;PKM;PIK3R1;TBPL1;CHD4;RBPJL;PPP2R5E;CDK2;BAX;WNT2B;WNT9B;CREB1;APC2;KRAS;STAT2;ATP6V1B2;GRB2;TNC;ITGA3;MAPK1;THBS1;LLGL1;DVL3;E2F1;HES1;HEYL;PARD6B;CCND1;CCNE2;WNT7B	0.0015	0.0098
hsa04390_Hippo_signaling_pathway	24	157	590	8019	NF2;SERPINE1;SMAD2;BIRC5;CTNNB1;BBC3;TGFBR1;YWHAZ;PPP2R2A;BMP2;BMPR2;BTRC;WNT2B;WNT9B;APC2;MYC;PPP1CB;YWHAB;LLGL1;BMPR1A;DVL3;PARD6B;CCND1;WNT7B	0.0017	0.0108
hsa04110_Cell_cycle	20	124	590	8019	CDKN1A;TP53;SMAD2;YWHAZ;WEE1;CDK6;MDM2;TFDP2;ORC1;ORC4;E2F3;SMC1A;CDK2;MYC;CDC25A;YWHAB;ABL1;E2F1;CCND1;CCNE2	0.0023	0.0141
hsa04137_Mitophagy	13	65	590	8019	MITF;TP53;ATG9A;RAB7B;BCL2L1;SP1;CALCOCO2;BCL2L13;MAPK8;CSNK2A1;KRAS;E2F1;MFN1	0.0026	0.0151
hsa05203_Viral_carcinogenesis	28	201	590	8019	CDKN1A;TP53;LYN;EIF2AK2;YWHAZ;CDK6;MDM2;BAK1;DDX3X;PKM;PIK3R1;TBPL1;CHD4;RBPJL;CDK2;BAX;REL;SRF;RHOA;CREB1;ACTN4;KRAS;GRB2;MAPK1;YWHAB;GTF2E1;CCND1;CCNE2	0.0026	0.0151
hsa04151_PI3K-Akt_signaling_pathway	42	354	590	8019	ITGB3;KIT;PTEN;CDKN1A;TP53;IL6R;IGF1R;SGK3;YWHAZ;CDK6;MDM2;FLT1;PPP2R5C;OSMR;FGFR1;PPP2R2A;IKBKB;BCL2L1;MCL1;NR4A1;BCL2L11;PIK3R1;HSP90AB1;PPP2R5E;PHLPP2;CDK2;CREB1;MYC;FGF2;KRAS;GRB2;TNC;ITGA3;PDGFB;MAPK1;THBS1;HSP90B1;YWHAB;FGF19;CCND1;CCNE2;PHLPP1	0.0045	0.0254
hsa05169_Epstein-Barr_virus_infection	27	201	590	8019	CDKN1A;TP53;RUNX3;ENTPD1;LYN;IRAK4;EIF2AK2;CDK6;MDM2;BAK1;IKBKB;BCL2L11;PIK3R1;E2F3;MAPK8;RBPJL;CDK2;BAX;MAPK14;MYC;STAT2;HLA-DOA;TRAF6;E2F1;HES1;CCND1;CCNE2	0.0047	0.0258
hsa04215_Apoptosis	8	32	590	8019	BIRC5;BBC3;XIAP;BAK1;BCL2L1;BCL2L11;MAPK8;BAX	0.0053	0.0283
hsa05162_Measles	20	138	590	8019	TP53;IRAK4;BBC3;EIF2AK1;EIF2AK2;CDK6;BAK1;IKBKB;BCL2L1;PIK3R1;CD28;MAPK8;CDK2;BAX;CSNK2A1;STAT2;MSN;TRAF6;CCND1;CCNE2	0.0065	0.0338
hsa04350_TGF-beta_signaling_pathway	15	94	590	8019	SMAD2;ACVR2B;TGFBR1;BMP2;BMPR2;NBL1;SP1;ACVR2A;RHOA;MYC;MAPK1;THBS1;ACVR1B;BMPR1A;SMAD6	0.008	0.0406
hsa04810_Regulation_of_actin_cytoskeleton	27	213	590	8019	ITGB3;CXCL12;PIP4K2C;FGFR1;WASF2;LIMK1;PIK3R1;RDX;MYLK3;RHOA;ACTN4;APC2;BRAF;FGF2;KRAS;PFN1;ITGA3;MSN;PDGFB;PPP1CB;MAPK1;SLC9A1;VCL;WASL;FGF19;CRK;SSH3	0.0091	0.0451
hsa05230_Central_carbon_metabolism_in_cancer	12	69	590	8019	KIT;PTEN;TP53;SLC16A3;LDHA;FGFR1;PKM;PIK3R1;MYC;KRAS;MAPK1;SLC7A5	0.0095	0.0459
hsa01521_EGFR_tyrosine_kinase_inhibitor_resistance	13	79	590	8019	PTEN;IL6R;IGF1R;BCL2L1;BCL2L11;PIK3R1;BAX;BRAF;FGF2;KRAS;GRB2;PDGFB;MAPK1	0.0105	0.0496
hsa05167_Kaposi_sarcoma-associated_herpesvirus_infection	24	186	590	8019	CDKN1A;IFNGR1;TP53;CTNNB1;LYN;EIF2AK2;CDK6;BAK1;IKBKB;PIK3R1;E2F3;MAPK8;BAX;MAPK14;CREB1;MYC;FGF2;KRAS;STAT2;PDGFB;MAPK1;CALML3;E2F1;CCND1	0.011	0.0496
hsa05202_Transcriptional_misregulation_in_cancer	24	186	590	8019	MITF;CDKN1A;TP53;IGF1R;RARA;NSD2;MEF2C;PBX3;MDM2;FLT1;BAK1;BCL2L1;CCNT1;CCNT2;SP1;RXRB;BAX;REL;HMGA2;MYC;ELK4;MLLT1;NR4A3;HOXA10	0.011	0.0496
hsa04520_Adherens_junction	12	71	590	8019	IGF1R;CTNNB1;TGFBR1;FGFR1;WASF2;RHOA;ACTN4;CSNK2A1;MAPK1;VCL;WASL;NLK	0.0114	0.0503
hsa05166_Human_T-cell_leukemia_virus_1_infection	27	219	590	8019	PTEN;CDKN1A;TP53;SMAD2;CANX;ADCY9;TGFBR1;XIAP;IKBKB;BCL2L1;PIK3R1;E2F3;TBPL1;MAPK8;CDK2;BAX;SRF;CREB1;MYC;KRAS;ELK4;HLA-DOA;MAPK1;E2F1;NFYB;CCND1;CCNE2	0.0123	0.052
hsa05217_Basal_cell_carcinoma	11	63	590	8019	CDKN1A;TP53;CTNNB1;BAK1;BMP2;BAX;WNT2B;WNT9B;APC2;DVL3;WNT7B	0.0123	0.052
hsa04919_Thyroid_hormone_signaling_pathway	17	119	590	8019	ITGB3;TP53;ATP1A2;DIO1;PFKFB2;CTNNB1;MDM2;NCOA3;THRA;PIK3R1;RXRB;MYC;NCOA1;KRAS;MAPK1;SLC9A1;CCND1	0.0128	0.053
hsa04015_Rap1_signaling_pathway	26	210	590	8019	ITGB3;KIT;GRIN2A;GRIN2B;IGF1R;RAP1B;CTNNB1;ADCY9;MAGI3;FLT1;FGFR1;PIK3R1;RHOA;MAPK14;BRAF;FGF2;KRAS;PFN1;PDGFB;MAPK1;THBS1;FGF19;CALML3;CRK;SIPA1L3;PARD6B	0.0131	0.0532
hsa04014_Ras_signaling_pathway	28	232	590	8019	KIT;GRIN2A;GRIN2B;IGF1R;RAP1B;ABL2;FLT1;FGFR1;IKBKB;BCL2L1;PIK3R1;RAB5B;SHOC2;MAPK8;REL;RHOA;STK4;FGF2;KRAS;ARF6;GRB2;PDGFB;MAPK1;RASA1;FGF19;ABL1;CALML3;PLA2G12A	0.0138	0.0539
hsa05135_Yersinia_infection	17	120	590	8019	ACTR2;IRAK4;GIT2;IKBKB;WASF2;LIMK1;PIK3R1;MAPK8;RHOA;MAPK14;ARF6;MAPK1;WASL;RPS6KA3;TRAF6;CRK;WIPF2	0.0137	0.0539
hsa05131_Shigellosis	28	236	590	8019	TP53;CAPNS1;UBE2V1;SEPTIN8;SEPTIN9;MDM2;IKBKB;BCL2L1;WASF2;PIK3R1;BTRC;CALCOCO2;ATG12;MAPK8;CCL5;BAX;UBE2D3;RHOA;MAPK14;ACTN4;PFN1;MAPK1;TLR5;VCL;WASL;TRAF6;ABL1;CRK	0.0166	0.0624
hsa05163_Human_cytomegalovirus_infection	27	225	590	8019	ITGB3;CDKN1A;TP53;IL6R;CXCL12;CTNNB1;ADCY9;CDK6;MDM2;BAK1;IKBKB;PIK3R1;E2F3;SP1;CCL5;BAX;RHOA;MAPK14;CREB1;MYC;KRAS;GRB2;MAPK1;CALML3;CRK;E2F1;CCND1	0.0163	0.0624
hsa05221_Acute_myeloid_leukemia	11	67	590	8019	KIT;RARA;IKBKB;PIK3R1;PIM1;BRAF;MYC;KRAS;GRB2;MAPK1;CCND1	0.0178	0.0657
hsa04140_Autophagy	18	137	590	8019	PTEN;IGF1R;ATG9A;LAMP2;RUBCN;RAB7B;BCL2L1;SH3GLB1;PIK3R1;ATG12;MAPK8;KRAS;MAPK1;TRAF6;SNAP29;MTMR3;RAB33B;SMCR8	0.0213	0.0746
hsa04510_Focal_adhesion	24	199	590	8019	ITGB3;PTEN;IGF1R;RAP1B;CTNNB1;FLT1;XIAP;CAV1;PIK3R1;MAPK8;MYLK3;RHOA;ACTN4;BRAF;GRB2;TNC;ITGA3;PDGFB;PPP1CB;MAPK1;THBS1;VCL;CRK;CCND1	0.0212	0.0746
hsa05211_Renal_cell_carcinoma	11	69	590	8019	CDKN1A;RAP1B;CUL2;ELOC;PIK3R1;BRAF;KRAS;GRB2;PDGFB;MAPK1;CRK	0.0212	0.0746
hsa04114_Oocyte_meiosis	17	128	590	8019	IGF1R;ADCY9;YWHAZ;PPP2R5C;CPEB3;BTRC;SMC1A;PPP2R5E;CDK2;CPEB4;MAPK14;PPP1CB;MAPK1;YWHAB;RPS6KA3;CALML3;CCNE2	0.0227	0.0765
hsa04380_Osteoclast_differentiation	17	128	590	8019	ITGB3;MITF;IFNGR1;SIRPA;CYLD;TGFBR1;IKBKB;PIK3R1;TNFRSF11A;MAPK8;MAPK14;CREB1;STAT2;GRB2;MAPK1;SOCS1;TRAF6	0.0227	0.0765
hsa04917_Prolactin_signaling_pathway	11	70	590	8019	PIK3R1;TNFRSF11A;MAPK8;MAPK14;KRAS;GRB2;MAPK1;SOCS1;SOCS5;SOCS7;CCND1	0.023	0.0765
hsa04914_Progesterone-mediated_oocyte_maturation	14	99	590	8019	IGF1R;ADCY9;CPEB3;PIK3R1;HSP90AB1;MAPK8;CDK2;CPEB4;MAPK14;BRAF;KRAS;CDC25A;MAPK1;RPS6KA3	0.0238	0.0779
hsa03015_mRNA_surveillance_pathway	13	91	590	8019	WDR33;CPSF7;PPP2R5C;PPP2R2A;PPP2R5E;RNPS1;MSI2;PCF11;PABPN1;PPP1CB;DDX39B;SYMPK;RBM8A	0.0268	0.0856
hsa04630_JAK-STAT_signaling_pathway	20	162	590	8019	CDKN1A;IFNGR1;IL6R;OSMR;BCL2L1;MCL1;PIK3R1;PIM1;MYC;IL13;STAT2;GRB2;PDGFB;SOCS1;MPL;SOCS5;SOCS7;CCND1;IL20RB;IFNLR1	0.027	0.0856
hsa05100_Bacterial_invasion_of_epithelial_cells	11	73	590	8019	CTNNB1;SEPTIN8;SEPTIN9;CAV1;WASF2;PIK3R1;RHOA;VCL;WASL;CBL;CRK	0.0292	0.0898
hsa05142_Chagas_disease_(American_trypanosomiasis)	14	102	590	8019	IFNGR1;SERPINE1;SMAD2;IRAK4;TGFBR1;GNAL;PPP2R2A;IKBKB;PIK3R1;MAPK8;CCL5;MAPK14;MAPK1;TRAF6	0.029	0.0898
hsa04012_ErbB_signaling_pathway	12	85	590	8019	CDKN1A;ABL2;PIK3R1;MAPK8;BRAF;MYC;KRAS;GRB2;MAPK1;ABL1;CBL;CRK	0.0347	0.1051
hsa04659_Th17_cell_differentiation	14	107	590	8019	IFNGR1;IL6R;RARA;SMAD2;TGFBR1;IKBKB;RXRB;HSP90AB1;MAPK8;MAPK14;AHR;HLA-DOA;MAPK1;RORA	0.0394	0.1176
hsa04216_Ferroptosis	7	40	590	8019	GSS;TP53;SLC11A2;ACSL3;HMOX1;LPCAT3;SLC7A11	0.0406	0.1194
hsa04931_Insulin_resistance	14	108	590	8019	PTEN;PPARA;SREBF1;CPT1B;PPARGC1B;IKBKB;PTPA;PIK3R1;MAPK8;CREB1;PPP1CB;RPS6KA3;MLXIP;SLC27A1	0.0418	0.1212
hsa04066_HIF-1_signaling_pathway	14	109	590	8019	CDKN1A;IFNGR1;IL6R;SERPINE1;IGF1R;LDHA;FLT1;EDN1;CUL2;ELOC;PIK3R1;HMOX1;MAPK1;MKNK2	0.0443	0.1249
hsa04144_Endocytosis	27	249	590	8019	LDLR;IGF1R;SMAD2;AP2M1;AP2B1;TGFBR1;GIT2;SPART;MDM2;IQSEC3;CAV1;SH3GLB1;RNF41;AP2A2;CHMP2B;RAB5B;VPS45;RHOA;ARF6;WASL;RAB11B;TRAF6;CBL;CAPZA1;CAPZA2;PARD6B;WIPF2	0.0439	0.1249
hsa04152_AMPK_signaling_pathway	15	120	590	8019	IGF1R;SREBF1;PFKFB2;SCD5;CPT1B;PPP2R5C;PPP2R2A;PIK3R1;RAB2A;PPP2R5E;CREB1;ADIPOR2;RAB11B;SCD;CCND1	0.0459	0.1259
hsa05168_Herpes_simplex_virus_1_infection	48	491	590	8019	ITGB3;IFNGR1;TP53;ZNF793;ZNF621;IRAK4;ZNF286A;EIF2AK1;EIF2AK2;ZNF566;ZNF268;ZNF736;ZNF430;ZNF607;ZNF641;ZNF548;BAK1;IKBKB;BCL2L1;SRSF2;ZNF587;PIK3R1;ZNF124;ZNF891;CCL5;ZNF34;BAX;ZNF708;ZNF546;ZNF556;ZNF426;ZNF677;ZNF584;ZFP1;ZNF875;ZNF253;ZNF383;ZNF81;STAT2;HLA-DOA;PPP1CB;ZNF264;TRAF6;ZNF175;EIF2B2;ZNF689;ZNF440;ZNF616	0.0456	0.1259
hsa04916_Melanogenesis	13	101	590	8019	KIT;MITF;CTNNB1;ADCY9;EDN1;WNT2B;WNT9B;CREB1;KRAS;MAPK1;DVL3;CALML3;WNT7B	0.0505	0.1367
hsa04064_NF-kappa_B_signaling_pathway	13	104	590	8019	CXCL12;CYLD;LYN;IRAK4;XIAP;IKBKB;BCL2L1;EDA2R;TNFRSF11A;ERC1;CSNK2A1;TRAF6;TRIM25	0.0597	0.1562
hsa04120_Ubiquitin_mediated_proteolysis	16	136	590	8019	UBE2W;MDM2;XIAP;CUL2;ELOC;BTRC;CUL3;UBE2D3;UBE2G1;SOCS1;TRAF6;CBL;FBXW8;UBE2Q1;UBA6;UBE2Z	0.0603	0.1562
hsa04962_Vasopressin-regulated_water_reabsorption	7	44	590	8019	ADCY9;ARHGDIA;DCTN5;RAB5B;CREB1;RAB11B;DYNLL2	0.0591	0.1562
hsa05130_Pathogenic_Escherichia_coli_infection	22	202	590	8019	MYO5A;MYO1C;TMBIM6;LYN;IRAK4;BAK1;IKBKB;WASF2;MAPK8;BAX;RHOA;MAPK14;ARF6;MAPK1;TLR5;WASL;TRAF6;ABL1;ABCF2;MYO10;CLDN1;WIPF2	0.0608	0.1562
hsa04928_Parathyroid_hormone_synthesis,_secretion_and_action	13	106	590	8019	VDR;CDKN1A;PDE4C;ADCY9;MEF2C;FGFR1;SP1;RXRB;MEF2D;RHOA;CREB1;BRAF;MAPK1	0.0665	0.1687
hsa04930_Type_II_diabetes_mellitus	7	46	590	8019	CACNA1B;IKBKB;PKM;PIK3R1;MAPK8;MAPK1;SOCS1	0.0699	0.1752
hsa04071_Sphingolipid_signaling_pathway	14	119	590	8019	PTEN;TP53;PPP2R5C;PPP2R2A;PIK3R1;MAPK8;PPP2R5E;BAX;RHOA;MAPK14;KRAS;MAPK1;SGPL1;CERS2	0.0748	0.1852
hsa04720_Long-term_potentiation	9	67	590	8019	GRIN2A;GRIN2B;RAP1B;BRAF;KRAS;PPP1CB;MAPK1;RPS6KA3;CALML3	0.0767	0.1876
hsa04721_Synaptic_vesicle_cycle	10	78	590	8019	CACNA1B;AP2M1;AP2B1;SLC6A4;UNC13A;SYT1;STX1A;AP2A2;SLC6A1;ATP6V1B2	0.0804	0.1943
hsa04211_Longevity_regulating_pathway	11	89	590	8019	TP53;SOD2;IGF1R;ADCY9;SESN1;PIK3R1;SESN3;BAX;CREB1;KRAS;ADIPOR2	0.0829	0.1957
hsa05235_PD-L1_expression_and_PD-1_checkpoint_pathway_in_cancer	11	89	590	8019	PTEN;IFNGR1;IKBKB;PIK3R1;CD28;CD274;MAPK14;CSNK2A1;KRAS;MAPK1;TRAF6	0.0829	0.1957
hsa04933_AGE-RAGE_signaling_pathway_in_diabetic_complications	12	100	590	8019	SERPINE1;SMAD2;TGFBR1;EDN1;PIK3R1;PIM1;MAPK8;BAX;MAPK14;KRAS;MAPK1;CCND1	0.0846	0.1974
hsa04150_mTOR_signaling_pathway	17	155	590	8019	PTEN;IGF1R;CASTOR2;IKBKB;PIK3R1;WNT2B;RHOA;WNT9B;BRAF;KRAS;ATP6V1B2;GRB2;MAPK1;SLC7A5;DVL3;RPS6KA3;WNT7B	0.0856	0.1975
hsa00270_Cysteine_and_methionine_metabolism	7	49	590	8019	GSS;MAT1A;AHCYL2;LDHA;BCAT1;AHCYL1;MAT2A	0.0883	0.2014
hsa04622_RIG-I-like_receptor_signaling_pathway	9	70	590	8019	CYLD;OTUD5;IKBKB;DDX3X;ATG12;MAPK8;MAPK14;TRAF6;TRIM25	0.0926	0.2079
hsa05132_Salmonella_infection	22	214	590	8019	CTNNB1;IRAK4;RAB7B;BAK1;IKBKB;RAB5B;HSP90AB1;MAPK8;BAX;RHOA;MAPK14;PLEKHM1;MYC;PFN1;ARF6;MAPK1;TLR5;HSP90B1;WASL;TRAF6;SNX9;DYNLL2	0.0932	0.2079
hsa04210_Apoptosis	15	136	590	8019	TP53;BIRC5;BBC3;XIAP;BAK1;IKBKB;BCL2L1;MCL1;BCL2L11;PIK3R1;MAPK8;BAX;KRAS;MAPK1;LMNB2	0.098	0.2113
hsa04360_Axon_guidance	19	181	590	8019	CXCL12;PLXNB1;SEMA4D;SEMA7A;SRGAP2;BMPR2;LIMK1;PIK3R1;UNC5B;EPHA7;ABLIM3;RHOA;SRGAP1;KRAS;MAPK1;RASA1;ABL1;SSH3;PARD6B	0.0976	0.2113
hsa04621_NOD-like_receptor_signaling_pathway	19	181	590	8019	IRAK4;SUGT1;ANTXR2;XIAP;CARD8;IKBKB;BCL2L1;DHX33;HSP90AB1;ATG12;MAPK8;CCL5;RHOA;TXNIP;MAPK14;STAT2;MAPK1;TRAF6;MFN1	0.0976	0.2113
hsa05164_Influenza_A	18	170	590	8019	IFNGR1;IRAK4;EIF2AK2;CDK6;BAK1;IKBKB;PIK3R1;CALCOCO2;CCL5;BAX;PABPN1;KPNA5;STAT2;HLA-DOA;MAPK1;RAB11B;TRIM25;KPNA6	0.0989	0.2113
hsa04625_C-type_lectin_receptor_signaling_pathway	12	104	590	8019	CYLD;MDM2;IKBKB;PIK3R1;MAPK8;RHOA;MAPK14;KRAS;STAT2;MAPK1;CCL22;CALML3	0.103	0.2178
hsa04657_IL-17_signaling_pathway	11	94	590	8019	IKBKB;HSP90AB1;MAPK8;MAPK14;IL13;MAPK1;MAPK6;MAPK7;CCL11;HSP90B1;TRAF6	0.1075	0.2227
hsa04915_Estrogen_signaling_pathway	15	138	590	8019	KCNJ5;RARA;ADCY9;NCOA3;PIK3R1;SP1;HSP90AB1;CREB1;NCOA1;KRAS;FKBP4;GRB2;MAPK1;HSP90B1;CALML3	0.1064	0.2227
hsa04728_Dopaminergic_synapse	14	132	590	8019	CACNA1B;GRIN2A;GRIN2B;KCNJ5;GNAL;LRTOMT;PPP2R5C;PPP2R2A;MAPK8;PPP2R5E;MAPK14;CREB1;PPP1CB;CALML3	0.1311	0.2661
hsa05017_Spinocerebellar_ataxia	11	98	590	8019	GRIN2A;GRIN2B;ATXN3;ATXN1L;PIK3R1;SP1;TBPL1;MAPK8;RBPJL;RORA;SPTBN2	0.1299	0.2661
hsa03022_Basal_transcription_factors	6	45	590	8019	TAF12;TBPL1;TAF11;GTF2E1;TAF8;GTF2H5	0.1359	0.2731
hsa05145_Toxoplasmosis	12	112	590	8019	IFNGR1;LDLR;IRAK4;XIAP;IKBKB;BCL2L1;MAPK8;MAPK14;HLA-DOA;MAPK1;SOCS1;TRAF6	0.1462	0.291
hsa00350_Tyrosine_metabolism	5	36	590	8019	ADH5;ALDH1A3;FAHD1;LRTOMT;AOC3	0.1482	0.2921
hsa04664_Fc_epsilon_RI_signaling_pathway	8	68	590	8019	LYN;PIK3R1;MAPK8;MAPK14;IL13;KRAS;GRB2;MAPK1	0.1506	0.294
hsa04978_Mineral_absorption	7	58	590	8019	ATP7A;VDR;SLC11A2;ATP1A2;SLC31A1;HMOX1;ATOX1	0.1578	0.3051
hsa04261_Adrenergic_signaling_in_cardiomyocytes	15	149	590	8019	ATP1A2;CACNB1;TPM3;ADCY9;SCN4B;PPP2R5C;PPP2R2A;PPP2R5E;MAPK14;CREB1;PPP1CB;MAPK1;SLC9A1;CALML3;CACNG8	0.1597	0.3058
hsa04910_Insulin_signaling_pathway	14	139	590	8019	SREBF1;IKBKB;PIK3R1;MAPK8;BRAF;KRAS;GRB2;PPP1CB;MAPK1;SOCS1;CALML3;CBL;CRK;MKNK2	0.1692	0.321
hsa05416_Viral_myocarditis	7	60	590	8019	EIF4G2;ABL2;CAV1;CD28;HLA-DOA;ABL1;CCND1	0.1759	0.3306
hsa00310_Lysine_degradation	7	61	590	8019	NSD2;DLST;SETD7;KMT5A;SETD1B;KMT2D;SETD1A	0.1852	0.3449
hsa01230_Biosynthesis_of_amino_acids	8	75	590	8019	MAT1A;GLUL;SHMT2;BCAT1;PKM;PYCR1;CS;MAT2A	0.2102	0.3879
hsa03320_PPAR_signaling_pathway	8	76	590	8019	CYP4A11;PPARA;SCD5;CPT1B;RXRB;ACSL3;SCD;SLC27A1	0.2194	0.3941
hsa04330_Notch_signaling_pathway	6	53	590	8019	DTX2;ATXN1L;RBPJL;DVL3;HES1;HEYL	0.2178	0.3941
hsa04961_Endocrine_and_other_factor-regulated_calcium_reabsorption	6	53	590	8019	VDR;ATP1A2;AP2M1;AP2B1;ADCY9;AP2A2	0.2178	0.3941
hsa04310_Wnt_signaling_pathway	15	160	590	8019	TP53;CTNNB1;BTRC;MAPK8;WNT2B;RHOA;WNT9B;TBL1XR1;APC2;MYC;CSNK2A1;DVL3;NLK;CCND1;WNT7B	0.2244	0.3963
hsa04927_Cortisol_synthesis_and_secretion	7	65	590	8019	LDLR;MC2R;ADCY9;NCEH1;NR4A1;SP1;CREB1	0.2245	0.3963
hsa04371_Apelin_signaling_pathway	13	137	590	8019	SERPINE1;SMAD2;ADCY9;TGFBR1;MEF2C;MEF2D;MYLK3;KRAS;MAPK1;SLC9A1;CALML3;KLF2;CCND1	0.2327	0.4072
hsa00480_Glutathione_metabolism	6	56	590	8019	GSS;GSR;RRM1;RRM2;CHAC1;GSTO2	0.252	0.4279
hsa03008_Ribosome_biogenesis_in_eukaryotes	10	105	590	8019	SNU13;RBM28;GNL3L;SPATA5;CSNK2A1;WDR3;RRP7A;LSG1;UTP6;REXO1	0.2663	0.4279
hsa03013_RNA_transport	16	179	590	8019	SUMO1;NUP58;FXR1;EIF4G2;POM121C;NUP62;KPNB1;NUP155;RNPS1;TGS1;EIF1AX;DDX39B;RBM8A;EIF1;EIF2B2;PHAX	0.2677	0.4279
hsa04024_cAMP_signaling_pathway	19	216	590	8019	MC2R;ATP1A2;GRIN2A;GRIN2B;PDE4C;PPARA;RAP1B;SSTR1;ADCY9;EDN1;PIK3R1;MAPK8;RHOA;CREB1;BRAF;PPP1CB;MAPK1;SLC9A1;CALML3	0.2651	0.4279
hsa04658_Th1_and_Th2_cell_differentiation	9	92	590	8019	IFNGR1;RUNX3;IKBKB;MAPK8;RBPJL;MAPK14;IL13;HLA-DOA;MAPK1	0.258	0.4279
hsa04666_Fc_gamma_R-mediated_phagocytosis	9	93	590	8019	LYN;WASF2;LIMK1;PIK3R1;ARF6;MAPK1;PLPP3;CRK;MYO10	0.2672	0.4279
hsa04912_GnRH_signaling_pathway	9	93	590	8019	ADCY9;MAPK8;MAPK14;KRAS;MAP3K2;GRB2;MAPK1;MAPK7;CALML3	0.2672	0.4279
hsa04920_Adipocytokine_signaling_pathway	7	69	590	8019	PPARA;CPT1B;IKBKB;RXRB;MAPK8;ACSL3;ADIPOR2	0.2664	0.4279
hsa04921_Oxytocin_signaling_pathway	14	153	590	8019	CDKN1A;CACNB1;KCNJ5;ADCY9;MEF2C;MYLK3;RHOA;KRAS;PPP1CB;MAPK1;MAPK7;CALML3;CACNG8;CCND1	0.2593	0.4279
hsa05014_Amyotrophic_lateral_sclerosis_(ALS)	6	57	590	8019	TP53;GRIN2A;GRIN2B;BCL2L1;BAX;MAPK14	0.2637	0.4279
hsa05016_Huntington_disease	23	264	590	8019	TP53;SOD2;CACNA1B;GRIN2B;ATP5F1A;AP2M1;AP2B1;BBC3;STX1A;DCTN5;DNAL1;AP2A2;SP1;TBPL1;MAPK8;NDUFA5;BAX;POLR2F;CREB1;ATP5PB;KCNJ10;POLR2D;RCOR1	0.2534	0.4279
hsa00230_Purine_metabolism	12	130	590	8019	PDE4C;AK4;RRM1;RRM2;PDE11A;ENTPD1;ADCY9;FHIT;AK2;PKM;NME4;NME6	0.271	0.4298
hsa05120_Epithelial_cell_signaling_in_Helicobacter_pylori_infection	7	70	590	8019	ADAM10;LYN;IKBKB;MAPK8;CCL5;MAPK14;ATP6V1B2	0.2771	0.4361
hsa00565_Ether_lipid_metabolism	5	47	590	8019	PAFAH2;PAFAH1B2;PLPP3;PLA2G12A;SELENOI	0.2849	0.4376
hsa04270_Vascular_smooth_muscle_contraction	12	132	590	8019	CYP4A11;IRAG1;ADCY9;ADM;EDN1;MYLK3;RHOA;BRAF;PPP1CB;MAPK1;CALML3;PLA2G12A	0.2867	0.4376
hsa04530_Tight_junction	15	169	590	8019	NF2;ACTR2;TJAP1;PPP2R2A;RDX;MAPK8;RHOA;CD1D;ACTN4;MSN;LLGL1;SYMPK;CLDN1;PARD6B;CCND1	0.2843	0.4376
hsa04935_Growth_hormone_synthesis,_secretion_and_action	11	119	590	8019	SSTR1;ADCY9;PIK3R1;MAPK8;MAPK14;CREB1;KRAS;GRB2;MAPK1;SOCS1;CRK	0.2814	0.4376
hsa05231_Choline_metabolism_in_cancer	9	98	590	8019	WASF2;PIK3R1;SP1;MAPK8;KRAS;GRB2;PDGFB;MAPK1;PLPP3	0.3142	0.476
hsa05170_Human_immunodeficiency_virus_1_infection	18	212	590	8019	IRAK4;WEE1;BAK1;IKBKB;BCL2L1;LIMK1;ELOC;PIK3R1;BTRC;MAPK8;AP1S1;BAX;MAPK14;KRAS;MAPK1;TRAF6;CALML3;CRK	0.3185	0.4789
hsa00510_N-Glycan_biosynthesis	5	50	590	8019	STT3A;ALG14;ST6GAL1;MGAT5;MAN1A2	0.3259	0.4794
hsa04213_Longevity_regulating_pathway	6	62	590	8019	SOD2;IGF1R;ADCY9;PIK3R1;CLPB;KRAS	0.3241	0.4794
hsa04918_Thyroid_hormone_synthesis	7	74	590	8019	GSR;ATP1A2;CANX;ADCY9;CREB1;HSP90B1;TTF2	0.3212	0.4794
hsa04670_Leukocyte_transendothelial_migration	10	112	590	8019	CXCL12;RAP1B;CTNNB1;PIK3R1;RHOA;MAPK14;ACTN4;MSN;VCL;CLDN1	0.3284	0.4796
hsa04062_Chemokine_signaling_pathway	16	189	590	8019	CXCL12;RAP1B;LYN;ADCY9;IKBKB;PIK3R1;CCL5;RHOA;BRAF;KRAS;STAT2;GRB2;MAPK1;CCL11;CCL22;CRK	0.3355	0.4865
hsa05133_Pertussis	7	76	590	8019	IRAK4;MAPK8;RHOA;MAPK14;MAPK1;TRAF6;CALML3	0.3437	0.4948
hsa04612_Antigen_processing_and_presentation	7	78	590	8019	CANX;KLRD1;PSME3;HSP90AB1;CREB1;HLA-DOA;NFYB	0.3663	0.5137
hsa04926_Relaxin_signaling_pathway	11	129	590	8019	SMAD2;ADCY9;TGFBR1;EDN1;PIK3R1;MAPK8;MAPK14;CREB1;KRAS;GRB2;MAPK1	0.3669	0.5137
hsa05152_Tuberculosis	15	180	590	8019	VDR;IFNGR1;IRAK4;LAMP2;RAB5B;MAPK8;BAX;RHOA;MAPK14;CREB1;HLA-DOA;MAPK1;TRAF6;CALML3;NFYB	0.3631	0.5137
hsa05321_Inflammatory_bowel_disease_(IBD)	6	65	590	8019	IFNGR1;SMAD2;IL13;HLA-DOA;RORA;TLR5	0.3611	0.5137
hsa04620_Toll-like_receptor_signaling_pathway	9	104	590	8019	IRAK4;IKBKB;PIK3R1;MAPK8;CCL5;MAPK14;MAPK1;TLR5;TRAF6	0.3725	0.5144
hsa04660_T_cell_receptor_signaling_pathway	9	104	590	8019	IKBKB;PIK3R1;CD28;MAPK8;RHOA;MAPK14;KRAS;GRB2;MAPK1	0.3725	0.5144
hsa03460_Fanconi_anemia_pathway	5	54	590	8019	FANCA;USP1;RAD51;ERCC1;HES1	0.3812	0.5229
hsa05031_Amphetamine_addiction	6	69	590	8019	GRIN2A;GRIN2B;STX1A;CREB1;PPP1CB;CALML3	0.4108	0.5597
hsa00240_Pyrimidine_metabolism	5	57	590	8019	RRM1;RRM2;ENTPD1;NME4;NME6	0.4226	0.5719
hsa00564_Glycerophospholipid_metabolism	8	98	590	8019	PLPP4;PHOSPHO1;PTDSS1;GPAT4;PLPP3;LPCAT3;PLA2G12A;SELENOI	0.4436	0.5886
hsa04611_Platelet_activation	10	124	590	8019	ITGB3;RAP1B;LYN;ADCY9;PIK3R1;MYLK3;RHOA;MAPK14;PPP1CB;MAPK1	0.4394	0.5886
hsa04925_Aldosterone_synthesis_and_secretion	8	98	590	8019	LDLR;MC2R;ATP1A2;KCNJ5;ADCY9;NR4A1;CREB1;CALML3	0.4436	0.5886
hsa04730_Long-term_depression	5	60	590	8019	IGF1R;LYN;BRAF;KRAS;MAPK1	0.4634	0.6108
hsa04540_Gap_junction	7	88	590	8019	ADCY9;KRAS;MAP3K2;GRB2;PDGFB;MAPK1;MAPK7	0.4793	0.6277
hsa04727_GABAergic_synapse	7	89	590	8019	CACNA1B;GLUL;SLC38A1;ADCY9;SLC12A5;SLC6A1;GABRQ	0.4903	0.638
hsa04971_Gastric_acid_secretion	6	76	590	8019	ATP1A2;ADCY9;MYLK3;KCNJ10;SLC9A1;CALML3	0.4963	0.6417
hsa04060_Cytokine-cytokine_receptor_interaction	22	294	590	8019	IFNGR1;IL6R;CXCL12;ACVR2B;TGFBR1;OSMR;EDA2R;BMP2;BMPR2;TNFRSF11A;ACVR2A;CCL5;IL13;CCL11;CCL22;TNFSF9;ACVR1B;BMPR1A;MPL;GDF11;IL20RB;IFNLR1	0.5031	0.6464
hsa04217_Necroptosis	12	159	590	8019	IFNGR1;GLUL;CYLD;EIF2AK2;SPATA2;XIAP;CHMP2B;HSP90AB1;MAPK8;BAX;PPIA;STAT2	0.5104	0.6476
hsa05140_Leishmaniasis	6	77	590	8019	IFNGR1;IRAK4;MAPK14;HLA-DOA;MAPK1;TRAF6	0.5082	0.6476
hsa05323_Rheumatoid_arthritis	7	93	590	8019	CXCL12;FLT1;CD28;TNFRSF11A;CCL5;ATP6V1B2;HLA-DOA	0.5338	0.6731
hsa04932_Non-alcoholic_fatty_liver_disease_(NAFLD)	11	149	590	8019	IL6R;PPARA;SREBF1;IKBKB;BCL2L11;PIK3R1;MAPK8;NDUFA5;BAX;ADIPOR2;MLXIP	0.5412	0.6782
hsa03010_Ribosome	11	153	590	8019	RPL23;RPL27A;RPS3A;RPS24;UBA52;RPL15;RPL13A;MRPS16;RSL24D1;MRPS10;MRPL17	0.5743	0.704
hsa04022_cGMP-PKG_signaling_pathway	12	167	590	8019	ATP1A2;IRAG1;ADCY9;MEF2C;MEF2D;SRF;MYLK3;RHOA;CREB1;PPP1CB;MAPK1;CALML3	0.5745	0.704
hsa04662_B_cell_receptor_signaling_pathway	6	82	590	8019	LYN;IKBKB;PIK3R1;KRAS;GRB2;MAPK1	0.5659	0.704
hsa04713_Circadian_entrainment	7	97	590	8019	GRIN2A;GRIN2B;KCNJ5;ADCY9;CREB1;MAPK1;CALML3	0.5757	0.704
hsa04668_TNF_signaling_pathway	8	112	590	8019	EDN1;IKBKB;PIK3R1;MAPK8;CCL5;MAPK14;CREB1;MAPK1	0.5844	0.7104
hsa04070_Phosphatidylinositol_signaling_system	7	99	590	8019	PTEN;IP6K2;IP6K1;PIP4K2C;PIK3R1;CALML3;MTMR3	0.596	0.7159
hsa04640_Hematopoietic_cell_lineage	7	99	590	8019	ITGB3;KIT;IL6R;CD59;CD1D;HLA-DOA;ITGA3	0.596	0.7159
hsa00982_Drug_metabolism	5	72	590	8019	ADH5;ALDH1A3;CYP1A2;GSTO2;FMO4	0.6147	0.7172
hsa04260_Cardiac_muscle_contraction	6	86	590	8019	ATP1A2;CACNB1;TPM3;ASPH;SLC9A1;CACNG8	0.6096	0.7172
hsa04724_Glutamatergic_synapse	8	114	590	8019	GRIN2A;GRIN2B;GLUL;SLC38A1;ADCY9;GRIK4;SHANK3;MAPK1	0.6032	0.7172
hsa04750_Inflammatory_mediator_regulation_of_TRP_channels	7	100	590	8019	CYP4A11;ADCY9;PIK3R1;MAPK8;MAPK14;PPP1CB;CALML3	0.6059	0.7172
hsa04976_Bile_secretion	5	72	590	8019	LDLR;ATP1A2;ADCY9;NCEH1;SLC9A1	0.6147	0.7172
hsa05146_Amoebiasis	7	102	590	8019	GNAL;RAB7B;PIK3R1;RAB5B;CD1D;ACTN4;VCL	0.6254	0.7255
hsa04072_Phospholipase_D_signaling_pathway	10	148	590	8019	KIT;ADCY9;PIK3R1;RHOA;KRAS;ARF6;GRB2;PDGFB;MAPK1;PLPP3	0.648	0.7463
hsa05410_Hypertrophic_cardiomyopathy_(HCM)	6	90	590	8019	ITGB3;CACNB1;TPM3;EDN1;ITGA3;CACNG8	0.6507	0.7463
hsa04922_Glucagon_signaling_pathway	7	106	590	8019	PPARA;LDHA;CPT1B;PKM;CREB1;CALML3;SIK2	0.6626	0.7514
hsa05032_Morphine_addiction	6	91	590	8019	CACNA1B;KCNJ5;PDE4C;PDE11A;ADCY9;GABRQ	0.6605	0.7514
hsa05412_Arrhythmogenic_right_ventricular_cardiomyopathy_(ARVC)	5	77	590	8019	ITGB3;CACNB1;CTNNB1;ITGA3;CACNG8	0.6697	0.7553
hsa00983_Drug_metabolism	5	79	590	8019	RRM1;RRM2;GSTO2;NME4;NME6	0.6902	0.7698
hsa03018_RNA_degradation	5	79	590	8019	C1D;CNOT2;CNOT6L;BTG2;TOB2	0.6902	0.7698
hsa05414_Dilated_cardiomyopathy_(DCM)	6	96	590	8019	ITGB3;CACNB1;TPM3;ADCY9;ITGA3;CACNG8	0.7071	0.7844
hsa04725_Cholinergic_synapse	7	112	590	8019	CACNA1B;ADCY9;KCNQ5;PIK3R1;CREB1;KRAS;MAPK1	0.7141	0.7878
hsa04061_Viral_protein_interaction_with_cytokine_and_cytokine_receptor	6	100	590	8019	IL6R;CXCL12;CCL5;CCL11;CCL22;IL20RB	0.741	0.8131
hsa04514_Cell_adhesion_molecules_(CAMs)	9	147	590	8019	NFASC;CD276;CD28;CD274;ICOSLG;CD226;HLA-DOA;CLDN1;VSIR	0.748	0.8164
hsa04723_Retrograde_endocannabinoid_signaling	9	148	590	8019	CACNA1B;KCNJ5;ADCY9;NAPEPLD;MAPK8;NDUFA5;MAPK14;MAPK1;GABRQ	0.7545	0.8173
hsa04972_Pancreatic_secretion	6	102	590	8019	ATP1A2;RAP1B;ADCY9;RHOA;SLC9A1;PLA2G12A	0.7569	0.8173
hsa03040_Spliceosome	9	149	590	8019	SNU13;HNRNPC;SRSF10;SRSF2;ISY1;CDC5L;DDX39B;RBM8A;SF3B3	0.761	0.8174
hsa04145_Phagosome	9	152	590	8019	ITGB3;CANX;LAMP2;RAB7B;RAB5B;ATP6V1B2;HLA-DOA;THBS1;COLEC12	0.7796	0.8329
hsa04714_Thermogenesis	14	231	590	8019	ATP5F1A;ADCY9;CPT1B;FGFR1;NDUFA5;COX18;MAPK14;CREB1;ACSL3;KRAS;ATP5PB;GRB2;SMARCE1;RPS6KA3	0.7925	0.8423
hsa05010_Alzheimer_disease	10	171	590	8019	GRIN2A;GRIN2B;ATP5F1A;ADAM10;RTN3;NDUFA5;ATP5PB;MAPK1;CALML3;BACE2	0.7994	0.8452
hsa04650_Natural_killer_cell_mediated_cytotoxicity	7	131	590	8019	IFNGR1;KLRD1;PIK3R1;BRAF;KRAS;GRB2;MAPK1	0.8403	0.8819
hsa04726_Serotonergic_synapse	6	115	590	8019	CACNA1B;KCNJ5;SLC6A4;BRAF;KRAS;MAPK1	0.8428	0.8819
hsa05034_Alcoholism	10	184	590	8019	GRIN2A;GRIN2B;SLC29A1;CREB1;BRAF;KRAS;GRB2;PPP1CB;MAPK1;CALML3	0.8603	0.8956
hsa01200_Carbon_metabolism	5	117	590	8019	ADH5;SHMT2;PKM;DLST;CS	0.9256	0.9587
hsa01100_Metabolic_pathways	91	1489	590	8019	ASPA;EXT1;GSS;PTEN;MAT1A;PAFAH2;SUOX;GSR;ADH5;ALDH1A3;CYP1A2;CYP4A11;PDE4C;ATP5F1A;ECHDC1;AK4;PFKFB2;FAHD1;RRM1;GLUL;RRM2;SCD5;NSD2;PDE11A;ENTPD1;ADCY9;CSGALNACT1;AHCYL2;LDHA;CHAC1;PHOSPHO1;LRTOMT;PIP4K2C;IVD;FHIT;SHMT2;BCAT1;PAFAH1B2;SLC33A1;GSTO2;AK2;PIGO;PKM;AHCYL1;DLST;PTGES2;SMOX;AOC3;STT3A;PYCR1;NDUFA5;VKORC1L1;BPNT1;NME4;PTDSS1;ALG14;SETD7;NME6;CARNMT1;KMT5A;SETD1B;ST6GAL1;ACSL3;GPAT4;NEU3…	0.9531	0.9777
hsa04142_Lysosome	5	128	590	8019	SLC11A2;LAMP2;GGA3;AP1S1;MFSD8	0.9536	0.9777
hsa04020_Calcium_signaling_pathway	8	193	590	8019	CACNA1B;GRIN2A;PTAFR;ADCY9;GNAL;ASPH;MYLK3;CALML3	0.9677	0.9822
hsa05322_Systemic_lupus_erythematosus	5	133	590	8019	GRIN2A;GRIN2B;CD28;ACTN4;HLA-DOA	0.9628	0.9822
hsa05012_Parkinson_disease	5	142	590	8019	ATP5F1A;GNAL;NDUFA5;ATP5PB;UBE2G1	0.9752	0.9849
hsa04080_Neuroactive_ligand-receptor_interaction	11	340	590	8019	MC2R;GRIN2A;GRIN2B;PTAFR;SSTR1;ADM;EDN1;THRA;GRIK4;NPBWR1;GABRQ	0.9991	1
hsa04740_Olfactory_transduction	5	448	590	8019	GNAL;SLC24A4;OR7D2;OR6A2;CALML3	1	1
R-HSA-8943724_Regulation of PTEN gene transcription	22	98	805	10876	TP53;CHD3;CHD4;MBD3;MTA3;CBX6;PHC3;SALL4;MAPK1;RCOR1;CBX8;GATAD2B	0	0
R-HSA-2559585_Oncogene Induced Senescence	13	38	805	10876	TP53;TNRC6B;UBA52;CDK6;MDM2;TFDP2;MDM4;E2F3;SP1;AGO1;MAPK1;E2F1	0	0
R-HSA-2426168_Activation of gene expression by SREBF (SREBP)	15	47	805	10876	PPARA;SREBF1;SP1;CHD9;TGS1;TBL1XR1;NCOA1;CARM1;SREBF2;SCD;MTF1;NFYB	0	0
R-HSA-1989781_PPARA activates gene expression	25	132	805	10876	CYP4A11;PPARA;SREBF1;PPARGC1B;NCOA3;SP1;RXRB;CHD9;TGS1;TBL1XR1;NCOA1;CARM1;AHR;RORA;SREBF2;MTF1;NFYB;MED28;SLC27A1	0.0001	0.005
R-HSA-2029482_Regulation of actin dynamics for phagocytic cup formation	20	93	805	10876	MYO5A;NF2;ACTR2;MYO1C;WASF2;LIMK1;HSP90AB1;GRB2;MAPK1;WASL;ABL1;CRK;MYO10;WIPF2	0.0001	0.005
R-HSA-1368082_RORA activates gene expression	9	20	805	10876	PPARA;SREBF1;CHD9;TGS1;TBL1XR1;NCOA1;CARM1;RORA	0.0001	0.005
R-HSA-400253_Circadian Clock	16	68	805	10876	PPARA;UBA52;CRY2;MEF2C;BTRC;MEF2D;CHD9;TGS1;CREB1;TBL1XR1;NCOA1;CARM1;PPP1CB;RORA	0.0002	0.0085
R-HSA-6807505_RNA polymerase II transcribes snRNA genes	24	140	805	10876	CCNT1;CCNT2;SP1;TAF11;RPRD2;POLR2F;RPRD1A;PCF11;POLR2D;GTF2E1;NABP2;PHAX;TAF8	0.0004	0.0148
R-HSA-2151201_Transcriptional activation of mitochondrial biogenesis	14	61	805	10876	SOD2;PPARA;MEF2C;PPARGC1B;MEF2D;CHD9;TGS1;CREB1;GABPB1;TBL1XR1;NCOA1;CARM1	0.0006	0.0198
R-HSA-69202_Cyclin E associated events during G1/S transition	9	28	805	10876	CDKN1A;LIN52;WEE1;TFDP2;CDK2;MYC;CDC25A;E2F1;CCNE2	0.0008	0.0223
R-HSA-912631_Regulation of signaling by CBL	10	35	805	10876	UBA52;LYN;PIK3R1;GRB2;CBL;CRK	0.0009	0.0223
R-HSA-8866904_Negative regulation of activity of TFAP2 (AP-2) family transcription factors	7	17	805	10876	SUMO1;TFAP2A;KCTD15;TFAP2B	0.0009	0.0223
R-HSA-383280_Nuclear Receptor transcription pathway	12	52	805	10876	VDR;RARA;RARB;PPARA;ESRRG;THRA;NR4A1;RXRB;NR6A1;NRBP1;RORA;NR4A3	0.0013	0.0257
R-HSA-1433559_Regulation of KIT signaling	7	18	805	10876	KIT;LYN;SH2B3;GRB2;SOCS1;CBL	0.0012	0.0257
R-HSA-6785807_Interleukin-4 and Interleukin-13 signaling	19	108	805	10876	CDKN1A;TP53;IL6R;BIRC5;BCL2L1;MCL1;PIK3R1;PIM1;MYC;IL13;FGF2;HMOX1;RORA;CCL11;CCL22;HSP90B1;SOCS1;SOCS5;CCND1	0.0013	0.0257
R-HSA-6804116_TP53 Regulates Transcription of Genes Involved in G1 Cell Cycle Arrest	6	14	805	10876	CDKN1A;TP53;ZNF385A;CDK2;E2F1;CCNE2	0.0018	0.0334
R-HSA-198753_ERK/MAPK targets	7	20	805	10876	MEF2C;MAPK14;MAPK1;MAPK7;RPS6KA3	0.002	0.0349
R-HSA-3232118_SUMOylation of transcription factors	7	22	805	10876	MITF;TP53;SUMO1;TFAP2A;MDM2;TFAP2B	0.003	0.0485
R-HSA-1502540_Signaling by Activin	6	16	805	10876	SMAD2;ACVR2B;ACVR2A;ACVR1B	0.0031	0.0485
R-HSA-6802952_Signaling by BRAF and RAF fusions	13	67	805	10876	ITGB3;RAP1B;FXR1;TRAK1;BCL2L11;QKI;BRAF;MPRIP;KRAS;PEBP1;MAPK1;VCL;YWHAB	0.0033	0.049
R-HSA-69231_Cyclin D associated events in G1	10	44	805	10876	CDKN1A;UBA52;LYN;CDK6;PPP2R2A;TFDP2;E2F3;ABL1;E2F1;CCND1	0.0036	0.0509
R-HSA-69656_Cyclin A:Cdk2-associated events at S phase entry	8	30	805	10876	CDKN1A;LIN52;WEE1;TFDP2;CDK2;MYC;CDC25A;E2F1	0.0039	0.0525
R-HSA-2173796_SMAD2/SMAD3:SMAD4 heterotrimer regulates transcription	9	38	805	10876	SERPINE1;SMAD2;UBA52;TFDP2;CCNT1;CCNT2;SP1;MYC	0.0045	0.0525
R-HSA-5689896_Ovarian tumor domain proteases	9	38	805	10876	PTEN;TP53;UBA52;OTUD5;YOD1;RHOA;TRAF6;TRIM25;OTUD7B	0.0045	0.0525
R-HSA-5675221_Negative regulation of MAPK pathway	9	38	805	10876	UBA52;PPP2R5C;PPP2R5E;BRAF;KRAS;PEBP1;MAPK1;YWHAB;DUSP8	0.0045	0.0525
R-HSA-1362277_Transcription of E2F targets under negative control by DREAM complex	8	31	805	10876	LIN52;TFDP2;MYC;CDC25A;E2F1	0.0046	0.0525
R-HSA-3928662_EPHB-mediated forward signaling	12	64	805	10876	GRIN2B;ACTR2;LYN;LIMK1;RHOA;RASA1;WASL	0.0059	0.0649
R-HSA-9634638_Estrogen-dependent nuclear events downstream of ESR-membrane signaling	7	27	805	10876	UHMK1;SRF;CREB1;MAPK1;CCND1	0.0077	0.0653
R-HSA-4641262_Disassembly of the destruction complex and recruitment of AXIN to the membrane	11	57	805	10876	CTNNB1;PPP2R5C;CAV1;PPP2R5E;DVL3;AMER1	0.0068	0.0653
R-HSA-8856828_Clathrin-mediated endocytosis	19	130	805	10876	LDLR;ACTR2;AP2M1;AP2B1;UBA52;AGFG1;SYT1;SYT2;PACSIN1;TGOLN2;AP2A2;RAB5B;GAPVD1;AAK1;ARF6;GRB2;WASL;CBL;SNX9	0.0075	0.0653
R-HSA-6804760_Regulation of TP53 Activity through Methylation	6	19	805	10876	TP53;UBA52;MDM2;MDM4;KMT5A;JMY	0.0062	0.0653
R-HSA-400206_Regulation of lipid metabolism by PPARalpha	6	20	805	10876	PPARA;CHD9;TGS1;TBL1XR1;NCOA1;CARM1	0.0075	0.0653
R-HSA-168927_TICAM1, RIP1-mediated IKK complex recruitment	6	20	805	10876	UBE2V1;UBA52;IKBKB;UBE2D3;TRAF6;PEDS1-UBE2V1	0.0075	0.0653
R-HSA-69205_G1/S-Specific Transcription	8	34	805	10876	LIN52;RRM2;TFDP2;ORC1;E2F6;E2F1	0.0074	0.0653
R-HSA-8986944_Transcriptional Regulation by MECP2	7	26	805	10876	PTEN;TNRC6B;AGO2;AGO1	0.0065	0.0653
R-HSA-5663213_RHO GTPases Activate WASPs and WAVEs	12	67	805	10876	ACTR2;WASF2;GRB2;MAPK1;WASL;ABL1;WIPF2	0.008	0.0658
R-HSA-6811558_PI5P, PP2A and IER3 Regulate PI3K/AKT Signaling	16	103	805	10876	KIT;IRAK4;PIP4K2C;PPP2R5C;FGFR1;PIK3R1;CD28;PPP2R5E;FGF2;GRB2;PDGFB;MAPK1;STRN;IER3;TRAF6;FGF19	0.0082	0.0658
R-HSA-6811438_Intra-Golgi traffic	9	44	805	10876	RGP1;BET1L;VPS45;RAB30;STX6;GOLIM4;SNAP29;MAN1A2;RAB33B	0.01	0.0705
R-HSA-6802948_Signaling by high-kinase activity BRAF mutants	8	36	805	10876	ITGB3;RAP1B;BRAF;KRAS;PEBP1;MAPK1;VCL;YWHAB	0.0098	0.0705
R-HSA-201451_Signaling by BMP	7	28	805	10876	ACVR2B;BMP2;BMPR2;ACVR2A;UBE2D3;BMPR1A;SMAD6	0.0091	0.0705
R-HSA-937039_IRAK1 recruits IKK complex	5	15	805	10876	UBE2V1;UBA52;IKBKB;TRAF6;PEDS1-UBE2V1	0.0102	0.0705
R-HSA-975144_IRAK1 recruits IKK complex upon TLR7/8 or 9 stimulation	5	15	805	10876	UBE2V1;UBA52;IKBKB;TRAF6;PEDS1-UBE2V1	0.0102	0.0705
R-HSA-975110_TRAF6 mediated IRF7 activation in TLR7/8 or 9 signaling	5	15	805	10876	UBE2V1;UBA52;IRAK4;TRAF6;PEDS1-UBE2V1	0.0102	0.0705
R-HSA-983231_Factors involved in megakaryocyte development and platelet production	17	116	805	10876	TP53;PHF21A;CBX5;WEE1;SH2B1;VPS45;CDK2;SH2B3;MAFG;ABL1;CAPZA1;CAPZA2;RCOR1;MFN1	0.0107	0.0719
R-HSA-1181150_Signaling by NODAL	6	22	805	10876	SMAD2;ACVR2B;ACVR2A;ACVR1B;DAND5	0.0109	0.0719
R-HSA-1368108_BMAL1:CLOCK,NPAS2 activates circadian gene expression	7	30	805	10876	SERPINE1;PPARA;CHD9;TGS1;TBL1XR1;NCOA1;CARM1	0.0123	0.0794
R-HSA-1295596_Spry regulation of FGF signaling	5	16	805	10876	UBA52;BRAF;GRB2;MAPK1;CBL	0.0126	0.0796
R-HSA-8878166_Transcriptional regulation by RUNX2	5	17	805	10876	CDKN1A;BMP2;BAX;HAND2;CCND1	0.0154	0.0915
R-HSA-177504_Retrograde neurotrophin signalling	6	24	805	10876	AP2M1;AP2B1;AP2A2	0.0153	0.0915
R-HSA-5654733_Negative regulation of FGFR4 signaling	6	24	805	10876	UBA52;FGF2;GRB2;MAPK1;FGF19;CBL	0.0153	0.0915
R-HSA-983168_Antigen processing: Ubiquitination & Proteasome degradation	35	309	805	10876	UBE2W;UBE2V1;UBA52;TRIM71;AREL1;FBXL19;FBXL20;CUL2;PSMB2;RNF14;ASB6;ELOC;RNF41;BTRC;CUL3;PSME3;UBE2D3;FBXW2;PSMD10;UBE2G1;SOCS1;LNPEP;FBXW8;MYLIP;RLIM;FBXO40;UBE2Q1;KLHL11;UBA6;UBE2Z;ASB13;SPSB1;ZNRF1;RNF144B;PEDS1-UBE2V1	0.0158	0.092
R-HSA-937041_IKK complex recruitment mediated by RIP1	6	25	805	10876	UBE2V1;UBA52;IKBKB;UBE2D3;TRAF6;PEDS1-UBE2V1	0.0179	0.0926
R-HSA-72187_mRNA 3-end processing	10	58	805	10876	WDR33;CPSF7;SRSF2;CHTOP;RNPS1;PCF11;PABPN1;DDX39B;SYMPK;RBM8A	0.0182	0.0926
R-HSA-8934593_Regulation of RUNX1 Expression and Activity	5	18	805	10876	TNRC6B;CDK6;AGO2;AGO1;CCND1	0.0185	0.0926
R-HSA-73762_RNA Polymerase I Transcription Initiation	11	66	805	10876	CHD3;UBTF;CHD4;MBD3;MTA3;POLR2F;POLR1A;GATAD2B;GTF2H5	0.0167	0.0926
R-HSA-5674135_MAP2K and MAPK activation	8	40	805	10876	ITGB3;RAP1B;BRAF;KRAS;PEBP1;MAPK1;VCL;YWHAB	0.0164	0.0926
R-HSA-1655829_Regulation of cholesterol biosynthesis by SREBP (SREBF)	5	18	805	10876	SREBF1;KPNB1;SREBF2	0.0185	0.0926
R-HSA-6804114_TP53 Regulates Transcription of Genes Involved in G2 Cell Cycle Arrest	5	18	805	10876	TP53;ZNF385A;TFDP2;BAX;CARM1	0.0185	0.0926
R-HSA-210991_Basigin interactions	6	25	805	10876	SLC16A3;CAV1;PPIA;ITGA3;SLC7A5;SLC7A11	0.0179	0.0926
R-HSA-375165_NCAM signaling for neurite out-growth	7	33	805	10876	FGFR1;CREB1;KRAS;GRB2;MAPK1;SPTBN2	0.0187	0.0926
R-HSA-8875360_InlB-mediated entry of Listeria monocytogenes into host cell	6	26	805	10876	UBA52;GRB2;CBL	0.0208	0.0981
R-HSA-5654726_Negative regulation of FGFR1 signaling	6	26	805	10876	UBA52;FGFR1;FGF2;GRB2;MAPK1;CBL	0.0208	0.0981
R-HSA-2173791_TGF-beta receptor signaling in EMT (epithelial to mesenchymal transition)	6	26	805	10876	FKBP1A;UBA52;TGFBR1;RHOA	0.0208	0.0981
R-HSA-3000170_Syndecan interactions	7	34	805	10876	ITGB3;COL5A2;CASK;FGF2;TNC;THBS1	0.0212	0.0984
R-HSA-77595_Processing of Intronless Pre-mRNAs	5	19	805	10876	WDR33;CPSF7;PCF11;PABPN1;SYMPK	0.0221	0.0995
R-HSA-1236382_Constitutive Signaling by Ligand-Responsive EGFR Cancer Variants	5	19	805	10876	UBA52;PIK3R1;KRAS;GRB2;CBL	0.0221	0.0995
R-HSA-8953750_Transcriptional Regulation by E2F6	7	35	805	10876	RRM2;CBX5;RAD51;TFDP2;E2F6;PHC3;E2F1	0.024	0.1048
R-HSA-8866652_Synthesis of active ubiquitin: roles of E1 and E2 enzymes	7	35	805	10876	UBE2W;UBA52;UBE2G1;UBA6;UBE2Z	0.024	0.1048
R-HSA-2559580_Oxidative Stress Induced Senescence	17	129	805	10876	TP53;TNRC6B;UBA52;KDM6B;CDK6;MDM2;TFDP2;MDM4;E2F3;MAPK8;CBX6;PHC3;MAPK14;AGO1;MAPK1;E2F1;CBX8	0.0248	0.1056
R-HSA-437239_Recycling pathway of L1	12	80	805	10876	AP2M1;AP2B1;AP2A2;RDX;MSN;MAPK1;RPS6KA3	0.0249	0.1056
R-HSA-8964038_LDL clearance	5	20	805	10876	LDLR;AP2M1;AP2B1;NCEH1;AP2A2	0.0261	0.1062
R-HSA-6803204_TP53 Regulates Transcription of Genes Involved in Cytochrome C Release	5	20	805	10876	TP53;BBC3;TP53INP1;AIFM2;BAX	0.0261	0.1062
R-HSA-170968_Frs2-mediated activation	5	20	805	10876	BRAF;MAPK1;YWHAB	0.0261	0.1062
R-HSA-6804757_Regulation of TP53 Degradation	7	36	805	10876	TP53;UBA52;MDM2;PPP2R5C;MDM4;CDK2;CCNG1	0.027	0.1069
R-HSA-2173788_Downregulation of TGF-beta receptor signaling	7	36	805	10876	SMAD2;UBA52;TGFBR1;PMEPA1;PPP1CB	0.027	0.1069
R-HSA-4090294_SUMOylation of intracellular receptors	7	37	805	10876	VDR;RARA;PPARA;SUMO1;THRA;RORA	0.0302	0.1161
R-HSA-9029569_NR1H3 & NR1H2 regulate gene expression linked to cholesterol transport and efflux	7	37	805	10876	TNRC6B;AGO2;RXRB;ARL4C;AGO1;TBL1XR1;NCOA1	0.0302	0.1161
R-HSA-5362517_Signaling by Retinoic Acid	5	21	805	10876	RARA;RARB;PDK3;CPT1B;RXRB	0.0305	0.1161
R-HSA-186763_Downstream signal transduction	6	29	805	10876	PIK3R1;KRAS;GRB2;PDGFB;RASA1;CRK	0.0312	0.1173
R-HSA-6802946_Signaling by moderate kinase activity BRAF mutants	8	47	805	10876	ITGB3;RAP1B;BRAF;KRAS;PEBP1;MAPK1;VCL;YWHAB	0.0345	0.125
R-HSA-6802955_Paradoxical activation of RAF signaling by kinase inactive BRAF	8	47	805	10876	ITGB3;RAP1B;BRAF;KRAS;PEBP1;MAPK1;VCL;YWHAB	0.0345	0.125
R-HSA-9649948_Signaling downstream of RAS mutants	8	47	805	10876	ITGB3;RAP1B;BRAF;KRAS;PEBP1;MAPK1;VCL;YWHAB	0.0345	0.125
R-HSA-499943_Interconversion of nucleotide di- and triphosphates	6	30	805	10876	GSR;AK4;RRM1;RRM2;AK2;NME4	0.0354	0.1252
R-HSA-5654732_Negative regulation of FGFR3 signaling	5	22	805	10876	UBA52;FGF2;GRB2;MAPK1;CBL	0.0354	0.1252
R-HSA-168638_NOD1/2 Signaling Pathway	7	39	805	10876	UBE2V1;UBA52;CYLD;IKBKB;MAPK14;TRAF6;PEDS1-UBE2V1	0.0374	0.1307
R-HSA-5628897_TP53 Regulates Metabolic Genes	12	87	805	10876	PTEN;TP53;GSR;TNRC6B;YWHAZ;AGO2;SESN1;SESN3;COX18;AGO1;YWHAB;SCO1	0.0408	0.1329
R-HSA-6804758_Regulation of TP53 Activity through Acetylation	5	23	805	10876	TP53;CHD3;CHD4;MBD3;GATAD2B	0.0407	0.1329
R-HSA-8951664_Neddylation	26	234	805	10876	BIRC5;UBA52;FBXL19;FBXL20;CUL2;PSMB2;ASB6;ELOC;BTRC;CUL3;PSME3;WDTC1;DCAF5;UBE2D3;FBXW2;PSMD10;DCAF7;FBXW8;SOCS5;FEM1B;FBXO40;KLHL11;FEM1A;DDA1;ASB13;SPSB1	0.0392	0.1329
R-HSA-114608_Platelet degranulation	16	128	805	10876	ITGB3;SERPINE1;LAMP2;CALU;CYRIB;TAGLN2;GTPBP2;PPIA;ACTN4;PFN1;CLU;PDGFB;THBS1;VCL;LGALS3BP;NHLRC2	0.0416	0.1329
R-HSA-73856_RNA Polymerase II Transcription Termination	10	67	805	10876	WDR33;CPSF7;SRSF2;CHTOP;RNPS1;PCF11;PABPN1;DDX39B;SYMPK;RBM8A	0.0392	0.1329
R-HSA-450321_JNK (c-Jun kinases) phosphorylation and activation mediated by activated human TAK1	5	23	805	10876	UBE2V1;UBA52;MAPK8;TRAF6;PEDS1-UBE2V1	0.0407	0.1329
R-HSA-73980_RNA Polymerase III Transcription Termination	5	23	805	10876	NFIA;NFIC;NFIX;POLR2F;POLR3D	0.0407	0.1329
R-HSA-936440_Negative regulators of DDX58/IFIH1 signaling	7	40	805	10876	UBA52;CYLD;OTUD5;ATG12;UBE2D3;TRIM25	0.0415	0.1329
R-HSA-9018519_Estrogen-dependent gene expression	18	150	805	10876	CXCL12;TNRC6B;TLE3;AGO2;NCOA3;CCNT1;SP1;KANK1;HSP90AB1;SMC1A;POLR2F;AGO1;MYC;NCOA1;CARM1;FKBP4;POLR2D;CCND1	0.0437	0.1381
R-HSA-933542_TRAF6 mediated NF-kB activation	6	32	805	10876	NKIRAS2;IKBKB;TRAF6;TRIM25	0.0446	0.1394
R-HSA-450302_activated TAK1 mediates p38 MAPK activation	5	24	805	10876	UBE2V1;UBA52;MAPK14;TRAF6;PEDS1-UBE2V1	0.0465	0.1424
R-HSA-9027284_Erythropoietin activates RAS	5	24	805	10876	LYN;KRAS;GRB2	0.0465	0.1424
R-HSA-445989_TAK1 activates NFkB by phosphorylation and activation of IKKs complex	6	33	805	10876	NKIRAS2;UBE2V1;UBA52;IKBKB;TRAF6;PEDS1-UBE2V1	0.0497	0.1491
R-HSA-5655302_Signaling by FGFR1 in disease	6	33	805	10876	FGFR1;PIK3R1;CEP43;FGF2;KRAS;GRB2	0.0497	0.1491
R-HSA-3769402_Deactivation of the beta-catenin transactivating complex	7	42	805	10876	UBA52;CTNNB1;TLE3;YWHAZ;XIAP;BTRC;KMT2D	0.0503	0.1494
R-HSA-525793_Myogenesis	8	52	805	10876	CTNNB1;MEF2C;MEF2D;MAPK14;ABL1	0.0537	0.1579
R-HSA-6804756_Regulation of TP53 Activity through Phosphorylation	12	92	805	10876	TP53;UBA52;TAF12;TP53INP1;MDM2;MDM4;TAF11;CDK2;MAPK14;MRE11;CSNK2A1;RAD50	0.0558	0.1625
R-HSA-1433557_Signaling by SCF-KIT	7	44	805	10876	KIT;LYN;PIK3R1;KRAS;GRB2	0.0602	0.1687
R-HSA-416572_Sema4D induced cell migration and growth-cone collapse	5	26	805	10876	PLXNB1;SEMA4D;LIMK1;RHOA	0.0594	0.1687
R-HSA-1169408_ISG15 antiviral mechanism	10	73	805	10876	NUP58;UBA52;EIF4G2;EIF2AK2;NUP62;KPNB1;NUP155;KPNA5;TRIM25;ARIH1	0.0601	0.1687
R-HSA-2730905_Role of LAT2/NTAL/LAB on calcium mobilization	5	26	805	10876	LYN;PIK3R1;GRB2	0.0594	0.1687
R-HSA-2173795_Downregulation of SMAD2/3:SMAD4 transcriptional activity	6	35	805	10876	SMAD2;UBA52;UBE2D3;PPM1A	0.0611	0.1696
R-HSA-3238698_WNT ligand biogenesis and trafficking	7	45	805	10876	TMED5;WNT2B;WNT9B;WNT7B	0.0656	0.1804
R-HSA-5654727_Negative regulation of FGFR2 signaling	5	27	805	10876	UBA52;FGF2;GRB2;MAPK1;CBL	0.0666	0.1815
R-HSA-8873719_RAB geranylgeranylation	9	65	805	10876	RAB19;RAB7B;RAB2A;RAB5B;RAB30;RAB15;RAB11B;RAB1B;RAB33B	0.0687	0.1855
R-HSA-8854214_TBC/RABGAPs	7	46	805	10876	RAB7B;GGA3;TBC1D24;RAB5B;ARF6;RAB11B;RAB33B	0.0713	0.1908
R-HSA-5693565_Recruitment and ATM-mediated phosphorylation of repair and signaling proteins at DNA double strand breaks	10	76	805	10876	TP53;SUMO1;UBA52;NSD2;MAPK8;MRE11;SMARCA5;ABL1;RAD50;RNF168	0.0729	0.1933
R-HSA-212436_Generic Transcription Pathway	34	345	805	10876	ZNF793;ZNF704;ZNF621;KRBOX4;ZNF286A;ZNF566;ZNF268;ZNF736;ZNF430;ZNF607;ZNF641;ZNF548;ZNF664;ZNF587;ZNF124;ZNF34;ZNF708;ZNF546;ZNF556;ZNF426;ZNF677;ZNF584;ZFP1;ZNF875;ZNF253;ZNF383;ZSCAN25;ZNF264;ZNF175;ZNF703;ZNF689;ZNF625;ZNF440;ZNF616	0.0754	0.1982
R-HSA-4570464_SUMOylation of RNA binding proteins	7	47	805	10876	SUMO1;NUP58;HNRNPC;NUP62;NUP155;PHC3;CBX8	0.0773	0.2002
R-HSA-6794361_Neurexins and neuroligins	10	77	805	10876	GRIN2A;GRIN2B;PDLIM5;CASK;EPB41L2;SYT1;SYT2;STX1A;EPB41L1	0.0775	0.2002
R-HSA-5687128_MAPK6/MAPK4 signaling	11	89	805	10876	TNRC6B;UBA52;IGF2BP1;AGO2;NCOA3;PSMB2;PSME3;AGO1;MYC;MAPK6;PSMD10	0.0849	0.2174
R-HSA-8862803_Deregulated CDK5 triggers multiple neurodegenerative pathways in Alzheimers disease models	5	30	805	10876	SOD2;CAPNS1;BCL2L11;CDC25A	0.0908	0.2239
R-HSA-6807878_COPI-mediated anterograde transport	12	101	805	10876	CD59;BET1L;ANK3;DCTN5;COPZ1;CAPZA1;CAPZA2;SPTBN2;TMED9;RAB1B;DYNLL2;TMED7	0.0912	0.2239
R-HSA-69273_Cyclin A/B1/B2 associated events during G2/M transition	5	30	805	10876	WEE1;PPP2R2A;CDK2;CDC25A	0.0908	0.2239
R-HSA-195253_Degradation of beta-catenin by the destruction complex	9	69	805	10876	UBA52;CTNNB1;PPP2R5C;PSMB2;BTRC;PSME3;PPP2R5E;PSMD10;AMER1	0.089	0.2239
R-HSA-5357956_TNFR1-induced NFkappaB signaling pathway	5	30	805	10876	UBA52;CYLD;XIAP;IKBKB;OTUD7B	0.0908	0.2239
R-HSA-187577_SCF(Skp2)-mediated degradation of p27/p21	8	60	805	10876	CDKN1A;UBA52;PSMB2;PSME3;CDK2;PSMD10;CCND1;CCNE2	0.0963	0.2344
R-HSA-5625740_RHO GTPases activate PKNs	5	32	805	10876	YWHAZ;RHOA;PPP1CB;YWHAB	0.1091	0.2592
R-HSA-982772_Growth hormone receptor signaling	5	32	805	10876	LYN;SH2B1;MAPK1;SOCS1	0.1091	0.2592
R-HSA-5673000_RAF activation	5	32	805	10876	PPP2R5C;PPP2R5E;BRAF;KRAS;YWHAB	0.1091	0.2592
R-HSA-4551638_SUMOylation of chromatin organization proteins	9	73	805	10876	CHD3;SUMO1;NUP58;CBX5;NUP62;NUP155;PHC3;CBX8	0.1126	0.2654
R-HSA-674695_RNA Polymerase II Pre-transcription Events	10	84	805	10876	TAF12;ELOC;CCNT1;CCNT2;TAF11;POLR2F;POLR2D;GTF2E1;MLLT1;GTF2H5	0.1145	0.2678
R-HSA-8856825_Cargo recognition for clathrin-mediated endocytosis	12	106	805	10876	LDLR;AP2M1;AP2B1;UBA52;AGFG1;SYT1;SYT2;TGOLN2;AP2A2;AAK1;GRB2;CBL	0.1157	0.2685
R-HSA-1660499_Synthesis of PIPs at the plasma membrane	7	53	805	10876	PTEN;PLEKHA1;PIP4K2C;PIK3R1;PLEKHA6;PLEKHA3;MTMR3	0.1188	0.2735
R-HSA-1257604_PIP3 activates AKT signaling	11	96	805	10876	KIT;IRAK4;FGFR1;PIK3R1;CD28;FGF2;GRB2;PDGFB;STRN;TRAF6;FGF19	0.1211	0.2767
R-HSA-1912408_Pre-NOTCH Transcription and Translation	12	108	805	10876	TP53;TNRC6B;ELF3;AGO2;TFDP2;E2F3;AGO1;E2F1;CCND1	0.1264	0.2827
R-HSA-2871837_FCERI mediated NF-kB activation	10	86	805	10876	UBE2V1;UBA52;LYN;IKBKB;PSMB2;BTRC;PSME3;PSMD10;TRAF6;PEDS1-UBE2V1	0.1266	0.2827
R-HSA-2219530_Constitutive Signaling by Aberrant PI3K in Cancer	9	75	805	10876	KIT;FGFR1;PIK3R1;CD28;FGF2;GRB2;PDGFB;STRN;FGF19	0.1255	0.2827
R-HSA-445095_Interaction between L1 and Ankyrins	6	44	805	10876	NFASC;SCN4B;ANK3;SPTBN2	0.129	0.2838
R-HSA-9022692_Regulation of MECP2 expression and activity	5	34	805	10876	TNRC6B;AGO2;AGO1;CREB1;TBL1XR1	0.129	0.2838
R-HSA-6796648_TP53 Regulates Transcription of DNA Repair Genes	8	65	805	10876	TP53;ELOC;CCNT1;CCNT2;POLR2F;POLR2D;CDK12;GTF2H5	0.1303	0.2846
R-HSA-202424_Downstream TCR signaling	11	98	805	10876	PTEN;UBE2V1;UBA52;IKBKB;PSMB2;PIK3R1;BTRC;PSME3;PSMD10;TRAF6;PEDS1-UBE2V1	0.1328	0.2858
R-HSA-4615885_SUMOylation of DNA replication proteins	9	76	805	10876	SUMO1;NUP58;BIRC5;NUP62;NUP155	0.1323	0.2858
R-HSA-9020702_Interleukin-1 signaling	10	88	805	10876	UBE2V1;UBA52;IRAK4;IKBKB;PSMB2;BTRC;PSME3;PSMD10;TRAF6;PEDS1-UBE2V1	0.1394	0.2938
R-HSA-5357905_Regulation of TNFR1 signaling	5	35	805	10876	UBA52;CYLD;XIAP;IKBKB;OTUD7B	0.1395	0.2938
R-HSA-2871796_FCERI mediated MAPK activation	5	35	805	10876	LYN;MAPK8;KRAS;GRB2;MAPK1	0.1395	0.2938
R-HSA-167287_HIV elongation arrest and recovery	5	36	805	10876	ELOC;CCNT1;CCNT2;POLR2F;POLR2D	0.1504	0.3034
R-HSA-167290_Pausing and recovery of HIV elongation	5	36	805	10876	ELOC;CCNT1;CCNT2;POLR2F;POLR2D	0.1504	0.3034
R-HSA-2132295_MHC class II antigen presentation	13	123	805	10876	CANX;AP2M1;AP2B1;RACGAP1;DCTN5;AP2A2;AP1S1;HLA-DOA;KIF3B;CAPZA1;CAPZA2;SPTBN2;DYNLL2	0.1474	0.3034
R-HSA-73863_RNA Polymerase I Transcription Termination	5	36	805	10876	UBTF;POLR2F;CAVIN1;POLR1A;GTF2H5	0.1504	0.3034
R-HSA-9616222_Transcriptional regulation of granulopoiesis	11	101	805	10876	CDKN1A;IL6R;RARA;TFDP2;CDK2;CREB1;MYC;E2F1	0.1514	0.3034
R-HSA-1234176_Oxygen-dependent proline hydroxylation of Hypoxia-inducible Factor Alpha	9	78	805	10876	UBA52;CUL2;PSMB2;ELOC;PSME3;UBE2D3;PSMD10	0.1463	0.3034
R-HSA-167161_HIV Transcription Initiation	6	47	805	10876	TAF12;TAF11;POLR2F;POLR2D;GTF2E1;GTF2H5	0.1573	0.3034
R-HSA-167162_RNA Polymerase II HIV Promoter Escape	6	47	805	10876	TAF12;TAF11;POLR2F;POLR2D;GTF2E1;GTF2H5	0.1573	0.3034
R-HSA-167172_Transcription of the HIV genome	6	47	805	10876	TAF12;TAF11;POLR2F;POLR2D;GTF2E1;GTF2H5	0.1573	0.3034
R-HSA-73776_RNA Polymerase II Promoter Escape	6	47	805	10876	TAF12;TAF11;POLR2F;POLR2D;GTF2E1;GTF2H5	0.1573	0.3034
R-HSA-73779_RNA Polymerase II Transcription Pre-Initiation And Promoter Opening	6	47	805	10876	TAF12;TAF11;POLR2F;POLR2D;GTF2E1;GTF2H5	0.1573	0.3034
R-HSA-75953_RNA Polymerase II Transcription Initiation	6	47	805	10876	TAF12;TAF11;POLR2F;POLR2D;GTF2E1;GTF2H5	0.1573	0.3034
R-HSA-76042_RNA Polymerase II Transcription Initiation And Promoter Clearance	6	47	805	10876	TAF12;TAF11;POLR2F;POLR2D;GTF2E1;GTF2H5	0.1573	0.3034
R-HSA-8948751_Regulation of PTEN stability and activity	8	69	805	10876	PTEN;UBA52;XIAP;PSMB2;PSME3;CSNK2A1;FRK;PSMD10	0.1615	0.3057
R-HSA-5685938_HDR through Single Strand Annealing (SSA)	5	37	805	10876	RAD51;ERCC1;MRE11;ABL1;RAD50	0.1616	0.3057
R-HSA-180746_Nuclear import of Rev protein	5	37	805	10876	NUP58;NUP62;KPNB1;NUP155	0.1616	0.3057
R-HSA-167152_Formation of HIV elongation complex in the absence of HIV Tat	6	48	805	10876	ELOC;CCNT1;CCNT2;POLR2F;POLR2D;GTF2H5	0.1673	0.3145
R-HSA-75955_RNA Polymerase II Transcription Elongation	7	59	805	10876	ELOC;CCNT1;CCNT2;POLR2F;POLR2D;MLLT1;GTF2H5	0.1696	0.3156
R-HSA-8939243_RUNX1 interacts with co-factors whose precise effect on RUNX1 targets is not known	5	38	805	10876	CBX6;PHC3;CSNK2A1;SMARCE1;CBX8	0.1732	0.3156
R-HSA-8950505_Gene and protein expression by JAK-STAT signaling after Interleukin-12 stimulation	5	38	805	10876	SOD2;RAP1B;PPIA;MSN;CAPZA1	0.1732	0.3156
R-HSA-168276_NS1 Mediated Effects on Host Pathways	5	38	805	10876	NUP58;NUP62;KPNB1;NUP155;KPNA5	0.1732	0.3156
R-HSA-3232142_SUMOylation of ubiquitinylation proteins	5	38	805	10876	SUMO1;NUP58;MDM2;NUP62;NUP155	0.1732	0.3156
R-HSA-5607764_CLEC7A (Dectin-1) signaling	9	82	805	10876	UBE2V1;UBA52;IKBKB;PSMB2;BTRC;PSME3;PSMD10;TRAF6;PEDS1-UBE2V1	0.1766	0.3198
R-HSA-167200_Formation of HIV-1 elongation complex containing HIV-1 Tat	8	71	805	10876	ELOC;CCNT1;POLR2F;POLR2D;GTF2H5	0.1782	0.3208
R-HSA-112382_Formation of RNA Pol II elongation complex	7	61	805	10876	ELOC;CCNT1;CCNT2;POLR2F;POLR2D;MLLT1;GTF2H5	0.1883	0.3309
R-HSA-6811440_Retrograde transport at the Trans-Golgi-Network	6	50	805	10876	NAA30;USP6NL;RGP1;SCOC;TGOLN2;STX6	0.1881	0.3309
R-HSA-3928663_EPHA-mediated growth cone collapse	6	50	805	10876	LYN;EPHA7;RHOA	0.1881	0.3309
R-HSA-109704_PI3K Cascade	5	39	805	10876	FGFR1;PIK3R1;FGF2;GRB2;FGF19	0.1851	0.3309
R-HSA-2424491_DAP12 signaling	5	40	805	10876	KLRD1;PIK3R1;KRAS;GRB2	0.1972	0.3385
R-HSA-1169091_Activation of NF-kappaB in B cells	8	73	805	10876	UBA52;IKBKB;PSMB2;BTRC;PSME3;REL;PSMD10	0.1957	0.3385
R-HSA-8853884_Transcriptional Regulation by VENTX	5	40	805	10876	TP53;TNRC6B;CTNNB1;AGO1;CCND1	0.1972	0.3385
R-HSA-3299685_Detoxification of Reactive Oxygen Species	5	40	805	10876	ATP7A;SOD2;GSR;ERO1A;ATOX1	0.1972	0.3385
R-HSA-381340_Transcriptional regulation of white adipocyte differentiation	13	133	805	10876	PPARA;SREBF1;NCOA3;CHD9;TGS1;TBL1XR1;NCOA1;CARM1;SREBF2;MED28	0.2099	0.3522
R-HSA-159231_Transport of Mature mRNA Derived from an Intronless Transcript	5	41	805	10876	WDR33;NUP58;NUP62;NUP155;SYMPK	0.2096	0.3522
R-HSA-2122948_Activated NOTCH1 Transmits Signal to the Nucleus	5	41	805	10876	UBA52;DTX2;ADAM10	0.2096	0.3522
R-HSA-749476_RNA Polymerase III Abortive And Retractive Initiation	5	41	805	10876	NFIA;NFIC;NFIX;POLR2F;POLR3D	0.2096	0.3522
R-HSA-159236_Transport of Mature mRNA derived from an Intron-Containing Transcript	8	75	805	10876	NUP58;NUP62;SRSF2;CHTOP;NUP155;RNPS1;DDX39B;RBM8A	0.2138	0.3567
R-HSA-72163_mRNA Splicing - Major Pathway	17	183	805	10876	SNU13;WDR33;HNRNPC;PPIL6;CPSF7;SRSF10;SRSF2;ISY1;CDC5L;RNPS1;POLR2F;PCF11;PABPN1;POLR2D;SYMPK;RBM8A;SF3B3	0.2218	0.3639
R-HSA-191859_snRNP Assembly	6	53	805	10876	NUP58;NUP62;NUP155;WDR77;TGS1;PHAX	0.221	0.3639
R-HSA-983695_Antigen activates B Cell Receptor (BCR) leading to generation of second messengers	6	53	805	10876	LYN;PIK3R1;AHCYL1;GRB2	0.221	0.3639
R-HSA-3928665_EPH-ephrin mediated repulsion of cells	7	65	805	10876	AP2M1;AP2B1;ADAM10;LYN;AP2A2;EPHA7	0.2281	0.3722
R-HSA-3108214_SUMOylation of DNA damage response and repair proteins	8	77	805	10876	SUMO1;NUP58;NUP62;NUP155;SMC1A;PHC3;CBX8;RNF168	0.2326	0.3754
R-HSA-75815_Ubiquitin-dependent degradation of Cyclin D	6	54	805	10876	UBA52;PSMB2;PSME3;PSMD10;CCND1	0.2323	0.3754
R-HSA-5696395_Formation of Incision Complex in GG-NER	5	43	805	10876	SUMO1;UBA52;ERCC1;RAD23B;GTF2H5	0.2352	0.3776
R-HSA-3371497_HSP90 chaperone cycle for steroid hormone receptors (SHR)	6	55	805	10876	DCTN5;HSP90AB1;FKBP4;CAPZA1;CAPZA2;DYNLL2	0.2439	0.3874
R-HSA-8941858_Regulation of RUNX3 expression and activity	6	55	805	10876	RUNX3;UBA52;MDM2;PSMB2;PSME3;PSMD10	0.2439	0.3874
R-HSA-432722_Golgi Associated Vesicle Biogenesis	6	56	805	10876	SH3D19;TPD52;CPD;TGOLN2;AP1S1;SNX9	0.2556	0.4038
R-HSA-167246_Tat-mediated elongation of the HIV-1 transcript	5	45	805	10876	ELOC;CCNT1;POLR2F;POLR2D;GTF2H5	0.2615	0.4066
R-HSA-6781827_Transcription-Coupled Nucleotide Excision Repair (TC-NER)	5	45	805	10876	UBA52;ISY1;POLR2F;POLR2D;GTF2H5	0.2615	0.4066
R-HSA-5658442_Regulation of RAS by GAPs	7	68	805	10876	UBA52;PSMB2;CUL3;PSME3;KRAS;PSMD10;RASA1	0.2596	0.4066
R-HSA-4641258_Degradation of DVL	6	57	805	10876	UBA52;PSMB2;CUL3;PSME3;PSMD10;DVL3	0.2674	0.4136
R-HSA-9646399_Aggrephagy	8	81	805	10876	UBE2V1;UBA52;DYNLL2;PEDS1-UBE2V1	0.2716	0.418
R-HSA-9609736_Assembly and cell surface presentation of NMDA receptors	5	46	805	10876	GRIN2A;GRIN2B;CASK	0.2749	0.4209
R-HSA-2122947_NOTCH1 Intracellular Domain Regulates Transcription	6	58	805	10876	UBA52;TLE3;TBL1XR1;MYC;HES1;HEYL	0.2794	0.4212
R-HSA-2644606_Constitutive Signaling by NOTCH1 PEST Domain Mutants	6	58	805	10876	UBA52;ADAM10;TBL1XR1;MYC;HES1;HEYL	0.2794	0.4212
R-HSA-2894862_Constitutive Signaling by NOTCH1 HD+PEST Domain Mutants	6	58	805	10876	UBA52;ADAM10;TBL1XR1;MYC;HES1;HEYL	0.2794	0.4212
R-HSA-3899300_SUMOylation of transcription cofactors	5	47	805	10876	SUMO1;PHC3;NCOA1;CBX8	0.2885	0.4306
R-HSA-168325_Viral Messenger RNA Synthesis	5	47	805	10876	NUP58;NUP62;NUP155;POLR2F;POLR2D	0.2885	0.4306
R-HSA-68949_Orc1 removal from chromatin	7	71	805	10876	UBA52;ORC1;ORC4;PSMB2;PSME3;CDK2;PSMD10	0.2923	0.4319
R-HSA-68827_CDT1 association with the CDC6:ORC:origin complex	6	59	805	10876	UBA52;ORC1;ORC4;PSMB2;PSME3;PSMD10	0.2915	0.4319
R-HSA-8957275_Post-translational protein phosphorylation	10	108	805	10876	IGFBP5;ADAM10;CALU;TGOLN2;CCN1;TNC;HSP90B1;STC2;NUCB1;CKAP4	0.2977	0.4377
R-HSA-5358346_Hedgehog ligand biogenesis	6	60	805	10876	UBA52;PSMB2;PSME3;DERL2;IHH;PSMD10	0.3037	0.4443
R-HSA-5663220_RHO GTPases Activate Formins	13	147	805	10876	ERCC6L;BIRC5;RCC2;DSN1;PPP2R5C;SRGAP2;PPP2R5E;SRF;RHOA;PFN1;DVL3;DYNLL2	0.3125	0.455
R-HSA-381038_XBP1(S) activates chaperone genes	5	50	805	10876	HDGF;DDX11;SSR1;EXTL3;KLHDC3	0.3297	0.4753
R-HSA-6811434_COPI-dependent Golgi-to-ER retrograde traffic	9	99	805	10876	RACGAP1;COPZ1;SURF4;KIF6;KIF1B;KIF3B;TMED9;RAB1B;TMED7	0.329	0.4753
R-HSA-381426_Regulation of Insulin-like Growth Factor (IGF) transport and uptake by Insulin-like Growth Factor Binding Proteins (IGFBPs)	11	125	805	10876	IGFBP5;ADAM10;CALU;TGOLN2;CCN1;TNC;PAPPA;HSP90B1;STC2;NUCB1;CKAP4	0.338	0.485
R-HSA-6811436_COPI-independent Golgi-to-ER retrograde traffic	5	51	805	10876	PAFAH1B2;DCTN5;CAPZA1;CAPZA2;DYNLL2	0.3436	0.4883
R-HSA-69481_G2/M Checkpoints	5	51	805	10876	TP53;UBA52;PSMB2;PSME3;PSMD10	0.3436	0.4883
R-HSA-4420097_VEGFA-VEGFR2 Pathway	7	76	805	10876	ITGB3;WASF2;PIK3R1;RHOA;MAPK14;CRK	0.3484	0.4904
R-HSA-9010553_Regulation of expression of SLITs and ROBOs	15	177	805	10876	RPL23;RPL27A;RPS3A;RPS24;UBA52;CUL2;PSMB2;ELOC;RPL15;PSME3;RPL13A;RNPS1;PSMD10;RBM8A	0.3481	0.4904
R-HSA-72165_mRNA Splicing - Minor Pathway	5	52	805	10876	SNU13;SRSF2;POLR2F;POLR2D;SF3B3	0.3575	0.4938
R-HSA-180534_Vpu mediated degradation of CD4	5	52	805	10876	UBA52;PSMB2;BTRC;PSME3;PSMD10	0.3575	0.4938
R-HSA-349425_Autodegradation of the E3 ubiquitin ligase COP1	5	52	805	10876	TP53;UBA52;PSMB2;PSME3;PSMD10	0.3575	0.4938
R-HSA-69601_Ubiquitin Mediated Degradation of Phosphorylated Cdc25A	5	52	805	10876	UBA52;PSMB2;PSME3;CDC25A;PSMD10	0.3575	0.4938
R-HSA-8852276_The role of GTSE1 in G2/M progression after G2 checkpoint	7	77	805	10876	CDKN1A;TP53;UBA52;PSMB2;PSME3;HSP90AB1;PSMD10	0.3598	0.4947
R-HSA-975957_Nonsense Mediated Decay (NMD) enhanced by the Exon Junction Complex (EJC)	10	115	805	10876	RPL23;RPL27A;RPS3A;RPS24;UBA52;PPP2R2A;RPL15;RPL13A;RNPS1;RBM8A	0.3617	0.495
R-HSA-5689880_Ub-specific processing proteases	18	220	805	10876	PTEN;TP53;SMAD2;UBA52;CYLD;TGFBR1;MDM2;CCP110;PSMB2;MDM4;PSME3;MYC;USP42;CDC25A;PSMD10;TRAF6;USP24;USP12	0.379	0.5117
R-HSA-6782135_Dual incision in TC-NER	6	66	805	10876	UBA52;ERCC1;ISY1;POLR2F;POLR2D;GTF2H5	0.3781	0.5117
R-HSA-2559586_DNA Damage/Telomere Stress Induced Senescence	6	66	805	10876	CDKN1A;TP53;CDK2;MRE11;RAD50;CCNE2	0.3781	0.5117
R-HSA-8939902_Regulation of RUNX2 expression and activity	11	130	805	10876	UBA52;PPARGC1B;PSMB2;BMP2;PSME3;PSMD10	0.382	0.5134
R-HSA-6781823_Formation of TC-NER Pre-Incision Complex	5	54	805	10876	UBA52;ISY1;POLR2F;POLR2D;GTF2H5	0.3854	0.5156
R-HSA-174113_SCF-beta-TrCP mediated degradation of Emi1	5	55	805	10876	UBA52;PSMB2;BTRC;PSME3;PSMD10	0.3993	0.5224
R-HSA-180585_Vif-mediated degradation of APOBEC3G	5	55	805	10876	UBA52;PSMB2;ELOC;PSME3;PSMD10	0.3993	0.5224
R-HSA-5632684_Hedgehog on state	7	80	805	10876	UBA52;PSMB2;CUL3;PSME3;IHH;PSMD10	0.3941	0.5224
R-HSA-9604323_Negative regulation of NOTCH4 signaling	5	55	805	10876	UBA52;YWHAZ;PSMB2;PSME3;PSMD10	0.3993	0.5224
R-HSA-2408557_Selenocysteine synthesis	8	93	805	10876	RPL23;RPL27A;RPS3A;RPS24;UBA52;RPL15;RPL13A;SARS1	0.3964	0.5224
R-HSA-2672351_Stimuli-sensing channels	7	81	805	10876	CLCN5;WNK3;TSC22D3;SGK3;UBA52;ASPH;TTYH3	0.4055	0.5279
R-HSA-3214815_HDACs deacetylate histones	8	94	805	10876	CHD3;PHF21A;CHD4;MBD3;MTA3;TBL1XR1;RCOR1;GATAD2B	0.407	0.5279
R-HSA-5362768_Hh mutants that dont undergo autocatalytic processing are degraded by ERAD	5	56	805	10876	UBA52;PSMB2;PSME3;DERL2;PSMD10	0.4132	0.5313
R-HSA-2871809_FCERI mediated Ca+2 mobilization	5	56	805	10876	LYN;AHCYL1;GRB2	0.4132	0.5313
R-HSA-5693571_Nonhomologous End-Joining (NHEJ)	6	69	805	10876	SUMO1;NSD2;POLL;MRE11;RAD50;RNF168	0.4156	0.532
R-HSA-9009391_Extra-nuclear estrogen signaling	5	58	805	10876	IGF1R;ZDHHC7;CAV1;PIK3R1;STRN	0.4408	0.5595
R-HSA-3214841_PKMTs methylate histone lysines	6	71	805	10876	NSD2;SETD7;KMT5A;SETD1B;KMT2D;SETD1A	0.4405	0.5595
R-HSA-5673001_RAF/MAP kinase cascade	10	124	805	10876	KIT;GRIN2B;FGFR1;FGF2;KRAS;GRB2;PDGFB;MAPK1;FGF19;SPTBN2	0.4459	0.5621
R-HSA-69017_CDK-mediated phosphorylation and removal of Cdc6	6	72	805	10876	UBA52;PSMB2;PSME3;CDK2;PSMD10;CCNE2	0.4528	0.5621
R-HSA-5676590_NIK-->noncanonical NF-kB signaling	5	59	805	10876	UBA52;PSMB2;BTRC;PSME3;PSMD10	0.4545	0.5621
R-HSA-1445148_Translocation of SLC2A4 (GLUT4) to the plasma membrane	6	72	805	10876	MYO5A;MYO1C;YWHAZ;YWHAB;KIF3B;LNPEP	0.4528	0.5621
R-HSA-156827_L13a-mediated translational silencing of Ceruloplasmin expression	9	111	805	10876	RPL23;RPL27A;RPS3A;RPS24;UBA52;RPL15;RPL13A;EIF1AX;EIF4H	0.4476	0.5621
R-HSA-72706_GTP hydrolysis and joining of the 60S ribosomal subunit	9	112	805	10876	RPL23;RPL27A;RPS3A;RPS24;UBA52;RPL15;RPL13A;EIF1AX;EIF4H	0.4575	0.5621
R-HSA-8866654_E3 ubiquitin ligases ubiquitinate target proteins	5	59	805	10876	UBA52;RNF40;UBE2D3;WAC;RAD18	0.4545	0.5621
R-HSA-1799339_SRP-dependent cotranslational protein targeting to membrane	16	205	805	10876	RPL23;RPL27A;RPS3A;RPS24;UBA52;RPL15;RPL13A;SSR1;SPCS3	0.458	0.5621
R-HSA-1632852_Macroautophagy	6	73	805	10876	ATG9A;CHMP2B;ATG12;MTMR3;DYNLL2	0.4651	0.565
R-HSA-5607761_Dectin-1 mediated noncanonical NF-kB signaling	5	60	805	10876	UBA52;PSMB2;BTRC;PSME3;PSMD10	0.468	0.565
R-HSA-5610783_Degradation of GLI2 by the proteasome	5	60	805	10876	UBA52;PSMB2;BTRC;PSME3;PSMD10	0.468	0.565
R-HSA-5610785_GLI3 is processed to GLI3R by the proteasome	5	60	805	10876	UBA52;PSMB2;BTRC;PSME3;PSMD10	0.468	0.565
R-HSA-5578775_Ion homeostasis	5	61	805	10876	ATP1A2;DMPK;ASPH;AHCYL1	0.4815	0.5743
R-HSA-5678895_Defective CFTR causes cystic fibrosis	5	61	805	10876	UBA52;PSMB2;PSME3;DERL2;PSMD10	0.4815	0.5743
R-HSA-72689_Formation of a pool of free 40S subunits	8	101	805	10876	RPL23;RPL27A;RPS3A;RPS24;UBA52;RPL15;RPL13A;EIF1AX	0.4807	0.5743
R-HSA-5610780_Degradation of GLI1 by the proteasome	5	62	805	10876	UBA52;PSMB2;BTRC;PSME3;PSMD10	0.4949	0.5879
R-HSA-8876198_RAB GEFs exchange GTP for GDP on RABs	7	90	805	10876	RAB3IP;RGP1;RAB7B;RAB5B;GAPVD1;GDI1;RAB1B	0.507	0.5965
R-HSA-156902_Peptide chain elongation	7	90	805	10876	RPL23;RPL27A;RPS3A;RPS24;UBA52;RPL15;RPL13A	0.507	0.5965
R-HSA-1266695_Interleukin-7 signaling	5	63	805	10876	BRWD1;PIK3R1;SOCS1	0.5081	0.5965
R-HSA-9633012_Response of EIF2AK4 (GCN2) to amino acid deficiency	8	104	805	10876	RPL23;RPL27A;RPS3A;RPS24;UBA52;RPL15;RPL13A;IMPACT	0.5117	0.5983
R-HSA-6791226_Major pathway of rRNA processing in the nucleolus and cytosol	14	186	805	10876	RPL23;RPL27A;SNU13;RPS3A;RPS24;UBA52;RBM28;C1D;RPL15;RPL13A;PELP1;WDR3;RRP7A;UTP6	0.5165	0.6016
R-HSA-6782210_Gap-filling DNA repair synthesis and ligation in TC-NER	5	65	805	10876	UBA52;ISY1;POLR2F;POLR2D;GTF2H5	0.5341	0.6196
R-HSA-5689603_UCH proteinases	8	107	805	10876	UBA52;FOXK1;TGFBR1;PSMB2;PSME3;PSMD10;INO80D	0.542	0.6264
R-HSA-382556_ABC-family proteins mediated transport	6	81	805	10876	ABCC5;UBA52;PSMB2;PSME3;DERL2;PSMD10	0.5599	0.6392
R-HSA-983189_Kinesins	5	67	805	10876	RACGAP1;KIF6;KIF1B;KIF3B	0.5594	0.6392
R-HSA-975956_Nonsense Mediated Decay (NMD) independent of the Exon Junction Complex (EJC)	7	95	805	10876	RPL23;RPL27A;RPS3A;RPS24;UBA52;RPL15;RPL13A	0.5607	0.6392
R-HSA-216083_Integrin cell surface interactions	8	109	805	10876	ITGB3;COL5A2;COL8A1;TNC;ITGA3;THBS1	0.5617	0.6392
R-HSA-141444_Amplification of signal from unattached kinetochores via a MAD2 inhibitory signal	7	96	805	10876	ERCC6L;BIRC5;RCC2;DSN1;PPP2R5C;PPP2R5E;DYNLL2	0.5712	0.645
R-HSA-72764_Eukaryotic Translation Termination	7	96	805	10876	RPL23;RPL27A;RPS3A;RPS24;UBA52;RPL15;RPL13A	0.5712	0.645
R-HSA-3371453_Regulation of HSF1-mediated heat shock response	5	69	805	10876	NUP58;NUP62;NUP155;HSPA4L;MAPK1	0.5841	0.6522
R-HSA-5668541_TNFR2 non-canonical NF-kB pathway	5	69	805	10876	UBA52;PSMB2;PSME3;TNFRSF11A;PSMD10	0.5841	0.6522
R-HSA-8936459_RUNX1 regulates genes involved in megakaryocyte differentiation and platelet function	7	97	805	10876	TNRC6B;AGO1;SETD1B;THBS1;KMT2D;NR4A3;SETD1A	0.5815	0.6522
R-HSA-2500257_Resolution of Sister Chromatid Cohesion	9	126	805	10876	ERCC6L;BIRC5;RCC2;DSN1;PPP2R5C;SMC1A;PPP2R5E;WAPL;DYNLL2	0.59	0.6552
R-HSA-5693607_Processing of DNA double-strand break ends	7	98	805	10876	SUMO1;UBA52;NSD2;CDK2;MRE11;RAD50;RNF168	0.5917	0.6552
R-HSA-69473_G2/M DNA damage checkpoint	6	84	805	10876	TP53;SUMO1;NSD2;MRE11;RAD50;RNF168	0.5934	0.6552
R-HSA-192823_Viral mRNA Translation	7	100	805	10876	RPL23;RPL27A;RPS3A;RPS24;UBA52;RPL15;RPL13A	0.6117	0.6729
R-HSA-2559582_Senescence-Associated Secretory Phenotype (SASP)	8	115	805	10876	CDKN1A;UBA52;CDK6;CDK2;MAPK1;MAPK7;RPS6KA3	0.6186	0.6779
R-HSA-5419276_Mitochondrial translation termination	6	87	805	10876	AURKAIP1;MRRF;MRPS16;MRPS23;MRPS10;MRPL17	0.6254	0.6829
R-HSA-2467813_Separation of Sister Chromatids	13	190	805	10876	ERCC6L;BIRC5;UBA52;RCC2;DSN1;PPP2R5C;PSMB2;PSME3;SMC1A;PPP2R5E;WAPL;PSMD10;DYNLL2	0.6475	0.7044
R-HSA-4086398_Ca2+ pathway	6	91	805	10876	TNRC6B;CTNNB1;AGO2;AGO1;KRAS;NLK	0.6658	0.7217
R-HSA-5578749_Transcriptional regulation by small RNAs	7	106	805	10876	NUP58;AGO2;NUP62;NUP155;POLR2F;AGO1;POLR2D	0.6683	0.7218
R-HSA-427389_ERCC6 (CSB) and EHMT2 (G9a) positively regulate rRNA expression	5	77	805	10876	CHD3;CHD4;MBD3;MTA3;GATAD2B	0.6745	0.7258
R-HSA-1268020_Mitochondrial protein import	5	81	805	10876	ATP5F1A;CHCHD7;CHCHD4;CHCHD5;CS	0.7145	0.7661
R-HSA-68877_Mitotic Prometaphase	7	113	805	10876	ERCC6L;BIRC5;RCC2;DSN1;PPP2R5C;PPP2R5E;DYNLL2	0.7275	0.7765
R-HSA-5620912_Anchoring of the basal body to the plasma membrane	6	98	805	10876	RAB3IP;RPGRIP1L;CCP110;CEP43;CEP97;CEP89	0.7294	0.7765
R-HSA-9648025_EML4 and NUDC in mitotic spindle formation	7	117	805	10876	ERCC6L;BIRC5;RCC2;DSN1;PPP2R5C;PPP2R5E;DYNLL2	0.7578	0.8038
R-HSA-5368286_Mitochondrial translation initiation	5	87	805	10876	AURKAIP1;MRPS16;MRPS23;MRPS10;MRPL17	0.7676	0.8113
R-HSA-2565942_Regulation of PLK1 Activity at G2/M Transition	5	88	805	10876	UBA52;CCP110;BTRC;CEP43;PPP1CB	0.7757	0.817
R-HSA-5617472_Activation of anterior HOX genes in hindbrain development during early embryogenesis	7	121	805	10876	RARA;RARB;NCOA3;POLR2F;KMT2D;POLR2D;HOXA1	0.7857	0.8246
R-HSA-3000178_ECM proteoglycans	5	90	805	10876	ITGB3;COL5A2;SERPINE1;TNC;NCAN	0.7912	0.8274
R-HSA-194840_Rho GTPase cycle	8	138	805	10876	FAM13A;RACGAP1;SRGAP2;ARHGDIA;RHOA;SRGAP1;GDI1;MYO9A	0.7943	0.8277
R-HSA-5389840_Mitochondrial translation elongation	10	172	805	10876	AURKAIP1;MRPS16;MRPS23;MRPS10;MRPL17	0.8104	0.8416
R-HSA-1236974_ER-Phagosome pathway	5	95	805	10876	UBA52;IKBKB;PSMB2;PSME3;PSMD10	0.8263	0.8551
R-HSA-198933_Immunoregulatory interactions between a Lymphoid and a non-Lymphoid cell	7	133	805	10876	CD200;CLEC2D;KLRD1;NCR3LG1;CD226;CD1D;COLEC12	0.8546	0.8813
R-HSA-6798695_Neutrophil degranulation	29	480	805	10876	CD59;PTAFR;ACTR2;NFASC;RAP1B;SIRPA;ADAM10;LAMP2;DSN1;PAFAH1B2;DDX3X;PKM;AP2A2;RAB5B;PTGES2;HSP90AB1;KPNB1;SURF4;PPIA;MLEC;RHOA;MAPK14;FRK;MAPK1;VCL;VNN1;SNAP29;CKAP4;SLC2A3	0.8734	0.8976
R-HSA-9033241_Peroxisomal protein import	5	123	805	10876	UBA52;UBE2D3;DAO	0.9443	0.9671
R-HSA-8939236_RUNX1 regulates transcription of genes involved in differentiation of HSCs	5	133	805	10876	UBA52;PSMB2;PSME3;PSMD10;ABL1	0.9643	0.9842
R-HSA-418555_G alpha (s) signalling events	6	155	805	10876	MC2R;PDE4C;PDE11A;ADCY9;ADM	0.9684	0.985
R-HSA-427413_NoRC negatively regulates rRNA expression	6	169	805	10876	UBTF;BAZ2A;POLR2F;SMARCA5;POLR1A;GTF2H5	0.9829	0.9929
R-HSA-3214847_HATs acetylate histones	8	206	805	10876	KANSL3;TAF12;ELP2;SUPT7L;ELP3;JADE2;NCOA1;ATXN7L3	0.9817	0.9929
R-HSA-418594_G alpha (i) signalling events	8	283	805	10876	CXCL12;SSTR1;ADCY9;RGS6;CCL5;NPBWR1;GPR55	0.9994	1
R-HSA-9609690_HCMV Early Events	6	235	805	10876	NUP58;NUP62;NUP155;CREB1;TBL1XR1;DYNLL2	0.9993	1
R-HSA-381753_Olfactory Signaling Pathway	5	393	805	10876	REEP3;GNAL;OR7D2;OR6A2;REEP5	1	1

## Sheet: CvsA downreg in A
Pathway/Onthology	Hits	Pop Hits	List Total	Pop Total	Genes	Pvalue	adjusted Pvalue(BH)
GO:0007049_cell_cycle	36	249	989	15891	NR3C1;KCTD11;PAK4;BRCC3;CSNK1A1;USP9X;TENT4B;CYLD;CABLES1;RBBP4;RCC2;RIF1;IKZF1;CCNT1;ANAPC13;E2F3;GNAI1;CCAR1;PARD3B;EVI5;TXNIP;RBL1;KMT5A;MAPK1;MAPK6;RGS2;HNRNPU;TERF2;TUSC2;APPL1;CD2AP;RABGAP1;RASSF2;DAB2IP;CCSAP;SIK1	0	0
GO:0006974_cellular_response_to_DNA_damage_stimulus	31	240	989	15891	ATM;FOXP1;PCLAF;MACROD2;VAV3;FBXO45;CBX1;CBX5;ZNF385A;NFATC2;SIRT1;ZNF652;RAD51;XIAP;RIF1;FBXO31;TRIP12;USP28;EGLN3;ZBTB7A;INIP;PMAIP1;PARP1;MAPK1;YY1;DYRK2;BTG2;CBX3;NUAK1;WAC;CCND1	0.0004	0.069
GO:0031647_regulation_of_protein_stability	15	81	989	15891	NF2;PTEN;LAMP2;SUGT1;ASPH;SH3GLB1;USP3;PINX1;ATF7IP;USP28;AURKA;MAPK1;SOX4;B4GALT5;DDI2	0.0005	0.069
GO:0042752_regulation_of_circadian_rhythm	13	65	989	15891	HNF4A;SRRD;USP9X;CRY2;MAPK9;ATG7;NONO;CLOCK;PPARGC1A;CSNK1D;BHLHE40;FBXL3;PER2	0.0006	0.069
GO:0008283_cell_proliferation	27	208	989	15891	AR;PTEN;HLCS;PAK4;GLUL;TP63;TACC1;CDV3;NOX5;UBE2L3;MORF4L1;USP28;RRN3;STAT3;POLR3G;WDR12;TXLNA;CKS2;ITGA2;IL18RAP;USP13;H3-3B;SMAD4;RAC1;APPL1;PDS5B;PURB	0.0008	0.0736
GO:0007259_JAK-STAT_cascade	8	30	989	15891	PKD1;PKD2;IFNAR2;PIAS1;JAK2;STAT3;STAT2;SOCS5	0.0014	0.092
GO:0032922_circadian_regulation_of_gene_expression	12	62	989	15891	CRY2;SIRT1;KMT2A;CLOCK;PPARGC1A;CSNK1D;HDAC2;RORA;NRIP1;BHLHE40;HNRNPU;PER2	0.0012	0.092
GO:0007623_circadian_rhythm	13	78	989	15891	ASS1;NTRK3;SRRD;CPT1A;CRY2;NONO;EGR3;CLOCK;PPARGC1A;DYRK1A;NRIP1;BHLHE40;PER2	0.0026	0.0955
GO:0009749_response_to_glucose	12	69	989	15891	PTEN;HNF4A;SMAD2;TGFBR2;GLUL;SLC8A1;ATG7;TCF7L2;TXNIP;CCN2;EIF2B2;SESN2	0.0027	0.0955
GO:0043087_regulation_of_GTPase_activity	12	69	989	15891	PAFAH1B1;TRAPPC6B;VAV3;PLXNA4;RAB3GAP1;ARHGAP12;TRAPPC6A;EFNA5;PLXNC1;RABGAP1;PLXNA3;DAB2IP	0.0027	0.0955
GO:0050821_protein_stabilization	23	178	989	15891	PEX6;PTEN;TSC1;VHL;RPL23;USP9X;LAMP2;SUGT1;USP27X;A1CF;HYPK;PIK3R1;HSP90AB1;ATF7IP;PPARGC1A;HPS4;STK4;AAK1;SOX4;USP13;RASSF2;OTUD3;MTMR9	0.0019	0.0955
GO:0051726_regulation_of_cell_cycle	17	118	989	15891	NF2;TSC1;LIN52;PCLAF;CABLES1;RBBP4;CDK16;E2F3;E2F6;NUP214;FBXL18;IRF1;STAT3;E2F1;MNT;PER2;ZNF703	0.0026	0.0955
GO:0070317_negative_regulation_of_G0_to_G1_transition	9	41	989	15891	CBX5;RBBP4;RAD51;TFDP2;E2F6;PHC3;E2F1;CBX3;DAB2IP	0.0023	0.0955
GO:0016575_histone_deacetylation	8	35	989	15891	MIER1;SIRT1;MORF4L1;BAZ2A;TBL1XR1;HDAC2;BRMS1L;NACC2	0.0032	0.1051
GO:0040008_regulation_of_growth	11	62	989	15891	KCTD11;OPA3;ARMC10;KAT5;MORF4L1;E4F1;HOXB13;SOCS5;SOCS7;BRMS1L;DAB2IP	0.0035	0.1073
GO:0000381_regulation_of_alternative_mRNA_splicing,_via_spliceosome	11	65	989	15891	CELF2;CELF1;SRSF1;CELF5;REST;RBM10;RNPS1;ZBTB7A;DYRK1A;HNRNPU;SRRM4	0.0048	0.126
GO:0006977_DNA_damage_response,_signal_transduction_by_p53_class_mediator_resulting_in_cell_cycle_arrest	10	56	989	15891	ATM;ZNF385A;MDM2;TFDP2;BAX;AURKA;SOX4;E2F1;SFN;BTG2	0.005	0.126
GO:0045737_positive_regulation_of_cyclin-dependent_protein_serinethreonine_kinase_activity	7	31	989	15891	PKD1;PKD2;CCNT1;CDC6;CCND2;CKS2;CCND1	0.0061	0.126
GO:0046777_protein_autophosphorylation	21	172	989	15891	ATM;IGF1R;DDR2;FGFR1;PTK6;MAP3K9;THY1;JAK2;AURKA;MAP3K3;DYRK1A;STK4;MYO3A;MAPKAPK5;AAK1;PEAK1;ERN1;EIF2S1;STK17B;ACVR1B;SIK1	0.0052	0.126
GO:0048511_rhythmic_process	11	66	989	15891	HNF4A;USP9X;MAPK9;PIWIL2;ATG7;SP1;HLF;NFYA;CBX3;FBXL3;SIK1	0.0053	0.126
GO:0051301_cell_division	35	344	989	15891	NR3C1;BRCC3;CSNK1A1;USP9X;TENT4B;CABLES1;TACC1;RCC2;MAPRE2;WEE1;CCNT1;ANAPC13;CDC6;GNAI1;IST1;NCAPH;E4F1;RAN;PARD3B;TUBA1C;EVI5;AURKA;KMT5A;DYNC1H1;CCND2;CKS2;WASL;HNRNPU;CD2AP;UBE2S;NCAPD2;PDS5B;PARD6B;CCND1;CCSAP	0.0063	0.126
GO:0051568_histone_H3-K4_methylation	6	23	989	15891	KMT2A;SETD1B;ASH1L;KMT2D;PAGR1;WDR82	0.006	0.126
GO:0071560_cellular_response_to_transforming_growth_factor_beta_stimulus	10	57	989	15891	NR3C1;SOX9;PDE3A;MEF2C;CAV1;SOX5;PPARGC1A;HDAC2;COL4A2;PPM1A	0.0056	0.126
GO:0001525_angiogenesis	25	232	989	15891	PTEN;VEGFA;GLUL;SLC12A6;VAV3;SIRT1;CAV1;FGFR1;NOX5;ARHGAP22;RNF213;PKNOX1;AMOTL1;THY1;FMNL3;EREG;COL4A2;CCN2;RORA;MMP14;HOXB13;CLIC4;HIF3A;DAB2IP;EMC10	0.0101	0.1315
GO:0001541_ovarian_follicle_development	7	38	989	15891	ATM;ICAM1;VEGFA;BAX;MMP14;SMAD4;EIF2B2	0.0153	0.1315
GO:0001568_blood_vessel_development	7	37	989	15891	ATP7A;TGFBR2;MEF2C;MDM2;TCF7L2;RAPGEF1;MAP3K3	0.0136	0.1315
GO:0001678_cellular_glucose_homeostasis	5	21	989	15891	SIRT1;PIK3R1;PPARGC1A;PIK3R2;NUCKS1	0.0163	0.1315
GO:0002062_chondrocyte_differentiation	7	34	989	15891	SOX9;MEF2C;FGFR1;NFIB;MEF2D;WNT2B;BMPR1A	0.0093	0.1315
GO:0003281_ventricular_septum_development	7	33	989	15891	FRS2;MDM2;DCTN5;CPLANE1;HECTD1;HEG1;DAND5	0.0081	0.1315
GO:0006413_translational_initiation	16	132	989	15891	RPL23;RPL22;RPS3A;RPS15A;RPS14;RPS24;EIF4G2;EIF1AD;RPL15;EIF4B;EIF5;EIF3F;EIF2S1;EIF1;EIF2B2;EIF4H	0.014	0.1315
GO:0006446_regulation_of_translational_initiation	6	28	989	15891	EIF4G2;EIF4B;EIF5;EIF1;EIF2B2;EIF4H	0.0133	0.1315
GO:0006464_cellular_protein_modification_process	12	87	989	15891	GGCX;UEVLD;ABL2;ATG7;AKT2;UBE2L3;NTAQ1;FBXW2;UBE2N;ST8SIA4;ICMT;UBE2S	0.0135	0.1315
GO:0006470_protein_dephosphorylation	17	146	989	15891	PTEN;CPPED1;PPP6C;STYX;PPP1R12A;PTPN3;PPP1R3B;DUSP9;DUSP6;PTPN4;PTPN9;DUSP2;PPP1R3D;SDHAF2;CYCS;PPM1A;PPM1K	0.0161	0.1315
GO:0006605_protein_targeting	8	43	989	15891	MYO1C;LAMP2;YWHAZ;SRPRA;HPS4;RASSF9;SYNJ2BP;FUT10	0.0094	0.1315
GO:0006886_intracellular_protein_transport	31	308	989	15891	RABGAP1L;TBC1D14;IFT22;TOM1;BCAP31;ARCN1;TGFBRAP1;RAB7B;TBC1D17;STX3;DNAJC27;RAB5B;AP3D1;TBC1D16;ARL4C;MYO6;EVI5;RAB3C;STX7;SNX11;RAB36;RABL3;ARF3;AP3S2;SEC23IP;RABGAP1;GGA2;TBC1D2B;RAB22A;C17orf75;STX1B	0.0109	0.1315
GO:0007179_transforming_growth_factor_beta_receptor_signaling_pathway	14	103	989	15891	HPGD;SMAD2;TGFBR2;USP9X;SIRT1;TGFBRAP1;BMPR2;F11R;PARP1;ADAM9;ACVR1B;BMPR1A;SMAD4;APPL1	0.009	0.1315
GO:0007346_regulation_of_mitotic_cell_cycle	7	36	989	15891	CYLD;SIRT1;ASAH2;RBL1;CKS2;HNRNPU;SIK1	0.012	0.1315
GO:0016567_protein_ubiquitination	42	441	989	15891	VHL;SPOPL;KCTD11;AREL1;USP9X;ASB1;FBXO45;ATG7;SIRT1;MDM2;XIAP;ASB3;UBE2H;RNF213;UBE2L3;KLHL3;MARCHF6;E4F1;RNF121;G2E3;DCAF16;GAN;PEX13;UBE2N;H2BC6;ARRB1;LRRC41;FBXL3;SOCS5;RBX1;RNF115;UBE2S;SOCS7;DCAF12;UBE2D4;RLIM;WAC;FEM1A;MARCHF4;HIF3A;GID4;VCPIP1	0.0085	0.1315
GO:0030318_melanocyte_differentiation	5	21	989	15891	MEF2C;HPS4;USP13;ENPP1;OR51E2	0.0163	0.1315
GO:0032211_negative_regulation_of_telomere_maintenance_via_telomerase	5	20	989	15891	TENT4B;PINX1;HNRNPU;TERF2;CTC1	0.0138	0.1315
GO:0035025_positive_regulation_of_Rho_protein_signal_transduction	6	29	989	15891	SYNPO2L;F2RL2;F2RL3;ARRB1;F2RL1;RAC1	0.0153	0.1315
GO:0043153_entrainment_of_circadian_clock_by_photoperiod	5	21	989	15891	CRY2;BHLHE40;FBXL3;PER2;SIK1	0.0163	0.1315
GO:0043161_proteasome-mediated_ubiquitin-dependent_protein_catabolic_process	21	180	989	15891	SPOPL;RFFL;TRIM71;AREL1;FBXO45;SIRT1;UBE2H;KAT5;RAD23B;PSMD9;CLOCK;MARCHF6;TBL1XR1;PSMF1;PSMD4;ARRB1;CD2AP;RBX1;GID4;ZNRF1;UBXN2A	0.0081	0.1315
GO:0043280_positive_regulation_of_cysteine-type_endopeptidase_activity_involved_in_apoptotic_process	9	52	989	15891	BCAP31;SIRT1;REST;BCL2L11;HMGB1;NODAL;PMAIP1;CCN2;ARRB1	0.009	0.1315
GO:0043434_response_to_peptide_hormone	8	47	989	15891	GNAI1;STAT3;STAT2;EREG;CCN2;IRS1;BTG2;EIF2B2	0.0146	0.1315
GO:0043536_positive_regulation_of_blood_vessel_endothelial_cell_migration	8	48	989	15891	VEGFA;SIRT1;ETS1;FGFR1;CD40;SP1;AMOTL1;HMGB1	0.0161	0.1315
GO:0045088_regulation_of_innate_immune_response	5	21	989	15891	LRP8;TIRAP;XIAP;IRF1;APPL1	0.0163	0.1315
GO:0045595_regulation_of_cell_differentiation	6	29	989	15891	PLEKHB2;PLEKHB1;SPOCK2;PTBP3;FGFR1;SIK1	0.0153	0.1315
GO:0045597_positive_regulation_of_cell_differentiation	7	36	989	15891	AR;NF2;VHL;FGFR1;HSP90AB1;JAK2;CCN2	0.012	0.1315
GO:0048208_COPII_vesicle_coating	10	64	989	15891	CD59;TRAPPC2;GOSR2;TRAPPC6B;PPP6C;TRAPPC6A;CSNK1D;GOLGA2;CNIH1;SEC23IP	0.0112	0.1315
GO:0050679_positive_regulation_of_epithelial_cell_proliferation	9	58	989	15891	ATP7A;SOX9;VEGFA;GLUL;TCF7L2;C5AR2;NODAL;LAMC1;BMPR1A	0.0163	0.1315
GO:0051881_regulation_of_mitochondrial_membrane_potential	6	28	989	15891	NDUFS1;PYCR1;BAX;PANK2;TUSC2;RTL10	0.0133	0.1315
GO:0061418_regulation_of_transcription_from_RNA_polymerase_II_promoter_in_response_to_hypoxia	11	71	989	15891	VHL;VEGFA;ARNT;PSMD9;EGLN3;PSMF1;PSMD4;LIMD1;RBX1;HIF1AN;HIF3A	0.0085	0.1315
GO:0071392_cellular_response_to_estradiol_stimulus	7	36	989	15891	BCL2L2;BCL2L11;KAT5;PPARGC1A;ITGA2;NRIP1;ZNF703	0.012	0.1315
GO:0071398_cellular_response_to_fatty_acid	6	26	989	15891	LDLR;PTAFR;CPT1A;E2F1;IRS1;OR51E2	0.0099	0.1315
GO:0090630_activation_of_GTPase_activity	13	97	989	15891	TSC1;NTRK3;RABGAP1L;TBC1D14;RCC2;TBC1D17;AKT2;TBC1D16;RAPGEF1;EVI5;EIF5;RABGAP1;TBC1D2B	0.0127	0.1315
GO:1900740_positive_regulation_of_protein_insertion_into_mitochondrial_membrane_involved_in_apoptotic_signaling_pathway	6	26	989	15891	TP63;YWHAZ;TFDP2;PMAIP1;E2F1;SFN	0.0099	0.1315
GO:0000077_DNA_damage_checkpoint	6	31	989	15891	ATM;CLSPN;CLOCK;USP28;E2F1;DONSON	0.0198	0.138
GO:0000226_microtubule_cytoskeleton_organization	13	103	989	15891	ATXN7;MID1;PAFAH1B1;TACC1;TBCEL;WEE1;EML4;VAMP4;TUBB3;PARD3B;TUBA1C;TTL;CCDC8	0.0191	0.138
GO:0001782_B_cell_homeostasis	5	22	989	15891	FOXP3;MEF2C;BCL2L11;BAX;TNFRSF13C	0.019	0.138
GO:0006511_ubiquitin-dependent_protein_catabolic_process	28	285	989	15891	SPOPL;RFFL;AREL1;CYLD;FBXO45;USP27X;MDM2;UBE2H;RNF213;UBE2L3;USP3;KLHL3;PSMD9;TRIP12;RNF217;USP28;AURKA;PSMF1;TP53INP2;UBE2N;USP13;ARRB1;RBX1;UBE2S;UBE2D4;RLIM;USP31;CACUL1	0.0193	0.138
GO:0009791_post-embryonic_development	10	70	989	15891	ATM;CYP1A2;PLEKHA1;SMAD2;MECP2;ASH1L;SGPL1;BPNT2;CCDC47;HEG1	0.0187	0.138
GO:0035556_intracellular_signal_transduction	35	375	989	15891	SMAD2;GPR155;SGK3;ASB1;DMPK;SNRK;RACGAP1;CAB39;MAPK9;LAX1;TRAF3IP2;APBB2;RALGPS1;ASB3;RGS6;AKT2;NFAM1;JAK1;JAK2;RPS6KA5;MAP3K3;STK4;MAPKAPK5;CCN2;MAPK1;MAPK6;STK17B;SMAD4;RAC1;SOCS5;SOCS7;NUAK1;AKAP11;SIK1;PDZD8	0.0191	0.138
GO:0048008_platelet-derived_growth_factor_receptor_signaling_pathway	6	30	989	15891	PTEN;PLEKHA1;RAPGEF1;TXNIP;JAK2;SGPL1	0.0175	0.138
GO:0048015_phosphatidylinositol-mediated_signaling	8	50	989	15891	GSN;IGF1R;PTAFR;FGFR1;PIK3R1;PLCG2;PIK3R2;IRS1	0.0197	0.138
GO:0060173_limb_development	6	31	989	15891	KREMEN1;NR2F2;GREM1;BMPR2;LNPK;SLC7A11	0.0198	0.138
GO:0000083_regulation_of_transcription_involved_in_G1S_transition_of_mitotic_cell_cycle	5	24	989	15891	TFDP2;ORC1;CDC6;E2F6;E2F1	0.0254	0.1412
GO:0001764_neuron_migration	13	108	989	15891	PAFAH1B1;NTRK3;USP9X;FBXO45;MEF2C;NR2F2;APBB2;FGFR1;BAX;PEX13;RAC1;BARHL2;MDGA1	0.026	0.1412
GO:0002053_positive_regulation_of_mesenchymal_cell_proliferation	5	23	989	15891	SOX9;TGFBR2;VEGFA;FGFR1;BMPR1A	0.0221	0.1412
GO:0006888_ER_to_Golgi_vesicle-mediated_transport	20	191	989	15891	CD59;TRAPPC2;GOSR2;TRAPPC6B;DCTN4;BCAP31;ARCN1;PITPNM3;DCTN5;MPPE1;TRAPPC6A;VTI1A;GOLGA2;DYNC1H1;VAPA;ACTR1A;CNIH1;CAPZA2;SEC23IP;ERGIC2	0.0249	0.1412
GO:0007017_microtubule-based_process	6	32	989	15891	PAFAH1B1;SRRD;EML4;TUBB3;TUBA1C;VBP1	0.0224	0.1412
GO:0010212_response_to_ionizing_radiation	7	43	989	15891	ATM;ICAM1;BRCC3;KAT5;USP28;INIP;AEN	0.0261	0.1412
GO:0010977_negative_regulation_of_neuron_projection_development	9	63	989	15891	PTEN;TSC1;PAFAH1B1;CBFA2T2;RAP1GAP2;MDM2;HDAC2;PTPN9;STX1B	0.0249	0.1412
GO:0014065_phosphatidylinositol_3-kinase_signaling	6	33	989	15891	IGF1R;PLEKHA1;C1QBP;PIK3R1;PIK3R2;IRS1	0.0252	0.1412
GO:0016032_viral_process	34	371	989	15891	CRTC3;CADM1;BRD2;CBX5;BCAP31;SIRT1;MDM2;IL6ST;KAT5;C1QBP;CCNT1;PIK3R1;SP1;ABI2;ATF7IP;E4F1;MICB;BAX;RAN;NUP214;RBL1;DYRK1A;TNPO1;STAT3;STAT2;IPO5;MAPK1;XPO1;G3BP1;G3BP2;RBX1;APOBEC3C;EIF4H;PDZD8	0.0254	0.1412
GO:0030890_positive_regulation_of_B_cell_proliferation	7	41	989	15891	TIRAP;VAV3;TFRC;MEF2C;NFATC2;CD40;TNFRSF13C	0.0213	0.1412
GO:0031397_negative_regulation_of_protein_ubiquitination	8	53	989	15891	SPOPL;U2AF2;CAV1;PINX1;SOX4;ARRB1;PER2;N4BP1	0.0259	0.1412
GO:0034198_cellular_response_to_amino_acid_starvation	7	42	989	15891	SESN1;SH3GLB1;RRAGC;MAPK1;EIF2S1;IMPACT;SESN2	0.0236	0.1412
GO:0034644_cellular_response_to_UV	8	51	989	15891	PIK3R1;BAX;USP28;PARP1;YY1;EIF2S1;NOC2L;N4BP1	0.0216	0.1412
GO:0042127_regulation_of_cell_proliferation	16	139	989	15891	PKD2;SOX9;TGFBR2;SGK3;ABL2;SIRT1;XIAP;BMPR2;EGLN3;TXNIP;PIAS1;STAT3;STAT2;SLC7A11;NUAK1;PDS5B	0.0208	0.1412
GO:0042149_cellular_response_to_glucose_starvation	7	42	989	15891	SESN1;SH3GLB1;CPEB4;PMAIP1;IMPACT;SESN2;SIK1	0.0236	0.1412
GO:0042759_long-chain_fatty_acid_biosynthetic_process	5	23	989	15891	CYP1A2;HPGD;ASAH2B;ELOVL6;ASAH2	0.0221	0.1412
GO:0045540_regulation_of_cholesterol_biosynthetic_process	6	33	989	15891	HMGCS1;ELOVL6;SP1;KPNB1;RAN;NFYA	0.0252	0.1412
GO:0071108_protein_K48-linked_deubiquitination	6	33	989	15891	USP9X;CYLD;USP27X;USP13;OTUD3;VCPIP1	0.0252	0.1412
GO:0071385_cellular_response_to_glucocorticoid_stimulus	5	23	989	15891	NR3C1;REST;BCL2L11;UBE2L3;HNRNPU	0.0221	0.1412
GO:0018105_peptidyl-serine_phosphorylation	17	156	989	15891	ATM;PKD1;TGFBR2;CSNK1A1;SGK3;DMPK;CAB39;MAPK9;CLSPN;AKT2;CSNK1G1;DYRK1A;STK4;CSNK1D;MAPKAPK5;MAPK1;DYRK2	0.0269	0.1439
GO:0006342_chromatin_silencing	5	25	989	15891	MECP2;SIRT1;MORF4L1;HMGB1;KMT2D	0.0291	0.1475
GO:0006661_phosphatidylinositol_biosynthetic_process	10	76	989	15891	PTEN;PLEKHA1;MTMR12;PITPNM3;PIK3R1;ARF3;PLCG2;PIK3R2;MTMR9;PLEKHA2	0.0294	0.1475
GO:0007399_nervous_system_development	28	297	989	15891	ATXN1;NTRK3;VEGFA;TRAPPC6B;MEF2C;ATXN1L;TIMM8A;FGFR1;SCN8A;SERF1B;MEF2D;MOBP;RAPGEFL1;LSAMP;DYRK1A;TTLL7;STAT3;EFNA5;OPHN1;ST8SIA4;GDF11;PURA;CRIM1;BARHL2;SERF1A;ESS2;FUT10;SRRM4	0.0295	0.1475
GO:0007596_blood_coagulation	19	182	989	15891	HNF4A;CD59;GGCX;ENTPD1;CBX5;F2RL2;LNPK;JAK2;HPS4;IRF1;HDAC2;ITGA2;F2RL3;F2RL1;GATA6;H3-3B;CAPZA2;RAC1;EHD2	0.0289	0.1475
GO:0016477_cell_migration	22	219	989	15891	PTEN;CD44;SDC1;PAK4;NFATC2;WWC1;CASS4;FGFR1;PTK6;ABI2;FMNL3;CD47;PEAK1;CCN2;ITGB8;LAMC1;ADAM9;RAC1;LIMD1;AVL9;SCYL3;OR51E2	0.0283	0.1475
GO:0030010_establishment_of_cell_polarity	6	34	989	15891	PKD1;WEE1;WWC1;HSP90AB1;PARD3B;KIF26B	0.0282	0.1475
GO:0000278_mitotic_cell_cycle	15	134	989	15891	TUBGCP5;SUGT1;PPP1R12A;EML4;ORC1;TUBB3;CDC6;USP3;RAN;TUBA1C;NUP214;AURKA;PBRM1;DYNC1H1;VCPIP1	0.0299	0.1479
GO:0032355_response_to_estradiol	12	99	989	15891	ASS1;PTEN;CYP1A2;HPGD;NCOR2;ETS1;NR2F2;MBD4;TXNIP;STAT3;CCN2;CCND1	0.0303	0.1483
GO:0000188_inactivation_of_MAPK_activity	5	26	989	15891	LAX1;CAV1;DUSP9;DUSP6;DUSP2	0.033	0.1488
GO:0006338_chromatin_remodeling	12	100	989	15891	SOX9;FOXP3;TP63;RBBP4;BAZ2A;HMGB1;ZBTB7A;PBRM1;HDAC2;SMARCA5;CBX3;TADA2B	0.0321	0.1488
GO:0006606_protein_import_into_nucleus	10	77	989	15891	RPAIN;PIK3R1;KPNB1;RAN;TXNIP;NUP214;TNPO1;STAT3;IPO5;APPL1	0.0315	0.1488
GO:0008630_intrinsic_apoptotic_signaling_pathway_in_response_to_DNA_damage	7	45	989	15891	ATM;BCL2L2;BCL2L11;PIK3R1;BAX;E2F1;SFN	0.0317	0.1488
GO:0022604_regulation_of_cell_morphogenesis	5	26	989	15891	WTIP;BCL9L;EFNA5;FMNL2;PDZD8	0.033	0.1488
GO:0030512_negative_regulation_of_transforming_growth_factor_beta_receptor_signaling_pathway	10	77	989	15891	SMAD2;TGFBR2;PBLD;SIRT1;GLG1;CAV1;ZBTB7A;BCL9L;PPM1A;DAND5	0.0315	0.1488
GO:0033137_negative_regulation_of_peptidyl-serine_phosphorylation	5	26	989	15891	CAV1;BAX;CNKSR3;RASSF2;GPD1L	0.033	0.1488
GO:1990090_cellular_response_to_nerve_growth_factor_stimulus	6	35	989	15891	PTEN;NTRK3;RAPGEF1;KIF1B;E2F1;ACAP2	0.0314	0.1488
GO:0006367_transcription_initiation_from_RNA_polymerase_II_promoter	17	161	989	15891	AR;NR3C1;PTEN;SOX9;HNF4A;ESR2;MED24;TCF4;MECP2;E2F3;GTF2H3;BAX;PPARGC1A;CCN2;RORA;MED13;CCND1	0.0341	0.1523
GO:0030521_androgen_receptor_signaling_pathway	6	36	989	15891	AR;KAT5;RAN;PIAS1;PPARGC1A;NRIP1	0.0349	0.1544
GO:0001701_in_utero_embryonic_development	20	200	989	15891	AR;ATP7A;PKD1;SMAD2;TGFBR2;VEGFA;ADD1;FGFR1;BCL2L11;ANKRD11;RRN3;SH3PXD2A;ACVR1B;BMPR1A;GATA6;SMAD4;RTCB;TENT5C;HEG1;HM13	0.0364	0.156
GO:0003148_outflow_tract_septum_morphogenesis	5	27	989	15891	TGFBR2;BMPR2;BMPR1A;GATA6;SMAD4	0.0373	0.156
GO:0006611_protein_export_from_nucleus	5	27	989	15891	PKD1;AHCYL1;RAN;NUP214;XPO1	0.0373	0.156
GO:0008285_negative_regulation_of_cell_proliferation	37	424	989	15891	AR;NF2;PKD2;PTEN;TSC1;HNF4A;VHL;SOD2;SMAD2;FGFRL1;CTBP2;FOXP3;RBBP4;ETS1;ASPH;REST;RBM10;CDC6;TP53I11;PINX1;JAK2;ING5;PBRM1;STK4;IRF1;STAT3;EREG;SOX4;STRN;PTGES;SMAD4;GDF11;BTG2;PDS5B;MNT;DAB2IP;NACC2	0.0368	0.156
GO:0051592_response_to_calcium_ion	8	57	989	15891	SDC1;ANXA11;CAV1;AHCYL1;TXNIP;ADAM9;PTGES;CCND1	0.0362	0.156
GO:0090090_negative_regulation_of_canonical_Wnt_signaling_pathway	18	175	989	15891	SOX9;CSNK1A1;KREMEN1;CYLD;TCF7L2;CAV1;GREM1;PSMD9;RAPGEF1;PSMF1;PSMD4;STK4;G3BP1;LIMD1;RBX1;SDHAF2;DAB2IP;DRAXIN	0.0366	0.156
GO:0006351_transcription,_DNA-templated	12	103	989	15891	AR;NR3C1;LIN52;GTF2H2C;DIDO1;ARNT;RRAGC;RNPS1;BAZ2A;ZBTB7A;COL4A2;E2F1	0.0383	0.1585
GO:0042307_positive_regulation_of_protein_import_into_nucleus	6	37	989	15891	PIK3R1;RAN;CDH1;IPO5;MAPK1;PIK3R2	0.0386	0.1585
GO:0006397_mRNA_processing	16	152	989	15891	U2AF2;CELF1;RBM23;SRSF1;NONO;PTBP3;RBM28;AFF2;A1CF;RBM10;C1QBP;CPSF6;PPARGC1A;LSM3;ALKBH5;SRRM4	0.0397	0.1606
GO:0032869_cellular_response_to_insulin_stimulus	11	92	989	15891	PTEN;PKM;PIK3R1;AKT2;SP1;DENND4C;PARP1;GOT1;PIK3R2;IRS1;ENPP1	0.0398	0.1606
GO:0065003_protein-containing_complex_assembly	13	116	989	15891	SOX9;MDM2;KMT2A;OCLN;CD40;PPARGC1A;KPNA3;LAMC1;WASL;CAPZA2;CD2AP;MDN1;PARD6B	0.0407	0.1628
GO:0010629_negative_regulation_of_gene_expression	22	229	989	15891	LDLR;VHL;FOXP1;SFMBT2;MYADM;VEGFA;MECP2;PLAG1;MEF2C;SIRT1;AFF2;REST;CD28;REL;AGO1;RBL1;CCN2;ITGB8;YY1;ACVR1B;TERF2;AGO3	0.0414	0.1642
GO:0010719_negative_regulation_of_epithelial_to_mesenchymal_transition	5	28	989	15891	PTEN;USF3;PBLD;SDHAF2;DAB2IP	0.0419	0.1647
GO:0001666_response_to_hypoxia	17	166	989	15891	ATM;NOS1;TGFBR2;VEGFA;WTIP;MECP2;ETS1;CAV1;REST;ARNT;PKM;EGLN3;ITGA2;MMP14;SMAD4;LIMD1;ALKBH5	0.0425	0.1657
GO:0000724_double-strand_break_repair_via_homologous_recombination	10	83	989	15891	ATM;RAD51;MORF4L1;MMS22L;PARP1;UBE2N;YY1;ZFYVE26;NUCKS1;SLX4	0.0466	0.1701
GO:0010976_positive_regulation_of_neuron_projection_development	12	107	989	15891	NTRK3;CBFA2T2;SCN1B;ABL2;NPTN;FGFR1;PTK6;RRN3;RAPGEF1;RGS2;SCARF1;DAB2IP	0.0477	0.1701
GO:0034260_negative_regulation_of_GTPase_activity	7	49	989	15891	TSC1;CDC42SE1;RCC2;F11R;IPO5;ARRB1;DAB2IP	0.0449	0.1701
GO:0035264_multicellular_organism_growth	10	83	989	15891	AR;ATM;PLEKHA1;PLAG1;ADD1;SLC1A2;ANKRD11;TBL1XR1;H3-3B;HEG1	0.0466	0.1701
GO:0042771_intrinsic_apoptotic_signaling_pathway_in_response_to_DNA_damage_by_p53_class_mediator	5	29	989	15891	TP63;SIRT1;USP28;DYRK2;AEN	0.0469	0.1701
GO:0045727_positive_regulation_of_translation	9	71	989	15891	PTAFR;PIWIL2;CD28;LARP4B;ITGA2;MAPK1;SOX4;BARHL2;NIBAN1	0.0449	0.1701
GO:0070536_protein_K63-linked_deubiquitination	5	29	989	15891	BRCC3;CYLD;USP27X;SHMT2;USP13	0.0469	0.1701
GO:0071456_cellular_response_to_hypoxia	13	119	989	15891	ATP7A;ICAM1;PTEN;VEGFA;SLC8A1;SIRT1;MDM2;PPARGC1A;PMAIP1;RORA;KCNMB1;E2F1;GATA6	0.0475	0.1701
GO:1901796_regulation_of_signal_transduction_by_p53_class_mediator	14	131	989	15891	ATM;TP63;ZNF385A;RBBP4;MDM2;KAT5;AURKA;KMT5A;ING5;MAPKAPK5;HDAC2;DYRK2;NUAK1;NOC2L	0.047	0.1701
GO:1903508_positive_regulation_of_nucleic_acid-templated_transcription	10	83	989	15891	UBE2L3;RAP2C;SUPT7L;CCAR1;E4F1;MYCBP;GMEB2;MNT;PER2;TADA2B	0.0466	0.1701
GO:1904707_positive_regulation_of_vascular_smooth_muscle_cell_proliferation	7	49	989	15891	HPGD;MDM2;MEF2D;JAK2;ERN1;BMPR1A;LDLRAP1	0.0449	0.1701
GO:0000209_protein_polyubiquitination	22	234	989	15891	TRIM71;AREL1;MKRN1;RNF213;UBE2L3;RNF165;PSMD9;FBXO31;TRIP12;RNF217;PPIL2;FBXL18;PSMF1;LONRF1;PSMD4;SASH1;FBXW2;FBXL3;RBX1;RNF115;RLIM;ZNRF1	0.0495	0.1752
GO:0001934_positive_regulation_of_protein_phosphorylation	16	158	989	15891	SOX9;NTRK3;VEGFA;RSPO1;SIRT1;NPTN;AKT2;CD40;STK4;CSNK1D;CCND2;EFNA5;ARRB1;RAC1;NIBAN1;CCND1	0.0516	0.1757
GO:0007498_mesoderm_development	5	30	989	15891	VEGFA;IKZF1;IKZF3;JAK2;GDF11	0.0521	0.1757
GO:0016579_protein_deubiquitination	24	262	989	15891	AR;PTEN;ATXN7;SMAD2;BRCC3;USP9X;CYLD;USP27X;MDM2;CLSPN;RAD23B;USP3;PSMD9;USP28;PSMF1;PSMD4;JOSD1;YY1;EIF3F;USP13;SMAD4;OTUD3;USP31;TADA2B	0.0523	0.1757
GO:0030334_regulation_of_cell_migration	10	85	989	15891	SGK3;PLXNA4;RCC2;AKT2;RND3;AMOTL1;PLXNC1;RAC1;PLXNA3;PARD6B	0.0525	0.1757
GO:0032760_positive_regulation_of_tumor_necrosis_factor_production	7	51	989	15891	PTAFR;TIRAP;ZBTB20;PIK3R1;HMGB1;JAK2;HDAC2	0.0527	0.1757
GO:0045184_establishment_of_protein_localization	6	40	989	15891	PLEKHA1;RCC2;MDM2;IST1;KPNB1;ITGA2	0.0512	0.1757
GO:0070979_protein_K11-linked_ubiquitination	5	30	989	15891	UBE2H;ANAPC13;UBE2L3;UBE2S;UBE2D4	0.0521	0.1757
GO:0071230_cellular_response_to_amino_acid_stimulus	7	51	989	15891	ASS1;ATP7A;SESN1;RRAGC;CPEB4;IPO5;SESN2	0.0527	0.1757
GO:0001501_skeletal_system_development	14	135	989	15891	SOX9;FGFRL1;TRAPPC2;TP63;FGFR1;ADAMTS4;ASH1L;SOX4;NCAN;MMP14;GDF11;RASSF2;BPNT2;ANKH	0.0566	0.1781
GO:0001889_liver_development	9	74	989	15891	ASS1;ATP7A;PKD1;PKD2;HMGCS1;PKM;NODAL;GATA6;GNPNAT1	0.0546	0.1781
GO:0007389_pattern_specification_process	6	41	989	15891	MID1;TGFBR2;ASPH;BMPR2;ACVR1B;BMPR1A	0.0559	0.1781
GO:0009611_response_to_wounding	8	63	989	15891	SLC1A2;F2RL2;AURKA;CCN2;F2RL3;HOXB13;RAC1;ABHD2	0.0562	0.1781
GO:0010043_response_to_zinc_ion	5	31	989	15891	ASS1;ATP7A;PTEN;CPS1;SLC30A4	0.0577	0.1781
GO:0032024_positive_regulation_of_insulin_secretion	6	41	989	15891	GLUL;TCF7L2;PSMD9;JAK2;SOX4;NLGN2	0.0559	0.1781
GO:0034976_response_to_endoplasmic_reticulum_stress	9	74	989	15891	BCL2L11;PIK3R1;ERP27;ERN1;EIF2S1;PIK3R2;TMEM33;NIBAN1;ANKS4B	0.0546	0.1781
GO:0035019_somatic_stem_cell_population_maintenance	8	63	989	15891	SOX9;SMAD2;FOXP1;REST;STAT3;BCL9L;SOX4;SMAD4	0.0562	0.1781
GO:0043044_ATP-dependent_chromatin_remodeling	5	31	989	15891	RBBP4;PBRM1;HDAC2;SMARCA5;GATAD2B	0.0577	0.1781
GO:0070507_regulation_of_microtubule_cytoskeleton_organization	5	31	989	15891	PAFAH1B1;ATAT1;CYLD;RASSF1;EFNA5	0.0577	0.1781
GO:0072593_reactive_oxygen_species_metabolic_process	5	31	989	15891	SESN1;NDUFS1;PMAIP1;CCN2;SESN2	0.0577	0.1781
GO:0051092_positive_regulation_of_NF-kappaB_transcription_factor_activity	15	149	989	15891	AR;ICAM1;TIRAP;RAB7B;MYD88;CAV1;CD40;CLOCK;ZBTB7A;RPS6KA5;STAT3;UBE2N;IL18RAP;MTPN;TAB3	0.0602	0.1822
GO:0060021_roof_of_mouth_development	8	64	989	15891	PLEKHA1;MEF2C;ASPH;INSIG1;CPLANE1;SGPL1;BMPR1A;GDF11	0.0601	0.1822
GO:0090502_RNA_phosphodiester_bond_hydrolysis,_endonucleolytic	8	64	989	15891	PIWIL2;NUDT16;RNASEH1;AGO1;ERN1;RPP25;AGO3;SLFN13	0.0601	0.1822
GO:0070936_protein_K48-linked_ubiquitination	7	53	989	15891	RFFL;UBE2H;KLHL3;MARCHF6;RNF115;UBE2D4;ZNRF1	0.0612	0.184
GO:0001974_blood_vessel_remodeling	5	32	989	15891	ATP7A;MEF2C;MDM2;BMPR2;BAX	0.0636	0.1852
GO:0006361_transcription_initiation_from_RNA_polymerase_I_promoter	5	32	989	15891	UBTF;POLR1B;GTF2H3;RRN3;CAVIN1	0.0636	0.1852
GO:0006641_triglyceride_metabolic_process	5	32	989	15891	CPT1A;GK5;CAV1;INSIG1;DGAT1	0.0636	0.1852
GO:0043200_response_to_amino_acid	5	32	989	15891	ICAM1;CPS1;SLC1A2;RRAGC;CCN2	0.0636	0.1852
GO:0060325_face_morphogenesis	5	32	989	15891	PLEKHA1;ASPH;RAB3GAP1;ANKRD11;SGPL1	0.0636	0.1852
GO:0000186_activation_of_MAPKK_activity	6	43	989	15891	FRS2;RAPGEF1;JAK2;MAP3K3;MAPK1;ADAM9	0.0661	0.1877
GO:0030155_regulation_of_cell_adhesion	6	43	989	15891	GSN;PKD1;SOX9;ABL2;PPP1R12A;NUAK1	0.0661	0.1877
GO:0043086_negative_regulation_of_catalytic_activity	7	54	989	15891	ATP7A;STYX;ANP32E;PPP1R12A;PPP1R12B;TXNIP;FAF2	0.0658	0.1877
GO:0045429_positive_regulation_of_nitric_oxide_biosynthetic_process	6	43	989	15891	ASS1;ICAM1;PKD2;NOS1AP;HSP90AB1;JAK2	0.0661	0.1877
GO:0032092_positive_regulation_of_protein_binding	8	66	989	15891	PKD1;ADD1;TCF7L2;CAV1;HSP90AB1;RAN;STK4;ARRB1	0.0684	0.193
GO:0000723_telomere_maintenance	6	44	989	15891	ATM;RIF1;POLD3;PARP1;TERF2;CTC1	0.0715	0.1946
GO:0010468_regulation_of_gene_expression	14	140	989	15891	ATP7A;CYP1A2;TGFBR2;MAPK9;ATXN7L3B;AFF2;REST;TSKU;CDH1;PLCG2;MAPK1;MAPK6;STX1B;UBXN2A	0.0703	0.1946
GO:0016239_positive_regulation_of_macroautophagy	5	33	989	15891	TSC1;SIRT1;SESN1;WAC;SESN2	0.0699	0.1946
GO:0016573_histone_acetylation	6	44	989	15891	MECP2;KAT5;MORF4L1;CLOCK;ARRB1;TADA2B	0.0715	0.1946
GO:0035914_skeletal_muscle_cell_differentiation	6	44	989	15891	HIVEP3;MEF2C;MEF2D;HLF;BCL9L;BTG2	0.0715	0.1946
GO:0071773_cellular_response_to_BMP_stimulus	5	33	989	15891	SOX9;BMPR2;BMPR1A;GATA6;SMAD4	0.0699	0.1946
GO:0006468_protein_phosphorylation	38	467	989	15891	ATM;TGFBR2;CSNK1A1;SGK3;DMPK;SNRK;MAPK9;CDK16;FGFR1;BMPR2;CCNT1;PIK3R1;PTK6;MAP3K9;MYLK3;JAK1;JAK2;RPS6KA5;AURKA;DYRK1A;STK4;CSNK1D;AAK1;PEAK1;ERN1;CCND2;MAPK1;MAPK6;DYRK2;STK17B;ACVR1B;BMPR1A;RASSF2;NUAK1;SCYL3;CCND1;SIK1;NEK8	0.0746	0.2018
GO:0007595_lactation	6	45	989	15891	ATP7A;UMPS;VEGFA;NCOR2;CAV1;CCND1	0.0772	0.2018
GO:0007611_learning_or_memory	7	56	989	15891	PTEN;GM2A;PAFAH1B1;ZNF385A;MEF2C;AFF2;MAPK1	0.0756	0.2018
GO:0030522_intracellular_receptor_signaling_pathway	5	34	989	15891	AR;NR2F2;ARNT;STAT3;RORA	0.0764	0.2018
GO:0051289_protein_homotetramerization	10	92	989	15891	PKD2;SOD2;CRTC3;TP63;SHMT2;PKM;OSBPL2;GOLGA2;HM13;PCBD2	0.0771	0.2018
GO:0051973_positive_regulation_of_telomerase_activity	5	34	989	15891	HMBOX1;GREM1;HSP90AB1;MAPKAPK5;MAPK1	0.0764	0.2018
GO:0071526_semaphorin-plexin_signaling_pathway	5	34	989	15891	PLXNA4;SEMA3D;RAC1;PLXNA3;SEMA4C	0.0764	0.2018
GO:0042475_odontogenesis_of_dentin-containing_tooth	7	57	989	15891	NF2;TP63;BCL2L11;ANKRD11;BAX;HDAC2;BMPR1A	0.0808	0.21
GO:0006813_potassium_ion_transport	8	69	989	15891	TSC1;KCNC4;KCNA4;KCNJ6;KCNJ10;KCNMB1;KCNK6;KCNJ8	0.0821	0.211
GO:0070301_cellular_response_to_hydrogen_peroxide	8	69	989	15891	PLEKHA1;SIRT1;ETS1;MDM2;HDAC2;IL18RAP;IMPACT;ZNF277	0.0821	0.211
GO:0010718_positive_regulation_of_epithelial_to_mesenchymal_transition	6	46	989	15891	SMAD2;TGFBR2;BCL9L;HDAC2;SMAD4;ZNF703	0.0831	0.2112
GO:0014070_response_to_organic_cyclic_compound	6	46	989	15891	CPT1A;DUSP6;PTGES;MMP14;BTG2;SLC7A11	0.0831	0.2112
GO:0009612_response_to_mechanical_stimulus	7	58	989	15891	MPO;TGFBR2;MAPK9;ETS1;TXNIP;MMP14;BTG2	0.0861	0.2176
GO:0001570_vasculogenesis	7	59	989	15891	TGFBR2;VEGFA;GJC1;CAV1;ITGB8;SGPL1;HEG1	0.0917	0.2218
GO:0010972_negative_regulation_of_G2M_transition_of_mitotic_cell_cycle	7	59	989	15891	PSMD9;GPR132;PINX1;AURKA;PSMF1;PSMD4;RBX1	0.0917	0.2218
GO:0018108_peptidyl-tyrosine_phosphorylation	12	120	989	15891	NTRK3;DDR2;ABL2;WEE1;FGFR1;ABI2;JAK1;JAK2;DYRK1A;PEAK1;DYRK2;DSTYK	0.0886	0.2218
GO:0030335_positive_regulation_of_cell_migration	21	240	989	15891	ATM;SOD2;IGF1R;NTRK3;MYADM;VEGFA;MYO1C;CASS4;CAV1;PIK3R1;AKT2;CEP43;CCAR1;JAK2;STAT3;SEMA3D;MAPK1;MMP14;F2RL1;SEMA4C;ZNF703	0.0916	0.2218
GO:0032456_endocytic_recycling	5	36	989	15891	VPS53;ARL4C;ACAP2;EHD2;EPG5	0.0905	0.2218
GO:0032482_Rab_protein_signal_transduction	8	71	989	15891	IFT22;RAB7B;DNAJC27;RAB5B;RAB3C;RAB36;RABL3;RAB22A	0.0921	0.2218
GO:0045785_positive_regulation_of_cell_adhesion	6	47	989	15891	ATM;VEGFA;VAV3;STX3;C1QBP;ITGA2	0.0893	0.2218
GO:0060291_long-term_synaptic_potentiation	6	47	989	15891	PTEN;MECP2;NPTN;STX3;MPP2;MAPK1	0.0893	0.2218
GO:0060412_ventricular_septum_morphogenesis	5	36	989	15891	FGFRL1;TGFBR2;BMPR2;SOX4;SMAD4	0.0905	0.2218
GO:0006260_DNA_replication	13	134	989	15891	ATM;PCLAF;RBBP4;CLSPN;NFIB;ORC1;KAT5;CDC6;E4F1;ING5;POLI;DONSON;SLX4	0.0928	0.2223
GO:0019221_cytokine-mediated_signaling_pathway	24	282	989	15891	ICAM1;IFNAR2;PTAFR;SDC1;LRP8;VEGFA;YWHAZ;KLF6;OSMR;STX3;IL6ST;POU2F1;PIK3R1;RAPGEF1;JAK1;JAK2;STAT3;TXLNA;STAT2;EREG;RORA;CCL22;SOCS5;CCND1	0.0941	0.2231
GO:1990830_cellular_response_to_leukemia_inhibitory_factor	10	96	989	15891	ICAM1;CTBP2;TFRC;SPOCK2;SIRT1;RIF1;SMARCA5;HNRNPU;UBXN2A;GNPNAT1	0.0939	0.2231
GO:0010862_positive_regulation_of_pathway-restricted_SMAD_protein_phosphorylation	6	48	989	15891	BMPR2;NODAL;ACVR1B;BMPR1A;SMAD4;GDF11	0.0957	0.2245
GO:0032436_positive_regulation_of_proteasomal_ubiquitin-dependent_protein_catabolic_process	8	72	989	15891	CSNK1A1;MDM2;RNF217;PIAS1;AURKA;CSNK1D;SOCS5;RBX1	0.0973	0.2245
GO:0043547_positive_regulation_of_GTPase_activity	27	324	989	15891	ICAM1;VAV3;RAP1GAP2;RACGAP1;IQSEC1;GIT2;MAPRE2;RAB3GAP1;RGS6;CD40;ARHGAP22;ARHGAP12;ARHGAP11A;RAPGEF1;EVI5;THY1;BNIP2;F11R;GNB5;OPHN1;RGS2;CCL22;ARRB1;F2RL1;RP2;ACAP2;DAB2IP	0.0954	0.2245
GO:0048469_cell_maturation	5	37	989	15891	VEGFA;FGFR1;LHX6;GDF11;TUSC2	0.0981	0.2245
GO:0050919_negative_chemotaxis	5	37	989	15891	LRTM2;SEMA3D;EFNA5;PLXNA3;SEMA4C	0.0981	0.2245
GO:0060333_interferon-gamma-mediated_signaling_pathway	8	72	989	15891	ICAM1;MID1;CD44;PTAFR;HLA-F;JAK1;JAK2;IRF1	0.0973	0.2245
GO:0071276_cellular_response_to_cadmium_ion	5	37	989	15891	ATP7A;GSN;CYP1A2;MAPK9;MAPK1	0.0981	0.2245
GO:0098609_cell-cell_adhesion	14	149	989	15891	PKP1;SOX9;CD44;FAT3;PAK4;ICAM4;RAPGEF1;THY1;CDH1;VMP1;CD2AP;TMOD3;SYNJ2BP;NLGN2	0.1	0.2277
GO:0043627_response_to_estrogen	7	61	989	15891	TGFBR2;CAV1;MAPK1;KMT2D;MMP14;GATA6;CCND1	0.1035	0.2345
GO:0007411_axon_guidance	18	205	989	15891	SCN1B;LRTM2;FRS2;NRXN3;NPTN;APBB2;LMX1A;TUBB3;PIK3R1;RPS6KA5;SEMA3D;EFNA5;OPHN1;MAPK1;KIF5C;SMAD4;DOK6;DRAXIN	0.1086	0.2347
GO:0010507_negative_regulation_of_autophagy	6	50	989	15891	EIF4G2;TBC1D14;GOLGA2;STAT3;MTMR9;TAB3	0.1093	0.2347
GO:0010628_positive_regulation_of_gene_expression	31	385	989	15891	AR;ATM;GSN;PKP1;PTEN;SOX9;LDLR;RPL23;NTRK3;VEGFA;NOS1AP;MEF2C;MAPK9;ETS1;MDM2;RAB3GAP1;MYD88;CAV1;CD28;SP1;AGO1;PPARGC1A;PAWR;KIF1B;STAT3;CCN2;ITGB8;MAPK1;E2F1;TERF2;AGO3	0.1069	0.2347
GO:0018107_peptidyl-threonine_phosphorylation	8	74	989	15891	TGFBR2;CSNK1A1;CSNK1G1;DYRK1A;CSNK1D;MAPK1;DYRK2;ACVR1B	0.1083	0.2347
GO:0045599_negative_regulation_of_fat_cell_differentiation	6	50	989	15891	SIRT1;ZADH2;INSIG1;RORA;E2F1;ENPP1	0.1093	0.2347
GO:0045669_positive_regulation_of_osteoblast_differentiation	7	62	989	15891	DDR2;TP63;MEF2C;IL6ST;BMPR2;SUCO;BMPR1A	0.1097	0.2347
GO:0046326_positive_regulation_of_glucose_import	5	38	989	15891	SLC1A2;PIK3R1;AKT2;IRS1;APPL1	0.1059	0.2347
GO:0046854_phosphatidylinositol_phosphorylation	6	50	989	15891	TTC7B;PIK3R1;PIK3R2;SOCS5;SOCS7;BPNT2	0.1093	0.2347
GO:0060045_positive_regulation_of_cardiac_muscle_cell_proliferation	5	38	989	15891	MEF2C;FGFR1;MAPK1;BMPR1A;GATA6	0.1059	0.2347
GO:0070373_negative_regulation_of_ERK1_and_ERK2_cascade	8	74	989	15891	PTEN;RAPGEF1;CNKSR3;DUSP6;ARRB1;SMAD4;SYNJ2BP;DAB2IP	0.1083	0.2347
GO:0070534_protein_K63-linked_ubiquitination	5	38	989	15891	UBE2N;RNF115;UBE2S;HECTD1;UBE2D4	0.1059	0.2347
GO:2001244_positive_regulation_of_intrinsic_apoptotic_signaling_pathway	5	38	989	15891	BCAP31;CAV1;BCL2L11;BAX;PMAIP1	0.1059	0.2347
GO:0014068_positive_regulation_of_phosphatidylinositol_3-kinase_signaling	9	87	989	15891	SOX9;IGF1R;NTRK3;SIRT1;FGFR1;PIK3R1;CD28;JAK2;F2RL1	0.1111	0.2366
GO:0043524_negative_regulation_of_neuron_apoptotic_process	13	139	989	15891	SOD2;MECP2;MEF2C;OXR1;HSP90AB1;BAX;CPEB4;JAK2;PPARGC1A;ARRB1;BTG2;FOXQ1;DRAXIN	0.1124	0.2383
GO:0048856_anatomical_structure_development	5	39	989	15891	ATXN1;HNF4A;IGF1R;ATXN1L;NR2F2	0.114	0.2406
GO:0006281_DNA_repair	19	221	989	15891	BRCC3;RPAIN;NONO;RAD51;CLSPN;USP3;GTF2H3;MBD4;TRIP12;EMSY;USP28;INIP;POLI;PARP1;MSH3;BTG2;PDS5B;PAGR1;SLX4	0.1164	0.2434
GO:0051496_positive_regulation_of_stress_fiber_assembly	6	51	989	15891	NF2;TSC1;SYNPO2L;CD47;CCN2;RAC1	0.1164	0.2434
GO:0043065_positive_regulation_of_apoptotic_process	28	347	989	15891	ATM;HPGD;NTRK3;VAV3;MAPK9;ATG7;SIRT1;USP27X;APBB2;CSRNP3;REST;BCL2L11;C1QBP;MAP3K9;RNPS1;BAX;HMGB1;TXNIP;ING5;STK4;PAWR;PMAIP1;DUSP6;SOX4;HRK;E2F1;RASSF2;DAB2IP	0.1178	0.2452
GO:0030168_platelet_activation	10	102	989	15891	VAV3;YWHAZ;PIK3R1;CD40;F2RL2;PLCG2;MAPK1;F2RL3;ARRB1;BLOC1S3	0.1227	0.2531
GO:0035176_social_behavior	6	52	989	15891	PTEN;ATXN1;NRXN3;MECP2;ATXN1L;EIF4EBP2	0.1238	0.2531
GO:0042542_response_to_hydrogen_peroxide	6	52	989	15891	SDC1;SLC8A1;SIRT1;TXNIP;KPNA4;ADAM9	0.1238	0.2531
GO:0043401_steroid_hormone_mediated_signaling_pathway	6	52	989	15891	HNF4A;NR2F2;RORA;ABHD2;OR51E2;PAQR7	0.1238	0.2531
GO:0006417_regulation_of_translation	6	53	989	15891	TSC1;RPS14;AKT2;MAPKAPK5;TACO1;MTPN	0.1314	0.2617
GO:0006654_phosphatidic_acid_biosynthetic_process	5	41	989	15891	AGPAT3;DDHD1;GPD1L;AGPAT5;AGPAT4	0.1311	0.2617
GO:0031295_T_cell_costimulation	6	53	989	15891	BTLA;CAV1;PIK3R1;CD28;RAC1;TNFRSF13C	0.1314	0.2617
GO:0042981_regulation_of_apoptotic_process	18	211	989	15891	ATM;NF2;SOX9;LRP8;FRS2;TP63;SIRT1;BCL2L11;IKZF3;TPT1;BAX;CTSB;ZBTB7A;NODAL;BCL2L14;PMAIP1;TRAF4;GDF11	0.1295	0.2617
GO:0071320_cellular_response_to_cAMP	6	53	989	15891	ASS1;PKD2;PTAFR;SLC8A1;CPS1;RAPGEF1	0.1314	0.2617
GO:0071333_cellular_response_to_glucose_stimulus	7	65	989	15891	ICAM1;IGF1R;ZBTB20;PPARGC1A;ERN1;SOX4;KCNB1	0.1293	0.2617
GO:0016055_Wnt_signaling_pathway	16	185	989	15891	PKD1;PKD2;CSNK1A1;RSPO1;KREMEN1;CYLD;XIAP;WNT2B;AMOTL1;CSNK1G1;CSNK1D;PLCG2;STRN;RBX1;CCND1;DRAXIN	0.1353	0.2683
GO:0071260_cellular_response_to_mechanical_stimulus	8	79	989	15891	SOX9;MYD88;CD40;IRF1;GOT1;ITGA2;RAC1;MTPN	0.1385	0.2734
GO:0034599_cellular_response_to_oxidative_stress	9	92	989	15891	SOD2;NOX5;PYCR1;PPARGC1A;PARP1;EIF2S1;SLC7A11;CYCS;SESN2	0.1392	0.2736
GO:0045746_negative_regulation_of_Notch_signaling_pathway	5	42	989	15891	CBFA2T2;ZBTB7A;ARRB1;MMP14;HIF1AN	0.14	0.274
GO:0007050_cell_cycle_arrest	12	132	989	15891	ATM;PKD1;PKD2;EIF4G2;CAB39;TCF7L2;APBB2;RASSF1;RRAGC;IRF1;ERN1;PPM1A	0.1411	0.275
GO:0001822_kidney_development	9	93	989	15891	ASS1;PKD1;TSC1;HPGD;VEGFA;BCL2L11;BAX;CPLANE1;SGPL1	0.1452	0.276
GO:0007160_cell-matrix_adhesion	9	93	989	15891	PKD1;TSC1;CD44;DDR2;BCL2L11;CCN2;ITGA2;ADAM9;RAC1	0.1452	0.276
GO:0009267_cellular_response_to_starvation	7	67	989	15891	GLUL;LAMP2;ATG7;SIRT1;BMPR2;RRAGC;WNT2B	0.1433	0.276
GO:0010506_regulation_of_autophagy	7	67	989	15891	ATM;ABL2;RRAGC;HMGB1;MFSD8;USP13;PIK3R2	0.1433	0.276
GO:0030198_extracellular_matrix_organization	19	229	989	15891	ATP7A;ICAM1;SOX9;CD44;DDR2;ICAM4;SPOCK2;ATXN1L;APBB2;CDH1;F11R;SH3PXD2A;CD47;COL4A2;ITGA2;ITGB8;LAMC1;NCAN;MMP14	0.1448	0.276
GO:0046330_positive_regulation_of_JNK_cascade	8	80	989	15891	TPD52L1;TIRAP;HMGB1;CCN2;TRAF4;F2RL1;RASSF2;DAB2IP	0.145	0.276
GO:0042733_embryonic_digit_morphogenesis	6	55	989	15891	LNPK;CPLANE1;HDAC2;BMPR1A;SMAD4;BPNT2	0.1472	0.2775
GO:1903779_regulation_of_cardiac_conduction	6	55	989	15891	NOS1;DMPK;SLC8A1;ASPH;FXYD6;AHCYL1	0.1472	0.2775
GO:1904646_cellular_response_to_amyloid-beta	5	43	989	15891	ICAM1;IGF1R;BCL2L2;BCL2L11;PARP1	0.1492	0.2801
GO:0071347_cellular_response_to_interleukin-1	8	81	989	15891	ICAM1;SOX9;MYLK3;CD47;RORA;CCL22;YY1;DAB2IP	0.1516	0.2835
GO:0000079_regulation_of_cyclin-dependent_protein_serinethreonine_kinase_activity	6	56	989	15891	PTEN;CCNT1;CDC6;CCND2;SFN;CCND1	0.1554	0.2871
GO:0010595_positive_regulation_of_endothelial_cell_migration	6	56	989	15891	FOXP1;VEGFA;ETS1;BMPR2;SASH1;EMC10	0.1554	0.2871
GO:0060395_SMAD_protein_signal_transduction	6	56	989	15891	HNF4A;SMAD2;SLC33A1;NODAL;SMAD4;GDF11	0.1554	0.2871
GO:0007043_cell-cell_junction_assembly	5	44	989	15891	PKP1;GJC1;CDH1;HEG1;PARD6B	0.1587	0.2885
GO:0007052_mitotic_spindle_organization	5	44	989	15891	MECP2;TACC1;RAN;AURKA;DYNC1H1	0.1587	0.2885
GO:0008286_insulin_receptor_signaling_pathway	8	82	989	15891	IGF1R;PIK3R1;AKT2;ATP6V0E1;EIF4EBP2;PIK3R2;IRS1;APPL1	0.1584	0.2885
GO:0030308_negative_regulation_of_cell_growth	11	122	989	15891	HNF4A;ESR2;SIRT1;APBB2;BMPR2;ACVR1B;SMAD4;ENPP1;SERTAD3;SERTAD2;SESN2	0.1593	0.2885
GO:0030433_ubiquitin-dependent_ERAD_pathway	7	69	989	15891	DNAJB12;TMEM67;MARCHF6;RNF121;FAF2;SGTB;CCDC47	0.158	0.2885
GO:0016310_phosphorylation	9	96	989	15891	GK5;NMRK1;PPIP5K1;AK2;PANK2;STAT3;LIMD1;PANK3;NOL9	0.164	0.289
GO:0035690_cellular_response_to_drug	6	57	989	15891	UMPS;TFRC;MEF2C;PPP1R12A;REST;HSP90AB1	0.1638	0.289
GO:0042632_cholesterol_homeostasis	9	96	989	15891	HNF4A;LDLR;SIRT1;CAV1;GRAMD1B;INSIG1;RORA;MED13;LDLRAP1	0.164	0.289
GO:0045766_positive_regulation_of_angiogenesis	13	150	989	15891	PAK4;TGFBR2;VEGFA;SIRT1;ETS1;CD40;SP1;NODAL;SASH1;STAT3;ITGB8;GATA6;EMC10	0.1632	0.289
GO:0048661_positive_regulation_of_smooth_muscle_cell_proliferation	6	57	989	15891	PTAFR;FOXP1;TGFBR2;PPARGC1A;EREG;ITGA2	0.1638	0.289
GO:0050804_modulation_of_chemical_synaptic_transmission	6	57	989	15891	LRP8;JAK2;STAT3;EIF4EBP2;SLC7A11;NLGN2	0.1638	0.289
GO:0070498_interleukin-1-mediated_signaling_pathway	9	96	989	15891	MYD88;PSMD9;RPS6KA5;PSMF1;MAP3K3;PSMD4;UBE2N;RBX1;TAB3	0.164	0.289
GO:0008380_RNA_splicing	13	151	989	15891	THOC5;NONO;PTBP3;RBM28;AFF2;RBM10;C1QBP;RRAGC;SNRPD3;RNPS1;DHX8;PPARGC1A;SRRM4	0.1684	0.2912
GO:0030218_erythrocyte_differentiation	5	45	989	15891	RPS14;ADD1;IKZF1;PKNOX1;JAK2	0.1683	0.2912
GO:0032496_response_to_lipopolysaccharide	12	137	989	15891	MPO;NOS1;CYP1A2;HPGD;FOXP1;TIRAP;CPS1;LIAS;JAK2;HDAC2;PLCG2;PTGES	0.167	0.2912
GO:0042593_glucose_homeostasis	10	110	989	15891	HNF4A;IGF1R;CRY2;PPP1R3G;TCF7L2;STAT3;SOX4;KCNB1;IRS1;SESN2	0.1679	0.2912
GO:0051028_mRNA_transport	5	45	989	15891	MYO1C;NCBP3;XPO1;KIF5C;G3BP2	0.1683	0.2912
GO:0120162_positive_regulation_of_cold-induced_thermogenesis	9	97	989	15891	IGF1R;VEGFA;ELOVL6;CAV1;JAK2;PPARGC1A;DYNC1H1;ZNF516;PER2	0.1705	0.2937
GO:0030900_forebrain_development	5	46	989	15891	FRS2;NR2F2;PPARGC1A;E2F1;DRAXIN	0.1783	0.306
GO:0033138_positive_regulation_of_peptidyl-serine_phosphorylation	8	85	989	15891	CD44;NOS1;NTRK3;VEGFA;CAV1;HSP90AB1;STK4;ARRB1	0.1796	0.3071
GO:0097190_apoptotic_signaling_pathway	6	59	989	15891	CAV1;DIDO1;CD28;BAX;PAWR;SGPL1	0.1811	0.3085
GO:0000082_G1S_transition_of_mitotic_cell_cycle	9	99	989	15891	TRIM71;PPP6C;ORC1;CDC6;GPR132;PIAS1;ACVR1B;CCND1;CACUL1	0.1839	0.311
GO:0042493_response_to_drug	16	196	989	15891	PDE3A;LRP8;TGFBR2;CPT1A;VAV3;ABCA3;HMGCS1;NFATC2;MYO6;DUSP6;ITGA2;XPO1;ARRB1;GATA6;CCND1;BLOC1S3	0.1836	0.311
GO:0001933_negative_regulation_of_protein_phosphorylation	7	73	989	15891	PTEN;NTRK3;MYADM;PPARGC1A;IMPACT;DAB2IP;NIBAN1	0.1892	0.3124
GO:0006612_protein_targeting_to_membrane	5	47	989	15891	RAB3IP;MYO1C;ZDHHC20;ZDHHC24;ICMT	0.1884	0.3124
GO:0007568_aging	14	169	989	15891	ASS1;GSN;MPO;PTEN;CANX;TGFBR2;ATG7;PPARGC1A;STAT3;COL4A2;CCN2;MAPK1;EIF2S1;KCNMB1	0.1895	0.3124
GO:0008104_protein_localization	7	73	989	15891	MECP2;CADM3;AKAIN1;CAV1;IST1;PARD3B;AKAP11	0.1892	0.3124
GO:0034765_regulation_of_ion_transmembrane_transport	10	113	989	15891	KCNC4;SCN8A;KCNA4;KCNJ6;KCNJ10;KCNK6;KCNB1;KCNJ8;CLIC4;KCNK10	0.1866	0.3124
GO:0043433_negative_regulation_of_DNA-binding_transcription_factor_activity	7	73	989	15891	FOXP3;SIRT1;TCF7L2;HDAC2;BHLHE40;MED13;RLIM	0.1892	0.3124
GO:0046718_viral_entry_into_host_cell	8	86	989	15891	ICAM1;LDLR;TFRC;PVR;CTSB;F11R;ITGA2;KPNA3	0.1869	0.3124
GO:0000086_G2M_transition_of_mitotic_cell_cycle	11	128	989	15891	PAFAH1B1;TPD52L1;PPP1R12A;WEE1;PPP1R12B;CEP43;FBXL18;AURKA;CSNK1D;DYNC1H1;ACTR1A	0.1944	0.3194
GO:0003151_outflow_tract_morphogenesis	5	48	989	15891	TGFBR2;VEGFA;MEF2C;BMPR2;BMPR1A	0.1987	0.3207
GO:0007173_epidermal_growth_factor_receptor_signaling_pathway	5	48	989	15891	SOX9;PIK3R1;RPS6KA5;EREG;SOCS5	0.1987	0.3207
GO:0008344_adult_locomotory_behavior	5	48	989	15891	TSC1;PAFAH1B1;BTBD9;MECP2;ARCN1	0.1987	0.3207
GO:0021549_cerebellum_development	5	48	989	15891	MECP2;LMX1A;PPARGC1A;CPLANE1;SEMA4C	0.1987	0.3207
GO:0043124_negative_regulation_of_I-kappaB_kinaseNF-kappaB_signaling	5	48	989	15891	SIRT1;ASH1L;RORA;PPM1A;DAB2IP	0.1987	0.3207
GO:0055085_transmembrane_transport	21	272	989	15891	ABCC5;GPR155;ABCA3;ADD1;SLC23A3;SLCO3A1;SLCO5A1;ABCB5;SLC33A1;SLC19A1;PSMD9;SLC25A44;PSMF1;SLC16A9;SLC25A16;PSMD4;MFSD8;ATP6V0E1;EIF2S1;SLC35F6;ANKH	0.203	0.3265
GO:0050680_negative_regulation_of_epithelial_cell_proliferation	6	62	989	15891	AR;PTEN;SOX9;PBLD;EREG;DAB2IP	0.2084	0.334
GO:0006614_SRP-dependent_cotranslational_protein_targeting_to_membrane	8	89	989	15891	RPL23;RPL22;RPS3A;RPS15A;RPS14;RPS24;SRPRA;RPL15	0.2097	0.3349
GO:0031175_neuron_projection_development	10	117	989	15891	NCDN;CDK16;STX3;HMGB1;CDH1;NPTX2;OPHN1;VAPA;BTG2;BLOC1S3	0.213	0.339
GO:0006486_protein_glycosylation	8	90	989	15891	FUT2;ST6GALNAC3;B3GALT5;GOLGA2;B4GALT5;ST8SIA4;GALNT17;FUT10	0.2175	0.345
GO:0002931_response_to_ischemia	5	50	989	15891	CAV1;REST;CPEB4;PPARGC1A;PER2	0.2199	0.3452
GO:0006364_rRNA_processing	12	146	989	15891	RPS14;RPS24;TENT4B;SIRT1;PELP1;EXOSC2;WDR12;MDN1;RRP7A;RPP25;UTP6;NOL9	0.2189	0.3452
GO:0061024_membrane_organization	11	132	989	15891	LDLR;TFRC;YWHAZ;SYT2;VAMP4;AAK1;EREG;WASL;ARRB1;SFN;LDLRAP1	0.2196	0.3452
GO:0051260_protein_homooligomerization	17	218	989	15891	KCTD11;FGFRL1;CPT1A;GLUL;KCNC4;RAD51;KCTD7;CAV1;RNF213;MPP2;BAX;KCNA4;SLC1A1;KCNB1;G3BP2;NACC1;NACC2	0.2211	0.3459
GO:0006457_protein_folding	12	147	989	15891	CANX;DNAJC19;RAD23B;GNAI1;HSP90AB1;FKBP9;ERP27;VBP1;PPIL2;GNB5;RP2;FUT10	0.2251	0.3503
GO:0007229_integrin-mediated_signaling_pathway	8	91	989	15891	VAV3;RCC2;THY1;CD47;CCN2;ITGA2;ITGB8;ADAM9	0.2254	0.3503
GO:0000165_MAPK_cascade	20	263	989	15891	FRS2;MEF2C;FGFR1;PSMD9;MAP3K9;DUSP9;JAK1;JAK2;PSMF1;MAP3K3;PSMD4;MAPKAPK5;EREG;DUSP6;MAPK1;MAPK6;IRS1;RBX1;DAB2IP;KLB	0.2276	0.3515
GO:0051897_positive_regulation_of_protein_kinase_B_signaling	14	176	989	15891	IGF1R;FRS2;TCF7L2;FGFR1;CD19;C1QBP;PIK3R1;CD28;HSP90AB1;EREG;PIK3R2;IRS1;RAC1;KLB	0.2277	0.3515
GO:0006986_response_to_unfolded_protein	5	51	989	15891	DNAJB5;SERPINH1;HSP90AB1;HSPA4;FAF2	0.2307	0.3525
GO:0008543_fibroblast_growth_factor_receptor_signaling_pathway	7	78	989	15891	FGFRL1;TRIM71;FRS2;FGFR1;CCN2;MAPK1;KLB	0.2314	0.3525
GO:0032481_positive_regulation_of_type_I_interferon_production	5	51	989	15891	CRCP;MYD88;IRF1;POLR3G;PLCG2	0.2307	0.3525
GO:0045860_positive_regulation_of_protein_kinase_activity	5	51	989	15891	DDR2;EREG;TRAF4;RASSF2;CACUL1	0.2307	0.3525
GO:0000187_activation_of_MAPK_activity	10	120	989	15891	NTRK3;FRS2;DUSP9;MAPKAPK5;DUSP6;MAPK1;UBE2N;ARRB1;LPAR3;TAB3	0.2336	0.3546
GO:0006303_double-strand_break_repair_via_nonhomologous_end_joining	6	65	989	15891	ATM;BRCC3;NSD2;RIF1;KAT5;UBE2N	0.2371	0.3576
GO:0009636_response_to_toxic_substance	6	65	989	15891	PON1;BAX;CDH1;SLC30A4;SNN;SLC7A11	0.2371	0.3576
GO:0010389_regulation_of_G2M_transition_of_mitotic_cell_cycle	7	79	989	15891	PAFAH1B1;CEP43;AURKA;CSNK1D;DYNC1H1;ACTR1A;PKIA	0.2402	0.3599
GO:0030324_lung_development	7	79	989	15891	CYP1A2;SMAD2;VEGFA;CCN2;BMPR1A;MMP14;HEG1	0.2402	0.3599
GO:0030148_sphingolipid_biosynthetic_process	5	52	989	15891	ELOVL6;KDSR;VAPA;SGPL1;SPTLC2	0.2417	0.361
GO:0043123_positive_regulation_of_I-kappaB_kinaseNF-kappaB_signaling	14	179	989	15891	C18orf32;TIRAP;MIER1;TRAF3IP2;MYD88;CD40;TSPAN6;REL;MAP3K3;UBE2N;VAPA;F2RL1;PPM1A;TAB3	0.245	0.3647
GO:0035725_sodium_ion_transmembrane_transport	6	66	989	15891	PKD2;SCN1B;SLC8A1;SCN4B;SCN8A;CNNM4	0.2469	0.3664
GO:0007018_microtubule-based_movement	7	80	989	15891	RACGAP1;DNAH8;KIF6;KIF1B;DYNC1H1;KIF5C;KIF1C	0.2491	0.367
GO:0030307_positive_regulation_of_cell_growth	7	80	989	15891	EIF4G2;CEP43;EXOSC2;MMP14;H3-3B;SFN;MTPN	0.2491	0.367
GO:0031146_SCF-dependent_proteasomal_ubiquitin-dependent_protein_catabolic_process	8	94	989	15891	FBXO48;PSMD9;FBXO31;FBXL18;PSMF1;PSMD4;FBXL3;RBX1	0.2497	0.367
GO:1901215_negative_regulation_of_neuron_death	5	53	989	15891	HLA-F;SIRT1;REL;PPARGC1A;STAT3	0.2528	0.3692
GO:1903507_negative_regulation_of_nucleic_acid-templated_transcription	5	53	989	15891	SFMBT2;RIOX2;WTIP;RCOR3;CCAR1	0.2528	0.3692
GO:0021987_cerebral_cortex_development	6	67	989	15891	TSC1;PAFAH1B1;LRP8;TACC1;BAX;NOTCH2NLA	0.2568	0.3703
GO:0043687_post-translational_protein_modification	25	343	989	15891	VHL;QSOX1;ASB1;CALU;KCTD7;PTP4A2;ASB3;KLHL3;PSMD9;FBXO31;FBXL18;PSMF1;PSMD4;DCAF16;FBXW2;GAN;LAMC1;LRRC41;FBXL3;ICMT;SOCS5;RBX1;FEM1A;HIF3A;CCDC8	0.2545	0.3703
GO:0050727_regulation_of_inflammatory_response	6	67	989	15891	FOXP1;CYLD;XIAP;MYD88;AKNA;JAK2	0.2568	0.3703
GO:0060337_type_I_interferon_signaling_pathway	6	67	989	15891	IFNAR2;HLA-F;MYD88;JAK1;IRF1;STAT2	0.2568	0.3703
GO:0097711_ciliary_basal_body-plasma_membrane_docking	8	95	989	15891	PAFAH1B1;RAB3IP;TMEM67;CEP43;CEP97;CSNK1D;DYNC1H1;ACTR1A	0.2579	0.3707
GO:0006897_endocytosis	14	182	989	15891	LDLR;LRP8;RABGAP1L;TOM1;RAB5B;MYO6;CSNK1G1;AAK1;WASL;ENPP1;EHD2;MTMR9;RAB22A;WIPF2	0.2627	0.3765
GO:0043312_neutrophil_degranulation	34	481	989	15891	GSN;MPO;PKP1;CYB5R3;GM2A;AMPD3;CD44;CD59;PTAFR;QSOX1;CPPED1;LAMP2;CAB39;TOM1;ATG7;PLEKHO2;CTSS;PKM;RAB5B;IST1;RAP2C;HSP90AB1;KPNB1;SURF4;HMGB1;CTSB;NFAM1;DYNC1H1;CD47;MAPK1;VAPA;RAC1;DGAT1;FAF2	0.2652	0.3789
GO:0006909_phagocytosis	5	55	989	15891	LDLR;CDC42SE1;ANXA11;MYD88;TUSC2	0.2754	0.3872
GO:0007010_cytoskeleton_organization	11	140	989	15891	SOX9;ABLIM1;PAK4;WTIP;ABI2;THY1;FMNL3;GAN;LIMD1;FMNL2;PDZD8	0.2735	0.3872
GO:0036498_IRE1-mediated_unfolded_protein_response	5	55	989	15891	GOSR2;ADD1;SRPRA;ERN1;FKBP14	0.2754	0.3872
GO:0070374_positive_regulation_of_ERK1_and_ERK2_cascade	16	213	989	15891	ICAM1;PTEN;CD44;TIRAP;NPTN;DNAJC27;C5AR2;RAPGEF1;HMGB1;NODAL;CCN2;CCL22;ARRB1;F2RL1;DSTYK;PRXL2C	0.2721	0.3872
GO:0071300_cellular_response_to_retinoic_acid	6	69	989	15891	ATM;SOX9;NTRK3;ABL2;PTK6;HDAC2	0.2769	0.3872
GO:0071345_cellular_response_to_cytokine_stimulus	5	55	989	15891	ASAH2;STAT3;PTPN4;PTPN9;LDLRAP1	0.2754	0.3872
GO:0090305_nucleic_acid_phosphodiester_bond_hydrolysis	6	69	989	15891	ZC3H12B;TATDN3;G3BP1;ENPP1;AEN;ZC3H12C	0.2769	0.3872
GO:0043488_regulation_of_mRNA_stability	9	112	989	15891	YWHAZ;PSMD9;EXOSC2;NUP214;PSMF1;PSMD4;TNPO1;XPO1;ALKBH5	0.2803	0.3907
GO:0019886_antigen_processing_and_presentation_of_exogenous_peptide_antigen_via_MHC_class_II	8	98	989	15891	CANX;RACGAP1;DCTN4;DCTN5;CTSS;DYNC1H1;ACTR1A;CAPZA2	0.2832	0.3936
GO:0007626_locomotory_behavior	7	84	989	15891	ATP7A;PTEN;ZNF385A;LMX1A;PEX13;STRN;ANKH	0.2856	0.3945
GO:0045666_positive_regulation_of_neuron_differentiation	7	84	989	15891	PTEN;KCTD11;TCF4;MEF2C;FGFR1;REST;IMPACT	0.2856	0.3945
GO:0045652_regulation_of_megakaryocyte_differentiation	6	70	989	15891	MEF2C;KMT2A;AGO1;KMT2D;H3-3B;AGO3	0.2871	0.3954
GO:0042531_positive_regulation_of_tyrosine_phosphorylation_of_STAT_protein	6	71	989	15891	IL6ST;CD40;PTK6;JAK2;STAT3;HDAC2	0.2974	0.4073
GO:0051216_cartilage_development	5	57	989	15891	ATP7A;PKD1;SOX9;CD44;ITGB8	0.2984	0.4073
GO:0060548_negative_regulation_of_cell_death	5	57	989	15891	NTRK3;CCN2;SOX4;SMAD4;IMPACT	0.2984	0.4073
GO:0007507_heart_development	14	188	989	15891	ATM;PKD1;PKD2;PTEN;SOX9;NTRK3;TGFBR2;MEF2C;TFDP2;MIXL1;SOX4;FOXL1;HEG1;NEK8	0.2994	0.4075
GO:0035335_peptidyl-tyrosine_dephosphorylation	8	100	989	15891	PTEN;PTPN3;PTP4A2;DUSP9;DUSP6;PTPN4;PTPN9;DUSP2	0.3005	0.4078
GO:0043066_negative_regulation_of_apoptotic_process	34	491	989	15891	MPO;PTEN;SOX9;VHL;CD44;IGF1R;PDE3A;RPS3A;VEGFA;AREL1;YWHAZ;SIRT1;APBB2;XIAP;MYD88;IL6ST;GREM1;BCL2L2;EGR3;HYPK;PIK3R1;AKT2;CD28;TPT1;BNIP2;PIAS1;AURKA;STAT3;HDAC2;CCND2;GATA6;GLO1;DSTYK;WDR73	0.3024	0.4079
GO:0090263_positive_regulation_of_canonical_Wnt_signaling_pathway	11	144	989	15891	RSPO1;XIAP;CAV1;PSMD9;TBL1XR1;PSMF1;CSNK1G1;PSMD4;CSNK1D;SOX4;PPM1A	0.3019	0.4079
GO:0030509_BMP_signaling_pathway	7	86	989	15891	USP9X;RGMA;SLC33A1;BMPR2;NODAL;BMPR1A;SMAD4	0.3044	0.4089
GO:0050852_T_cell_receptor_signaling_pathway	13	174	989	15891	FOXP3;BTN3A1;PIK3R1;CD28;PSMD9;THY1;PSMF1;PSMD4;PLCG2;MAPK1;UBE2N;PIK3R2;EIF2B2	0.3049	0.4089
GO:0008360_regulation_of_cell_shape	11	145	989	15891	ICAM1;PALM2AKAP2;VEGFA;CDC42SE1;PLXNA4;RND3;FMNL3;PLXNC1;LIMD1;PLXNA3;FMNL2	0.3091	0.4133
GO:0051607_defense_response_to_virus	14	190	989	15891	IFNAR2;CRCP;NCBP3;ATG7;CD40;IRF1;ZC3HAV1;POLR3G;PMAIP1;STAT2;F2RL1;G3BP1;APOBEC3C;SLFN13	0.312	0.416
GO:0001938_positive_regulation_of_endothelial_cell_proliferation	6	73	989	15891	VEGFA;SIRT1;ARNT;EGR3;BMPR2;EMC10	0.3181	0.4205
GO:0032091_negative_regulation_of_protein_binding	6	73	989	15891	STYX;CAV1;BAX;AURKA;PSME3IP1;GOLGA2	0.3181	0.4205
GO:0043154_negative_regulation_of_cysteine-type_endopeptidase_activity_involved_in_apoptotic_process	6	73	989	15891	CD44;VEGFA;MDM2;XIAP;ARRB1;SFN	0.3181	0.4205
GO:0000902_cell_morphogenesis	7	88	989	15891	VHL;CSNK1A1;ADD1;GREM1;CDH1;STK4;RP2	0.3233	0.4225
GO:0031124_mRNA_3-end_processing	5	59	989	15891	THOC5;U2AF2;SRSF1;RNPS1;CPSF2	0.3217	0.4225
GO:0038096_Fc-gamma_receptor_signaling_pathway_involved_in_phagocytosis	10	132	989	15891	VAV3;MYO1C;PIK3R1;HSP90AB1;PLCG2;MAPK1;WASL;PIK3R2;RAC1;WIPF2	0.3225	0.4225
GO:0051384_response_to_glucocorticoid	5	59	989	15891	TAT;SDC1;ABCA3;GOT1;ADAM9	0.3217	0.4225
GO:0006366_transcription_by_RNA_polymerase_II	19	268	989	15891	NR3C1;CREB5;KMT2A;BMPR2;CCNT1;SOX5;GTF2H3;PKNOX1;HLF;IRF1;ASH1L;PARP1;NFYA;ARRB1;GCM2;GATA6;GMEB2;MNT;HIF3A	0.3275	0.4268
GO:0000398_mRNA_splicing,_via_spliceosome	17	239	989	15891	U2AF2;SRSF1;RBM41;ISY1;SNRPD3;CCAR1;RNPS1;DHX8;SNRPE;CPSF2;SNRPB2;HNRNPU;SNRNP200;LSM3;CWC25;ESS2;GEMIN6	0.335	0.4353
GO:0017148_negative_regulation_of_translation	6	75	989	15891	TSC1;CELF1;TRIM71;RGS2;PURA;BTG2	0.3391	0.4394
GO:0001649_osteoblast_differentiation	8	105	989	15891	CYP24A1;MEF2C;MEF2D;TP53INP2;HNRNPU;H3-3B;SNRNP200;CCDC47	0.3444	0.445
GO:0030216_keratinocyte_differentiation	6	76	989	15891	TP63;TXNIP;STK4;EREG;ADAM9;CLIC4	0.3496	0.4505
GO:0009617_response_to_bacterium	7	91	989	15891	OCIAD2;MACROD2;CAV1;NFIB;IKZF3;CD47;WASL	0.352	0.4523
GO:0006644_phospholipid_metabolic_process	5	62	989	15891	AGPAT3;GATA6;AGPAT5;AGPAT4;PLA2G4F	0.3569	0.4548
GO:0007416_synapse_assembly	5	62	989	15891	PTEN;MECP2;SPOCK2;CDH1;NLGN2	0.3569	0.4548
GO:0051898_negative_regulation_of_protein_kinase_B_signaling	5	62	989	15891	PTEN;PLEKHA1;SIRT1;RAPGEF1;OTUD3	0.3569	0.4548
GO:0008584_male_gonad_development	7	93	989	15891	SOX9;HMGCS1;BCL2L11;WNT2B;MMP14;GATA6;H3-3B	0.3713	0.4641
GO:0022617_extracellular_matrix_disassembly	5	63	989	15891	CD44;CTSS;ADAMTS4;LAMC1;MMP14	0.3687	0.4641
GO:0032147_activation_of_protein_kinase_activity	7	93	989	15891	PAK4;TGFBR2;VEGFA;CAB39;CLSPN;MAP3K3;STK4	0.3713	0.4641
GO:0038095_Fc-epsilon_receptor_signaling_pathway	12	168	989	15891	VAV3;MAPK9;NFATC2;PIK3R1;PSMD9;PSMF1;PSMD4;PLCG2;MAPK1;PIK3R2;RAC1;TAB3	0.3666	0.4641
GO:0051291_protein_heterooligomerization	5	63	989	15891	TSC1;SEPTIN9;CAB39;IKZF1;PCBD2	0.3687	0.4641
GO:0051965_positive_regulation_of_synapse_assembly	5	63	989	15891	NTRK3;LRTM2;SLITRK4;EFNA5;NLGN2	0.3687	0.4641
GO:0072659_protein_localization_to_plasma_membrane	10	138	989	15891	TTC7B;MYADM;AKT2;CDH1;RAB3C;PPIL2;DENND4C;F11R;KCNB1;EHD2	0.3693	0.4641
GO:0007584_response_to_nutrient	5	64	989	15891	ASS1;TGFBR2;PKM;ACSL4;HAT1	0.3805	0.4711
GO:0019083_viral_transcription	8	109	989	15891	RPL23;RPL22;RPS3A;RPS15A;RPS14;RPS24;RPL15;NUP214	0.3801	0.4711
GO:0048010_vascular_endothelial_growth_factor_receptor_signaling_pathway	5	64	989	15891	VEGFA;VAV3;PIK3R1;PIK3R2;RAC1	0.3805	0.4711
GO:0071346_cellular_response_to_interferon-gamma	7	94	989	15891	ASS1;GSN;MYO1C;RAB7B;CD47;CCL22;GBP4	0.381	0.4711
GO:0007420_brain_development	15	217	989	15891	ATM;ATXN1;TGFBR2;MACROD2;HMGCS1;ATXN1L;AFF2;RAB3GAP1;NFIB;BMPR2;BCL2L11;NODAL;RGS2;H3-3B;MDGA1	0.3869	0.4771
GO:0050796_regulation_of_insulin_secretion	5	65	989	15891	HNF4A;CPT1A;CLOCK;KCNB1;PER2	0.3923	0.4812
GO:0050896_response_to_stimulus	5	65	989	15891	OPA3;PCARE;MYO3A;CNNM4;CYP4V2	0.3923	0.4812
GO:0007613_memory	6	81	989	15891	PTEN;ATXN1;ATXN1L;LMX1A;EIF4EBP2;KCNK10	0.4024	0.491
GO:0031145_anaphase-promoting_complex-dependent_catabolic_process	6	81	989	15891	PSMD9;FBXO31;AURKA;PSMF1;PSMD4;UBE2S	0.4024	0.491
GO:0032868_response_to_insulin	5	66	989	15891	ICAM1;TSC1;SIRT1;IRS1;SESN2	0.404	0.4916
GO:0009952_anteriorposterior_pattern_specification	7	97	989	15891	SMAD2;GRSF1;NR2F2;BMPR2;YY1;BHLHE40;BTG2	0.41	0.4976
GO:0050900_leukocyte_migration	13	190	989	15891	ICAM1;CD44;SDC1;SPN;GLG1;CAV1;PIK3R1;PPIL2;F11R;CD47;PIK3R2;F2RL1;SLC7A11	0.4129	0.4998
GO:0006914_autophagy	8	114	989	15891	ATG7;TBC1D17;SH3GLB1;HMGB1;VTI1A;VMP1;USP13;EPG5	0.4249	0.5103
GO:0007030_Golgi_organization	8	114	989	15891	CSNK1A1;SURF4;GOLGA8J;VMP1;CSNK1D;GOLGA2;SEC23IP;UBXN2A	0.4249	0.5103
GO:0007283_spermatogenesis	27	411	989	15891	AR;SOX9;PLEKHA1;ATAT1;CADM1;BRD2;TP63;RACGAP1;PIWIL2;BCAP31;SIRT1;CDK16;GOLGA3;BCL2L2;BCL2L11;ARID4B;RAD23B;CLOCK;PIAS1;RGS2;YY1;SGPL1;E2F1;SMAD4;ACTR1A;MYCBP;ALKBH5	0.4233	0.5103
GO:0006310_DNA_recombination	5	68	989	15891	RPAIN;NONO;RAD51;HMGB1;PAGR1	0.4274	0.512
GO:0006979_response_to_oxidative_stress	7	99	989	15891	MPO;TAT;SIRT1;OXR1;LIAS;MICB;MMP14	0.4294	0.513
GO:0006890_retrograde_vesicle-mediated_transport,_Golgi_to_ER	6	84	989	15891	RACGAP1;ARCN1;SURF4;ARF3;KIF1C;ERGIC2	0.434	0.5172
GO:0071356_cellular_response_to_tumor_necrosis_factor	9	131	989	15891	ASS1;ICAM1;SIRT1;OCLN;PPARGC1A;MAPK1;RORA;CCL22;DAB2IP	0.4376	0.5201
GO:0045444_fat_cell_differentiation	5	69	989	15891	TCF7L2;AKT2;ZBTB7A;PIAS1;CCND1	0.4391	0.5206
GO:0006406_mRNA_export_from_nucleus	7	101	989	15891	THOC5;U2AF2;SRSF1;RNPS1;NUP214;CPSF2;ALKBH5	0.4486	0.5291
GO:0045471_response_to_ethanol	7	101	989	15891	GSN;ICAM1;HPGD;NTRK3;STAT3;RGS2;CCND1	0.4486	0.5291
GO:0000184_nuclear-transcribed_mRNA_catabolic_process,_nonsense-mediated_decay	8	117	989	15891	RPL23;RPL22;RPS3A;RPS15A;RPS14;RPS24;RPL15;RNPS1	0.4517	0.5314
GO:0007005_mitochondrion_organization	6	87	989	15891	ATP7A;TFAM;GABPB1;PPARGC1A;PARP1;CYCS	0.4653	0.5446
GO:0050729_positive_regulation_of_inflammatory_response	6	87	989	15891	LDLR;ETS1;CLOCK;JAK2;CD47;ITGA2	0.4653	0.5446
GO:0043410_positive_regulation_of_MAPK_cascade	7	103	989	15891	AR;IGF1R;NTRK3;WWC1;FGFR1;HMGB1;DAB2IP	0.4677	0.5447
GO:0050853_B_cell_receptor_signaling_pathway	7	103	989	15891	PLEKHA1;VAV3;MEF2C;NFATC2;CD19;PLCG2;MAPK1	0.4677	0.5447
GO:0030036_actin_cytoskeleton_organization	10	151	989	15891	NF2;PAFAH1B1;SMTNL2;ADD1;IQSEC1;RND3;AMOTL1;OPHN1;CAPZA2;RAC1	0.4721	0.5484
GO:0007265_Ras_protein_signal_transduction	5	72	989	15891	RASSF1;USP28;MAPKAPK5;G3BP1;G3BP2	0.4736	0.5488
GO:0030183_B_cell_differentiation	5	73	989	15891	KLF6;PIK3R1;ZBTB7A;NFAM1;PLCG2	0.485	0.5591
GO:0031398_positive_regulation_of_protein_ubiquitination	5	73	989	15891	MAPK9;XIAP;CAV1;UBE2L3;ARRB1	0.485	0.5591
GO:0001503_ossification	5	74	989	15891	SOX9;DDR2;SUCO;CCN2;RASSF2	0.4963	0.5693
GO:0060070_canonical_Wnt_signaling_pathway	5	74	989	15891	PTEN;SDC1;TCF7L2;WNT2B;BCL9L	0.4963	0.5693
GO:0019216_regulation_of_lipid_metabolic_process	6	91	989	15891	HNF4A;OPA3;CPT1A;NCOR2;HMGCS1;TBL1XR1	0.5063	0.5779
GO:0050731_positive_regulation_of_peptidyl-tyrosine_phosphorylation	6	91	989	15891	ICAM1;CD44;LRP8;VEGFA;JAK2;EFNA5	0.5063	0.5779
GO:0043085_positive_regulation_of_catalytic_activity	5	76	989	15891	ATP7A;PPP1R12B;CAV1;SH3PXD2A;SLX4	0.5185	0.5904
GO:0051056_regulation_of_small_GTPase_mediated_signal_transduction	9	141	989	15891	VAV3;RAP1GAP2;RACGAP1;ARHGAP22;ARHGAP12;ARHGAP11A;OPHN1;PIK3R2;RAC1	0.5201	0.5907
GO:0006805_xenobiotic_metabolic_process	6	93	989	15891	CYB5R3;HNF4A;CYP1A2;ARNT;HSP90AB1;RORA	0.5263	0.5963
GO:1900034_regulation_of_cellular_response_to_heat	5	77	989	15891	ATM;SIRT1;HSP90AB1;NUP214;MAPK1	0.5295	0.5985
GO:0006874_cellular_calcium_ion_homeostasis	6	94	989	15891	DMPK;NPTN;CAV1;CD40;TPT1;GCM2	0.5362	0.6045
GO:0006629_lipid_metabolic_process	8	127	989	15891	HNF4A;LDLR;PDE3A;LRP8;HMGCS1;NR2F2;ACSL4;JAZF1	0.5388	0.606
GO:0042147_retrograde_transport,_endosome_to_Golgi	5	78	989	15891	GOSR2;VPS53;TBC1D17;EVI5;VTI1A	0.5403	0.6062
GO:0051091_positive_regulation_of_DNA-binding_transcription_factor_activity	7	111	989	15891	PTEN;DDR2;ESR2;NFAM1;JAK2;NODAL;PPARGC1A	0.5421	0.6067
GO:0042060_wound_healing	5	80	989	15891	SMAD2;SDC1;TGFBR2;EREG;FUT10	0.5617	0.6271
GO:0071805_potassium_ion_transmembrane_transport	7	116	989	15891	PKD2;KCNC4;KCNA4;KCNMB1;KCNK6;KCNB1;KCNK10	0.5863	0.653
GO:0006325_chromatin_organization	9	150	989	15891	NR3C1;SIRT1;IKZF1;EMSY;ZBTB7A;RBL1;HNRNPU;CBX2;NUCKS1	0.5906	0.6546
GO:0007204_positive_regulation_of_cytosolic_calcium_ion_concentration	9	150	989	15891	PKD1;ABL2;BCAP31;NPTN;C5AR2;HMGB1;JAK2;F2RL1;LPAR3	0.5906	0.6546
GO:0006954_inflammatory_response	22	366	989	15891	CD44;PTAFR;SDC1;TIRAP;MYD88;CD40;C5AR2;LIAS;REL;HMGB1;NFAM1;RPS6KA5;F11R;STAT3;CCL22;CHST1;IL18RAP;F2RL1;CD180;RAC1;TUSC2;DAB2IP	0.5937	0.6548
GO:0016192_vesicle-mediated_transport	8	134	989	15891	YIPF5;SYT2;ARL4C;KIF1B;ARF3;ACTR1A;AP3S2;KIF1C	0.5964	0.6548
GO:0030182_neuron_differentiation	8	134	989	15891	MEF2C;LMX1A;TUBB3;LHX6;WNT2B;OPHN1;BARHL2;MTPN	0.5964	0.6548
GO:0071277_cellular_response_to_calcium_ion	5	83	989	15891	PKD2;ADD1;MEF2C;SYT2;CLIC4	0.5927	0.6548
GO:0032088_negative_regulation_of_NF-kappaB_transcription_factor_activity	5	84	989	15891	CYLD;FOXP3;SIRT1;ARRB1;DAB2IP	0.6028	0.6586
GO:0035023_regulation_of_Rho_protein_signal_transduction	5	84	989	15891	CDC42SE1;VAV3;ARHGEF25;PLEKHG3;OPHN1	0.6028	0.6586
GO:0048013_ephrin_receptor_signaling_pathway	5	85	989	15891	NTRK3;VAV3;EFNA5;WASL;RAC1	0.6127	0.6679
GO:0009615_response_to_virus	6	103	989	15891	IFNAR2;RPS15A;FOXP3;TPT1;ZC3HAV1;CCL22	0.6208	0.6751
GO:0007169_transmembrane_receptor_protein_tyrosine_kinase_signaling_pathway	6	106	989	15891	IGF1R;NTRK3;DDR2;FGFR1;PTK6;RAPGEF1	0.6469	0.7018
GO:0007417_central_nervous_system_development	8	141	989	15891	PTEN;SOX9;DHX30;STK4;NPTX1;ACVR1B;NCAN;EIF2B2	0.6502	0.7028
GO:0070126_mitochondrial_translational_termination	5	89	989	15891	MTRF1L;MRRF;MRPL45;MRPS10;MRPS25	0.6509	0.7028
GO:0009653_anatomical_structure_morphogenesis	6	108	989	15891	PKD1;PTBP3;EREG;FOXL1;RAC1;FOXQ1	0.6637	0.715
GO:0006412_translation	10	180	989	15891	RPL23;RPL22;RPS3A;RPS15A;RPS14;RPS24;MRRF;RPL15;CPEB4;EIF4EBP2	0.6804	0.7313
GO:0007219_Notch_signaling_pathway	6	111	989	15891	SOX9;TGFBR2;TP63;NOTCH2NLA;WDR12;GOT1	0.6879	0.7376
GO:0002223_stimulatory_C-type_lectin_receptor_signaling_pathway	6	113	989	15891	PSMD9;RPS6KA5;PSMF1;PSMD4;PLCG2;TAB3	0.7034	0.7525
GO:0007268_chemical_synaptic_transmission	13	240	989	15891	PAFAH1B1;KCNC4;SLC12A6;GJC1;DTNA;SLC1A2;NPTX1;NPTX2;MAPK1;KCNMB1;SLC1A1;LPAR3;SYNJ2BP	0.7243	0.7708
GO:0033209_tumor_necrosis_factor-mediated_signaling_pathway	6	116	989	15891	CD40;PSMD9;JAK2;PSMF1;PSMD4;TNFRSF13C	0.7256	0.7708
GO:0070588_calcium_ion_transmembrane_transport	6	116	989	15891	PKD1;PKD2;SLC8A1;ORAI2;TMCO1;MCOLN2	0.7256	0.7708
GO:0015031_protein_transport	17	311	989	15891	RAB11FIP1;MTX3;YIPF5;UEVLD;VPS53;TOM1;ATG7;IST1;AAGAB;CCDC91;DENND4C;GOLGA2;ARRB1;PIK3R2;RP2;AP5M1;LSG1	0.7308	0.7746
GO:1902600_proton_transmembrane_transport	6	117	989	15891	SLC2A6;NOX5;SLC33A1;SLC36A1;SLC25A3;ATP6V0E1	0.7328	0.7749
GO:0006811_ion_transport	5	99	989	15891	SLC12A6;SLC8A1;SLC1A2;SLC36A1;SLC1A1	0.7354	0.7759
GO:0007601_visual_perception	11	208	989	15891	ATXN7;ABLIM1;OPA3;PCARE;GJC1;DNAJC19;MYO3A;KCNJ10;RP2;CNNM4;CYP4V2	0.7407	0.7797
GO:0005975_carbohydrate_metabolic_process	6	119	989	15891	FUT2;UEVLD;GCNT3;GLO1;GPD1L;KLB	0.7467	0.7842
GO:0050776_regulation_of_immune_response	11	212	989	15891	ICAM1;ICAM4;HLA-F;KLRD1;CD99;PVR;BTN3A1;CD19;CD40;MICB;CD226	0.7611	0.7975
GO:0030336_negative_regulation_of_cell_migration	7	144	989	15891	NF2;PTEN;RAP2C;THY1;CDH1;ABHD2;CLIC4	0.7868	0.8226
GO:0071222_cellular_response_to_lipopolysaccharide	8	164	989	15891	ASS1;ICAM1;MEF2C;HMGB1;PPARGC1A;ADAM9;CD180;DAB2IP	0.7943	0.8285
GO:0060271_cilium_assembly	9	183	989	15891	GSN;ABLIM1;ATAT1;TMEM67;CCDC113;CEP20;FHDC1;CPLANE1;NEK8	0.7969	0.8294
GO:0006936_muscle_contraction	5	110	989	15891	TPM3;GJC1;SLC8A1;ASPH;TMOD3	0.8098	0.8409
GO:0009887_animal_organ_morphogenesis	5	111	989	15891	ABLIM1;EREG;ITGA2;LAMC1;NEK8	0.8157	0.8451
GO:0007155_cell_adhesion	24	458	989	15891	ICAM1;PKP1;CD44;DDR2;SCN1B;ICAM4;ENTPD1;ABL2;CASS4;RND3;PARD3B;CD226;LSAMP;F11R;CCN2;ITGA2;ITGB8;LAMC1;SCARF1;ADAM9;NCAN;PLXNC1;RAC1;NUAK1	0.8178	0.8454
GO:0006334_nucleosome_assembly	5	112	989	15891	SOX9;BRD2;H2BC6;SMARCA5;H3-3B	0.8214	0.8472
GO:0007605_sensory_perception_of_sound	6	137	989	15891	ICAM1;FGFR1;MYO6;LRIG2;MYO3A;SRRM4	0.8485	0.8732
GO:0016525_negative_regulation_of_angiogenesis	5	119	989	15891	MECP2;AGO1;COL4A2;SYNJ2BP;DAB2IP	0.8574	0.8804
GO:0006935_chemotaxis	5	122	989	15891	PTAFR;SPN;C5AR2;MAPK1;CCL22	0.8708	0.8921
GO:0007156_homophilic_cell_adhesion_via_plasma_membrane_adhesion_molecules	7	167	989	15891	PKD1;FAT3;CADM1;CADM3;PVR;NPTN;CDH1	0.8883	0.908
GO:0007275_multicellular_organism_development	21	439	989	15891	BTBD7;FAT3;CADM1;PLEKHB1;PIWIL2;SUCO;ZNF7;TRERF1;G2E3;PHC3;POGK;HLF;GCM2;FOXL1;LIMD1;PLXNA3;DONSON;MNT;JPH2;CCSAP;PAQR7	0.9016	0.9196
GO:0034220_ion_transmembrane_transport	11	254	989	15891	ATP7A;ABCC5;SGK3;GJC1;ABCA3;CLCN7;TMC7;ABCB5;ASPH;FXYD6;ATP6V0E1	0.9105	0.9266
GO:0044267_cellular_protein_metabolic_process	9	225	989	15891	GSN;QSOX1;USP9X;ABCA3;CALU;LAMC1;GATA6;H3-3B;GGA2	0.9335	0.9479
GO:0007166_cell_surface_receptor_signaling_pathway	8	206	989	15891	CD59;IFNAR2;CSNK1A1;TIRAP;KLRD1;MYD88;CD28;NFAM1	0.9364	0.9488
GO:0006898_receptor-mediated_endocytosis	5	154	989	15891	LDLR;TGFBR2;LMBR1L;SCARF1;LDLRAP1	0.9588	0.9693
GO:0045087_innate_immune_response	20	474	989	15891	TIRAP;CRCP;CYLD;KLRD1;PPP6C;ELF4;NONO;MYD88;C1QBP;HMGB1;MCOLN2;ZC3HAV1;POLR3G;F2RL1;CD180;G3BP1;CAPZA2;G3BP2;APOBEC3C;DAB2IP	0.969	0.9775
GO:0007267_cell-cell_signaling	7	216	989	15891	AR;ESR2;THY1;ASH1L;EREG;CCL22;NUDT3	0.9776	0.984
GO:0006955_immune_response	15	420	989	15891	IGF1R;PTAFR;SPN;HLA-F;LAX1;ETS1;CTSS;C1QBP;MICB;CCL22;IL18RAP;GTPBP1;BMPR1A;CNIH1;ENPP1	0.9912	0.9955
GO:0006508_proteolysis	15	431	989	15891	VHL;LRP8;CPS1;NUDT16;CTSS;CTSB;DNPEP;ADAMTS4;RHBDL3;FBXW2;UBE2N;CAPN5;MMP14;NRIP3;SPCS3	0.9936	0.9958
GO:0002250_adaptive_immune_response	8	334	989	15891	TSC1;BTLA;LAX1;BTN3A1;CTSS;JAK2;MCOLN2;TNFRSF13C	0.9994	0.9994
hsa05200_Pathways_in_cancer	61	531	520	8019	AR;PTEN;VHL;IFNAR2;IGF1R;SMAD2;TGFBR2;VEGFA;ESR2;TPM3;CTBP2;MAPK9;ETS1;EML4;MDM2;TCF7L2;RAD51;XIAP;FGFR1;IL6ST;ARNT;BCL2L11;RASSF1;PIK3R1;AKT2;E2F3;SP1;GNAI1;HSP90AB1;BAX;WNT2B;EGLN3;CDH1;JAK1;JAK2;RPS6KA5;STK4;STAT3;GNB5;PMAIP1;STAT2;HDAC2;CCND2;CKS2;COL4A2;ITGA2;LAMC1;MSH3;PLCG2;MAPK1;F2RL3;TRAF4;PIK3R2;E2F1;SMAD4;RAC1;APPL1;LPAR3;RBX1;CYCS;CCND1	0.0001	0.0061
hsa05210_Colorectal_cancer	18	86	520	8019	SMAD2;TGFBR2;MAPK9;TCF7L2;BCL2L11;PIK3R1;AKT2;BAX;PMAIP1;EREG;MSH3;MAPK1;PIK3R2;SMAD4;RAC1;APPL1;CYCS;CCND1	0.0001	0.0061
hsa05212_Pancreatic_cancer	17	76	520	8019	SMAD2;TGFBR2;VEGFA;MAPK9;RAD51;PIK3R1;AKT2;E2F3;BAX;JAK1;STAT3;MAPK1;PIK3R2;E2F1;SMAD4;RAC1;CCND1	0.0001	0.0061
hsa05166_Human_T-cell_leukemia_virus_1_infection	31	219	520	8019	ATM;ICAM1;PTEN;SMAD2;CREB5;CANX;TGFBR2;CRTC3;HLA-F;MAPK9;NFATC2;ETS1;XIAP;KAT5;PIK3R1;AKT2;E2F3;CD40;BAX;RAN;JAK1;MAP3K3;CCND2;ELK4;MAPK1;XPO1;PIK3R2;E2F1;SMAD4;TNFRSF13C;CCND1	0.0002	0.0092
hsa05169_Epstein-Barr_virus_infection	28	201	520	8019	ICAM1;CD44;IFNAR2;NCOR2;ENTPD1;HLA-F;MAPK9;MDM2;MYD88;CD19;BCL2L11;PIK3R1;AKT2;E2F3;CD40;BAX;JAK1;PSMD4;STAT3;STAT2;HDAC2;CCND2;PLCG2;PIK3R2;E2F1;RAC1;CYCS;CCND1	0.0005	0.0184
hsa04068_FoxO_signaling_pathway	20	131	520	8019	ATM;PTEN;SOD2;IGF1R;TGFBR2;SGK3;MAPK9;SIRT1;MDM2;BCL2L11;PIK3R1;AKT2;STK4;STAT3;CCND2;MAPK1;PIK3R2;SMAD4;IRS1;CCND1	0.001	0.023
hsa04933_AGE-RAGE_signaling_pathway_in_diabetic_complications	17	100	520	8019	ICAM1;SMAD2;TGFBR2;VEGFA;MAPK9;PIK3R1;AKT2;BAX;JAK2;STAT3;COL4A2;PLCG2;MAPK1;PIK3R2;SMAD4;RAC1;CCND1	0.0008	0.023
hsa05223_Non-small_cell_lung_cancer	13	66	520	8019	EML4;RASSF1;PIK3R1;AKT2;E2F3;BAX;STK4;STAT3;PLCG2;MAPK1;PIK3R2;E2F1;CCND1	0.001	0.023
hsa04140_Autophagy	20	137	520	8019	PTEN;TSC1;IGF1R;LAMP2;MAPK9;ATG7;RAB7B;SH3GLB1;PIK3R1;AKT2;RRAGC;HMGB1;CTSB;VMP1;TP53INP2;ERN1;MAPK1;EIF2S1;PIK3R2;IRS1	0.0017	0.026
hsa04210_Apoptosis	20	136	520	8019	ATM;MAPK9;XIAP;CTSS;BCL2L11;PIK3R1;AKT2;BAX;TUBA1C;CTSB;PMAIP1;ERN1;PARP1;MAPK1;HRK;EIF2S1;PIK3R2;CYCS;DAB2IP;LMNB2	0.0015	0.026
hsa04218_Cellular_senescence	22	160	520	8019	ATM;PTEN;TSC1;SMAD2;LIN52;TGFBR2;HLA-F;RBBP4;NFATC2;SIRT1;ETS1;MDM2;TRAF3IP2;PIK3R1;AKT2;E2F3;RBL1;CCND2;MAPK1;PIK3R2;E2F1;CCND1	0.002	0.026
hsa04550_Signaling_pathways_regulating_pluripotency_of_stem_cells	20	142	520	8019	IGF1R;SMAD2;FGFR1;RIF1;IL6ST;REST;BMPR2;PIK3R1;AKT2;WNT2B;DUSP9;JAK1;JAK2;NODAL;STAT3;MAPK1;ACVR1B;BMPR1A;PIK3R2;SMAD4	0.0024	0.026
hsa04710_Circadian_rhythm	8	31	520	8019	CRY2;CLOCK;CSNK1D;RORA;BHLHE40;FBXL3;RBX1;PER2	0.0022	0.026
hsa04917_Prolactin_signaling_pathway	13	70	520	8019	ESR2;MAPK9;PIK3R1;AKT2;JAK2;IRF1;STAT3;CCND2;MAPK1;PIK3R2;SOCS5;SOCS7;CCND1	0.0016	0.026
hsa05211_Renal_cell_carcinoma	13	69	520	8019	VHL;PAK4;VEGFA;ETS1;ARNT;PIK3R1;AKT2;RAPGEF1;EGLN3;MAPK1;PIK3R2;RAC1;RBX1	0.0014	0.026
hsa05218_Melanoma	13	72	520	8019	PTEN;IGF1R;MDM2;FGFR1;PIK3R1;AKT2;E2F3;BAX;CDH1;MAPK1;PIK3R2;E2F1;CCND1	0.002	0.026
hsa05222_Small_cell_lung_cancer	15	92	520	8019	PTEN;XIAP;PIK3R1;AKT2;E2F3;BAX;CKS2;COL4A2;ITGA2;LAMC1;TRAF4;PIK3R2;E2F1;CYCS;CCND1	0.0023	0.026
hsa04110_Cell_cycle	18	124	520	8019	ATM;SMAD2;YWHAZ;WEE1;MDM2;TFDP2;ORC1;ANAPC13;E2F3;CDC6;RBL1;HDAC2;CCND2;E2F1;SMAD4;SFN;RBX1;CCND1	0.0029	0.0272
hsa05167_Kaposi_sarcoma-associated_herpesvirus_infection	24	186	520	8019	ICAM1;IFNAR2;VEGFA;HLA-F;MAPK9;NFATC2;IL6ST;PIK3R1;AKT2;E2F3;MICB;BAX;JAK1;JAK2;STAT3;GNB5;STAT2;PLCG2;MAPK1;PIK3R2;E2F1;RAC1;CYCS;CCND1	0.0027	0.0272
hsa05219_Bladder_cancer	9	41	520	8019	VEGFA;MDM2;RASSF1;E2F3;CDH1;RPS6KA5;MAPK1;E2F1;CCND1	0.0031	0.0272
hsa05220_Chronic_myeloid_leukemia	13	76	520	8019	TGFBR2;CTBP2;MDM2;PIK3R1;AKT2;E2F3;BAX;HDAC2;MAPK1;PIK3R2;E2F1;SMAD4;CCND1	0.003	0.0272
hsa05215_Prostate_cancer	15	97	520	8019	AR;PTEN;IGF1R;CREB5;MDM2;TCF7L2;FGFR1;PIK3R1;AKT2;E2F3;HSP90AB1;MAPK1;PIK3R2;E2F1;CCND1	0.0036	0.0301
hsa01521_EGFR_tyrosine_kinase_inhibitor_resistance	13	79	520	8019	PTEN;IGF1R;VEGFA;BCL2L11;PIK3R1;AKT2;BAX;JAK1;JAK2;STAT3;PLCG2;MAPK1;PIK3R2	0.0041	0.0309
hsa04211_Longevity_regulating_pathway	14	89	520	8019	TSC1;SOD2;IGF1R;CREB5;SIRT1;SESN1;PIK3R1;AKT2;BAX;PPARGC1A;PIK3R2;IRS1;APPL1;SESN2	0.0042	0.0309
hsa05235_PD-L1_expression_and_PD-1_checkpoint_pathway_in_cancer	14	89	520	8019	PTEN;TIRAP;NFATC2;EML4;MYD88;PIK3R1;AKT2;CD28;JAK1;JAK2;MAP3K3;STAT3;MAPK1;PIK3R2	0.0042	0.0309
hsa05161_Hepatitis_B	21	162	520	8019	CREB5;TGFBR2;TIRAP;MAPK9;YWHAZ;NFATC2;MYD88;EGR3;PIK3R1;AKT2;E2F3;BAX;JAK1;JAK2;STAT3;STAT2;MAPK1;PIK3R2;E2F1;SMAD4;CYCS	0.0046	0.0326
hsa01524_Platinum_drug_resistance	12	73	520	8019	ATM;ATP7A;MDM2;XIAP;PIK3R1;AKT2;BAX;PMAIP1;MSH3;MAPK1;PIK3R2;CYCS	0.0057	0.0388
hsa04514_Cell_adhesion_molecules_(CAMs)	19	147	520	8019	ICAM1;SDC1;SPN;HLA-F;CADM1;NRXN3;CD99;CADM3;PVR;GLG1;OCLN;CD28;CD40;CD226;CDH1;F11R;ITGB8;NLGN2;TIGIT	0.0068	0.0417
hsa05203_Viral_carcinogenesis	24	201	520	8019	GSN;CREB5;HLA-F;GTF2H2C;YWHAZ;MDM2;IL6ST;EGR3;PKM;PIK3R1;GTF2H3;BAX;REL;JAK1;RBL1;STAT3;PMAIP1;HDAC2;CCND2;MAPK1;H2BC6;PIK3R2;RAC1;CCND1	0.0065	0.0417
hsa05214_Glioma	12	75	520	8019	PTEN;IGF1R;MDM2;PIK3R1;AKT2;E2F3;BAX;PLCG2;MAPK1;PIK3R2;E2F1;CCND1	0.0068	0.0417
hsa05202_Transcriptional_misregulation_in_cancer	22	186	520	8019	ATM;MPO;HPGD;IGF1R;TGFBR2;NSD2;MEF2C;MDM2;AFF1;KMT2A;CCNT1;CD40;SP1;BAX;REL;HDAC2;CCND2;DUSP6;ELK4;ETV6;H3-3B;PER2	0.0096	0.057
hsa04510_Focal_adhesion	23	199	520	8019	PTEN;IGF1R;PAK4;VEGFA;VAV3;MAPK9;PPP1R12A;XIAP;PPP1R12B;CAV1;PIK3R1;AKT2;RAPGEF1;MYLK3;CCND2;COL4A2;ITGA2;ITGB8;LAMC1;MAPK1;PIK3R2;RAC1;CCND1	0.0104	0.058
hsa05416_Viral_myocarditis	10	60	520	8019	ICAM1;EIF4G2;HLA-F;ABL2;CAV1;CD28;CD40;RAC1;CYCS;CCND1	0.0101	0.058
hsa04115_p53_signaling_pathway	11	72	520	8019	ATM;PTEN;MDM2;SESN1;BAX;PMAIP1;CCND2;SFN;CYCS;SESN2;CCND1	0.0124	0.0634
hsa04213_Longevity_regulating_pathway	10	62	520	8019	SOD2;IGF1R;SIRT1;PIK3R1;AKT2;CLPB;HDAC2;EIF4EBP2;PIK3R2;IRS1	0.0122	0.0634
hsa04390_Hippo_signaling_pathway	19	157	520	8019	NF2;SMAD2;TGFBR2;WTIP;YWHAZ;TCF7L2;WWC1;BMPR2;RASSF1;WNT2B;CDH1;CSNK1D;CCND2;CCN2;BMPR1A;SMAD4;LIMD1;PARD6B;CCND1	0.0123	0.0634
hsa05205_Proteoglycans_in_cancer	23	204	520	8019	CD44;IGF1R;SMAD2;SDC1;VEGFA;FRS2;VAV3;PPP1R12A;MDM2;PPP1R12B;CAV1;FGFR1;PIK3R1;AKT2;WNT2B;EIF4B;STAT3;ITGA2;PLCG2;MAPK1;PIK3R2;RAC1;CCND1	0.0133	0.0661
hsa04350_TGF-beta_signaling_pathway	13	94	520	8019	SMAD2;TGFBR2;RGMA;GREM1;BMPR2;SP1;RBL1;NODAL;MAPK1;ACVR1B;BMPR1A;SMAD4;RBX1	0.0141	0.0683
hsa00220_Arginine_biosynthesis	5	21	520	8019	ASS1;NOS1;GLUL;CPS1;GOT1	0.0191	0.0817
hsa01522_Endocrine_resistance	13	98	520	8019	IGF1R;ESR2;MAPK9;MDM2;PIK3R1;AKT2;E2F3;SP1;BAX;MAPK1;PIK3R2;E2F1;CCND1	0.0186	0.0817
hsa04392_Hippo_signaling_pathway	6	29	520	8019	NF2;WTIP;WWC1;RASSF1;LIMD1;RASSF2	0.0184	0.0817
hsa04931_Insulin_resistance	14	108	520	8019	PTEN;CREB5;CPT1A;MAPK9;PPP1R3B;PIK3R1;AKT2;PPARGC1A;STAT3;PIK3R2;IRS1;PPP1R3D;MLXIP;MLX	0.0177	0.0817
hsa05221_Acute_myeloid_leukemia	10	67	520	8019	MPO;TCF7L2;PIK3R1;AKT2;STAT3;DUSP6;MAPK1;PIK3R2;PER2;CCND1	0.019	0.0817
hsa04144_Endocytosis	26	249	520	8019	LDLR;IGF1R;RAB11FIP1;SMAD2;TGFBR2;HLA-F;TFRC;IQSEC1;GIT2;MDM2;CAV1;SH3GLB1;RAB5B;IST1;ARF3;WASL;ARRB1;KIF5C;CAPZA2;ACAP2;PSD4;EHD2;LDLRAP1;RAB22A;PARD6B;WIPF2	0.0202	0.0828
hsa05160_Hepatitis_C	18	155	520	8019	LDLR;IFNAR2;YWHAZ;OCLN;PIK3R1;AKT2;E2F3;BAX;PIAS1;JAK1;STAT3;STAT2;MAPK1;EIF2S1;PIK3R2;E2F1;CYCS;CCND1	0.0204	0.0828
hsa05213_Endometrial_cancer	9	58	520	8019	PTEN;TCF7L2;PIK3R1;AKT2;BAX;CDH1;MAPK1;PIK3R2;CCND1	0.0207	0.0828
hsa04370_VEGF_signaling_pathway	9	59	520	8019	VEGFA;NFATC2;PIK3R1;AKT2;PLCG2;MAPK1;PIK3R2;RAC1;PLA2G4F	0.0226	0.0885
hsa04215_Apoptosis	6	32	520	8019	MAPK9;XIAP;BCL2L11;BAX;PMAIP1;CYCS	0.0267	0.0983
hsa04371_Apelin_signaling_pathway	16	137	520	8019	NOS1;SMAD2;SLC8A1;MEF2C;AKT2;GNAI1;TFAM;MEF2D;MYLK3;CDH1;PPARGC1A;GNB5;CCN2;MAPK1;SMAD4;CCND1	0.0263	0.0983
hsa05165_Human_papillomavirus_infection	32	330	520	8019	ATM;PTEN;TSC1;IFNAR2;CREB5;CSNK1A1;VEGFA;HLA-F;BCAP31;MDM2;TCF7L2;PKM;PIK3R1;AKT2;BAX;WNT2B;JAK1;RBL1;IRF1;STAT2;HDAC2;CCND2;COL4A2;ITGA2;ITGB8;LAMC1;MAPK1;ATP6V0E1;PIK3R2;E2F1;PARD6B;CCND1	0.0263	0.0983
hsa04625_C-type_lectin_receptor_signaling_pathway	13	104	520	8019	CYLD;MAPK9;NFATC2;MDM2;EGR3;PIK3R1;AKT2;IRF1;STAT2;PLCG2;MAPK1;CCL22;PIK3R2	0.0274	0.0989
hsa04130_SNARE_interactions_in_vesicular_transport	6	33	520	8019	GOSR2;STX3;VAMP4;VTI1A;STX7;STX1B	0.03	0.1062
hsa05131_Shigellosis	24	236	520	8019	ATM;CD44;SEPTIN9;MAPK9;MDM2;MYD88;PIK3R1;AKT2;RRAGC;BAX;RPS6KA5;SEPTIN3;PLCG2;MAPK1;UBE2N;WASL;PIK3R2;H3-3B;RAC1;CBX3;RBX1;UBE2D4;CYCS;TAB3	0.0314	0.109
hsa04659_Th17_cell_differentiation	13	107	520	8019	SMAD2;TGFBR2;FOXP3;MAPK9;NFATC2;IL6ST;HSP90AB1;JAK1;JAK2;STAT3;MAPK1;RORA;SMAD4	0.0328	0.1118
hsa04722_Neurotrophin_signaling_pathway	14	119	520	8019	NTRK3;FRS2;MAPK9;PIK3R1;AKT2;BAX;RAPGEF1;RPS6KA5;MAP3K3;PLCG2;MAPK1;PIK3R2;IRS1;RAC1	0.034	0.1137
hsa04152_AMPK_signaling_pathway	14	120	520	8019	TSC1;HNF4A;IGF1R;CREB5;CPT1A;SCD5;CAB39;SIRT1;PIK3R1;AKT2;PPARGC1A;PIK3R2;IRS1;CCND1	0.0359	0.118
hsa04066_HIF-1_signaling_pathway	13	109	520	8019	VHL;IGF1R;VEGFA;TFRC;ARNT;PIK3R1;AKT2;EGLN3;STAT3;PLCG2;MAPK1;PIK3R2;RBX1	0.0367	0.1182
hsa04151_PI3K-Akt_signaling_pathway	33	354	520	8019	PTEN;TSC1;IFNAR2;IGF1R;CREB5;VEGFA;SGK3;YWHAZ;MDM2;OSMR;FGFR1;CD19;BCL2L11;PIK3R1;AKT2;HSP90AB1;EIF4B;JAK1;JAK2;GNB5;EREG;CCND2;COL4A2;EFNA5;ITGA2;ITGB8;LAMC1;MAPK1;PIK3R2;IRS1;RAC1;LPAR3;CCND1	0.0375	0.1182
hsa05225_Hepatocellular_carcinoma	18	168	520	8019	PTEN;IGF1R;SMAD2;TGFBR2;CSNK1A1;TCF7L2;PIK3R1;AKT2;E2F3;BAX;WNT2B;PBRM1;PLCG2;MAPK1;PIK3R2;E2F1;SMAD4;CCND1	0.0379	0.1182
hsa05145_Toxoplasmosis	13	112	520	8019	LDLR;MAPK9;XIAP;MYD88;AKT2;CD40;GNAI1;JAK1;JAK2;STAT3;LAMC1;MAPK1;CYCS	0.0433	0.1306
hsa05224_Breast_cancer	16	147	520	8019	PTEN;IGF1R;CSNK1A1;ESR2;TCF7L2;FGFR1;PIK3R1;AKT2;E2F3;SP1;BAX;WNT2B;MAPK1;PIK3R2;E2F1;CCND1	0.0431	0.1306
hsa04664_Fc_epsilon_RI_signaling_pathway	9	68	520	8019	VAV3;MAPK9;PIK3R1;AKT2;PLCG2;MAPK1;PIK3R2;RAC1;PLA2G4F	0.0454	0.1332
hsa05216_Thyroid_cancer	6	37	520	8019	TPM3;TCF7L2;BAX;CDH1;MAPK1;CCND1	0.0456	0.1332
hsa05206_MicroRNAs_in_cancer	29	310	520	8019	ATM;PTEN;CD44;CYP24A1;FOXP1;PAK4;VEGFA;TRIM71;TP63;SIRT1;MDM2;BCL2L2;BMPR2;BCL2L11;RASSF1;PIK3R1;E2F3;RPS6KA5;STAT3;HDAC2;CCND2;EFNA5;PLCG2;MAPK1;SOX4;PIK3R2;E2F1;IRS1;CCND1	0.0464	0.1334
hsa04932_Non-alcoholic_fatty_liver_disease_(NAFLD)	16	149	520	8019	MAPK9;NDUFB5;NDUFS1;BCL2L11;PIK3R1;AKT2;SDHD;BAX;ERN1;EIF2S1;PIK3R2;IRS1;RAC1;MLXIP;CYCS;MLX	0.0472	0.1336
hsa05162_Measles	15	138	520	8019	IFNAR2;MAPK9;MYD88;PIK3R1;AKT2;CD28;BAX;JAK1;STAT3;STAT2;CCND2;EIF2S1;PIK3R2;CYCS;CCND1	0.0493	0.1374
hsa04145_Phagosome	16	152	520	8019	MPO;NOS1;CANX;HLA-F;LAMP2;TFRC;RAB7B;TUBB3;CTSS;RAB5B;TUBA1C;STX7;DYNC1H1;ITGA2;ATP6V0E1;RAC1	0.0539	0.1464
hsa05016_Huntington_disease	25	264	520	8019	SOD2;ATP5MC2;CREB5;MAPK9;DCTN4;REST;SLC1A2;TUBB3;DCTN5;NDUFB5;NDUFS1;DNAL1;DNAH8;SP1;TFAM;SDHD;BAX;TUBA1C;PPARGC1A;ERN1;HDAC2;KCNJ10;KIF5C;ACTR1A;CYCS	0.0541	0.1464
hsa04520_Adherens_junction	9	71	520	8019	IGF1R;TGFBR2;TCF7L2;FGFR1;CDH1;MAPK1;WASL;SMAD4;RAC1	0.0555	0.148
hsa04926_Relaxin_signaling_pathway	14	129	520	8019	NOS1;SMAD2;CREB5;TGFBR2;VEGFA;MAPK9;PIK3R1;AKT2;GNAI1;GNB5;COL4A2;MAPK1;ARRB1;PIK3R2	0.0564	0.1483
hsa04340_Hedgehog_signaling_pathway	7	50	520	8019	SPOPL;CSNK1A1;CSNK1G1;CSNK1D;CCND2;ARRB1;CCND1	0.0582	0.1508
hsa05100_Bacterial_invasion_of_epithelial_cells	9	73	520	8019	SEPTIN9;CAV1;PIK3R1;CDH1;SEPTIN3;WASL;PIK3R2;RAC1;CD2AP	0.063	0.161
hsa04360_Axon_guidance	18	181	520	8019	ABLIM1;PAK4;PLXNA4;NFATC2;RGMA;BMPR2;PIK3R1;GNAI1;SEMA3D;EFNA5;PLCG2;MAPK1;PIK3R2;PLXNC1;RAC1;PLXNA3;SEMA4C;PARD6B	0.0646	0.1628
hsa05017_Spinocerebellar_ataxia	11	98	520	8019	ATXN1;MAPK9;ATXN1L;KAT5;PIK3R1;AKT2;SP1;ERN1;NFYA;RORA;PIK3R2	0.0705	0.1753
hsa04929_GnRH_secretion	8	64	520	8019	ESR2;PIK3R1;AKT2;GABBR1;KCNJ6;MAPK1;ARRB1;PIK3R2	0.0725	0.1779
hsa04914_Progesterone-mediated_oocyte_maturation	11	99	520	8019	IGF1R;MAPK9;ANAPC13;PIK3R1;AKT2;GNAI1;HSP90AB1;CPEB4;AURKA;MAPK1;PIK3R2	0.0741	0.1794
hsa04120_Ubiquitin_mediated_proteolysis	14	136	520	8019	MID1;VHL;MDM2;XIAP;UBE2H;ANAPC13;UBE2L3;TRIP12;PPIL2;PIAS1;UBE2N;RBX1;UBE2S;UBE2D4	0.077	0.1833
hsa04668_TNF_signaling_pathway	12	112	520	8019	ICAM1;CREB5;MAPK9;PIK3R1;AKT2;RPS6KA5;IRF1;MAPK1;MMP14;PIK3R2;DAB2IP;TAB3	0.0781	0.1833
hsa05163_Human_cytomegalovirus_infection	21	225	520	8019	TSC1;CREB5;VEGFA;HLA-F;NFATC2;MDM2;PIK3R1;AKT2;E2F3;SP1;GNAI1;BAX;JAK1;STAT3;GNB5;MAPK1;PIK3R2;E2F1;RAC1;CYCS;CCND1	0.0797	0.1833
hsa05226_Gastric_cancer	15	149	520	8019	SMAD2;TGFBR2;CSNK1A1;TCF7L2;PIK3R1;AKT2;E2F3;BAX;WNT2B;CDH1;MAPK1;PIK3R2;E2F1;SMAD4;CCND1	0.0791	0.1833
hsa05418_Fluid_shear_stress_and_atherosclerosis	14	139	520	8019	ASS1;ICAM1;SDC1;VEGFA;MEF2C;MAPK9;CAV1;BMPR2;PIK3R1;AKT2;HSP90AB1;BMPR1A;PIK3R2;RAC1	0.0871	0.1979
hsa04380_Osteoclast_differentiation	13	128	520	8019	IFNAR2;TGFBR2;CYLD;MAPK9;NFATC2;PIK3R1;AKT2;JAK1;STAT2;PLCG2;MAPK1;PIK3R2;RAC1	0.0922	0.2069
hsa04064_NF-kappa_B_signaling_pathway	11	104	520	8019	ATM;ICAM1;TIRAP;CYLD;XIAP;MYD88;CD40;PARP1;PLCG2;TNFRSF13C;TAB3	0.0943	0.2091
hsa04920_Adipocytokine_signaling_pathway	8	69	520	8019	CPT1A;MAPK9;AKT2;ACSL4;JAK2;PPARGC1A;STAT3;IRS1	0.098	0.2097
hsa04930_Type_II_diabetes_mellitus	6	46	520	8019	MAPK9;PKM;PIK3R1;MAPK1;PIK3R2;IRS1	0.0964	0.2097
hsa05230_Central_carbon_metabolism_in_cancer	8	69	520	8019	PTEN;NTRK3;FGFR1;PKM;PIK3R1;AKT2;MAPK1;PIK3R2	0.098	0.2097
hsa04662_B_cell_receptor_signaling_pathway	9	82	520	8019	VAV3;NFATC2;CD19;PIK3R1;AKT2;PLCG2;MAPK1;PIK3R2;RAC1	0.1045	0.2185
hsa04928_Parathyroid_hormone_synthesis,_secretion_and_action	11	106	520	8019	CYP24A1;CREB5;MEF2C;FGFR1;SP1;GNAI1;MEF2D;MAPK1;ARRB1;GCM2;MMP14	0.1033	0.2185
hsa04071_Sphingolipid_signaling_pathway	12	119	520	8019	PTEN;MAPK9;ASAH2;PIK3R1;AKT2;GNAI1;BAX;MAPK1;SGPL1;SPTLC2;PIK3R2;RAC1	0.1061	0.2194
hsa04960_Aldosterone-regulated_sodium_reabsorption	5	37	520	8019	PIK3R1;MAPK1;PIK3R2;IRS1;SFN	0.1114	0.2252
hsa05135_Yersinia_infection	12	120	520	8019	VAV3;MAPK9;GIT2;NFATC2;MYD88;PIK3R1;AKT2;MAPK1;WASL;PIK3R2;RAC1;WIPF2	0.1106	0.2252
hsa00270_Cysteine_and_methionine_metabolism	6	49	520	8019	TAT;BHMT2;AHCYL1;MDH2;AMD1;GOT1	0.1181	0.2345
hsa05170_Human_immunodeficiency_virus_1_infection	19	212	520	8019	ATM;PAK4;HLA-F;MAPK9;NFATC2;WEE1;MYD88;PIK3R1;AKT2;GNAI1;BAX;GNB5;PLCG2;MAPK1;PIK3R2;RAC1;RBX1;APOBEC3C;CYCS	0.1185	0.2345
hsa04012_ErbB_signaling_pathway	9	85	520	8019	PAK4;MAPK9;ABL2;PIK3R1;AKT2;EREG;PLCG2;MAPK1;PIK3R2	0.121	0.2369
hsa00330_Arginine_and_proline_metabolism	6	50	520	8019	NOS1;HOGA1;PYCR1;AMD1;GOT1;AGMAT	0.1258	0.2434
hsa04630_JAK-STAT_signaling_pathway	15	162	520	8019	IFNAR2;OSMR;IL6ST;PIK3R1;AKT2;PIAS1;JAK1;JAK2;STAT3;STAT2;CCND2;PIK3R2;SOCS5;SOCS7;CCND1	0.127	0.2434
hsa04670_Leukocyte_transendothelial_migration	11	112	520	8019	ICAM1;VAV3;CD99;OCLN;PIK3R1;GNAI1;THY1;F11R;PLCG2;PIK3R2;RAC1	0.1328	0.2519
hsa01230_Biosynthesis_of_amino_acids	8	75	520	8019	ASS1;TAT;GLUL;CPS1;SHMT2;PKM;PYCR1;GOT1	0.1345	0.2525
hsa05168_Herpes_simplex_virus_1_infection	39	491	520	8019	TSC1;IFNAR2;ZNF813;ZNF766;ZNF107;SRSF1;ZNF621;HLA-F;ZNF84;ZNF562;ZNF610;MYD88;ZNF347;ZNF641;ZNF850;POU2F1;PIK3R1;AKT2;ZNF551;ZNF7;BAX;ZFP14;ZNF417;ZNF556;ZNF282;ZNF514;ZFP1;JAK1;JAK2;STAT2;ZNF264;ZNF157;EIF2S1;PIK3R2;EIF2B2;CYCS;ZNF492;ZNF786;ZNF785	0.1395	0.2593
hsa03013_RNA_transport	16	179	520	8019	THOC5;EIF4G2;KPNB1;RNPS1;RAN;EIF4B;NUP214;EIF5;XPO1;EIF3F;EIF2S1;EIF4EBP2;EIF1;EIF2B2;RPP25;GEMIN6	0.1437	0.2618
hsa04014_Ras_signaling_pathway	20	232	520	8019	IGF1R;PAK4;VEGFA;MAPK9;ABL2;ETS1;FGFR1;RASSF1;PIK3R1;AKT2;RAB5B;REL;STK4;GNB5;EFNA5;PLCG2;MAPK1;PIK3R2;RAC1;PLA2G4F	0.1429	0.2618
hsa04022_cGMP-PKG_signaling_pathway	15	167	520	8019	PDE3A;CREB5;SLC8A1;MEF2C;NFATC2;PPP1R12A;AKT2;GNAI1;MEF2D;MYLK3;MAPK1;RGS2;KCNMB1;KCNJ8;IRS1	0.149	0.2688
hsa04612_Antigen_processing_and_presentation	8	78	520	8019	CANX;HLA-F;KLRD1;CTSS;HSP90AB1;CTSB;HSPA4;NFYA	0.155	0.2742
hsa04934_Cushing_syndrome	14	155	520	8019	LDLR;CREB5;TCF7L2;KMT2A;ARNT;E2F3;SP1;GNAI1;WNT2B;KCNA4;MAPK1;KMT2D;E2F1;CCND1	0.1545	0.2742
hsa04620_Toll-like_receptor_signaling_pathway	10	104	520	8019	IFNAR2;TIRAP;MAPK9;MYD88;PIK3R1;AKT2;CD40;MAPK1;PIK3R2;RAC1	0.1598	0.28
hsa05164_Influenza_A	15	170	520	8019	ICAM1;IFNAR2;MYD88;PIK3R1;AKT2;BAX;JAK1;JAK2;STAT2;MAPK1;XPO1;EIF2S1;PIK3R2;KPNA6;CYCS	0.1631	0.2831
hsa04666_Fc_gamma_R-mediated_phagocytosis	9	93	520	8019	GSN;VAV3;PIK3R1;AKT2;PLCG2;MAPK1;PIK3R2;RAC1;PLA2G4F	0.1715	0.2937
hsa04935_Growth_hormone_synthesis,_secretion_and_action	11	119	520	8019	CREB5;MAPK9;PIK3R1;AKT2;GNAI1;JAK2;STAT3;PLCG2;MAPK1;PIK3R2;IRS1	0.1724	0.2937
hsa04217_Necroptosis	14	159	520	8019	IFNAR2;GLUL;CYLD;MAPK9;XIAP;HSP90AB1;BAX;HMGB1;JAK1;JAK2;STAT3;STAT2;PARP1;PLA2G4F	0.1747	0.2949
hsa04962_Vasopressin-regulated_water_reabsorption	5	44	520	8019	CREB5;DCTN4;DCTN5;RAB5B;DYNC1H1	0.178	0.2977
hsa05132_Salmonella_infection	18	214	520	8019	TIRAP;MAPK9;TCF7L2;RAB7B;MYD88;AKT2;RAB5B;HSP90AB1;BAX;MYO6;DYNC1H1;KPNA3;KPNA4;MAPK1;WASL;RAC1;CYCS;TAB3	0.1801	0.2985
hsa04611_Platelet_activation	11	124	520	8019	PPP1R12A;PIK3R1;AKT2;GNAI1;MYLK3;ITGA2;PLCG2;MAPK1;F2RL3;PIK3R2;PLA2G4F	0.2038	0.3348
hsa04915_Estrogen_signaling_pathway	12	138	520	8019	CREB5;ESR2;PIK3R1;AKT2;SP1;GNAI1;HSP90AB1;EBAG9;GABBR1;KCNJ6;MAPK1;PIK3R2	0.2076	0.3351
hsa05231_Choline_metabolism_in_cancer	9	98	520	8019	TSC1;MAPK9;PIK3R1;AKT2;SP1;MAPK1;PIK3R2;RAC1;PLA2G4F	0.2072	0.3351
hsa03420_Nucleotide_excision_repair	5	47	520	8019	GTF2H2C;RAD23B;GTF2H3;POLD3;RBX1	0.2102	0.3363
hsa04621_NOD-like_receptor_signaling_pathway	15	181	520	8019	IFNAR2;BRCC3;SUGT1;MAPK9;ANTXR2;XIAP;MYD88;HSP90AB1;TXNIP;CTSB;JAK1;STAT2;MAPK1;GBP4;TAB3	0.2204	0.3496
hsa00310_Lysine_degradation	6	61	520	8019	NSD2;KMT2A;KMT5A;SETD1B;ASH1L;KMT2D	0.2246	0.3532
hsa04150_mTOR_signaling_pathway	13	155	520	8019	PTEN;TSC1;IGF1R;CAB39;PIK3R1;AKT2;RRAGC;WNT2B;EIF4B;MAPK1;PIK3R2;IRS1;SESN2	0.2288	0.3568
hsa04010_MAPK_signaling_pathway	23	295	520	8019	IGF1R;TGFBR2;VEGFA;MEF2C;MAPK9;MYD88;FGFR1;AKT2;DUSP9;RPS6KA5;MAP3K3;STK4;MAPKAPK5;EREG;DUSP6;EFNA5;ELK4;MAPK1;ARRB1;DUSP2;RAC1;PPM1A;PLA2G4F	0.2323	0.3592
hsa05142_Chagas_disease_(American_trypanosomiasis)	9	102	520	8019	SMAD2;TGFBR2;MAPK9;MYD88;PIK3R1;AKT2;GNAI1;MAPK1;PIK3R2	0.2378	0.3646
hsa04650_Natural_killer_cell_mediated_cytotoxicity	11	131	520	8019	ICAM1;IFNAR2;VAV3;KLRD1;NFATC2;PIK3R1;MICB;PLCG2;MAPK1;PIK3R2;RAC1	0.2513	0.3821
hsa04660_T_cell_receptor_signaling_pathway	9	104	520	8019	PAK4;VAV3;MAPK9;NFATC2;PIK3R1;AKT2;CD28;MAPK1;PIK3R2	0.2536	0.3825
hsa04310_Wnt_signaling_pathway	13	160	520	8019	CSNK1A1;RSPO1;CTBP2;MAPK9;NFATC2;TCF7L2;WNT2B;TBL1XR1;CCND2;SMAD4;RAC1;RBX1;CCND1	0.2604	0.3865
hsa05130_Pathogenic_Escherichia_coli_infection	16	202	520	8019	TIRAP;MYO1C;ARHGEF25;MAPK9;MYD88;TUBB3;OCLN;BAX;MYO6;TUBA1C;MAPK1;WASL;RAC1;CYCS;WIPF2;TAB3	0.2605	0.3865
hsa04919_Thyroid_hormone_signaling_pathway	10	119	520	8019	MED24;MDM2;PIK3R1;AKT2;HDAC2;PLCG2;MAPK1;PIK3R2;MED13;CCND1	0.264	0.3886
hsa04330_Notch_signaling_pathway	5	53	520	8019	ATXN1;NCOR2;CTBP2;ATXN1L;HDAC2	0.2793	0.4079
hsa04657_IL-17_signaling_pathway	8	94	520	8019	SRSF1;MAPK9;TRAF3IP2;HSP90AB1;MAPK1;MAPK6;TRAF4;TAB3	0.2843	0.4119
hsa04923_Regulation_of_lipolysis_in_adipocytes	5	55	520	8019	PIK3R1;AKT2;GNAI1;PIK3R2;IRS1	0.3033	0.436
hsa04015_Rap1_signaling_pathway	16	210	520	8019	IGF1R;VEGFA;VAV3;FGFR1;PIK3R1;AKT2;GNAI1;RAPGEF1;CDH1;EFNA5;MAPK1;F2RL3;PIK3R2;RAC1;LPAR3;PARD6B	0.3076	0.4372
hsa04713_Circadian_entrainment	8	97	520	8019	NOS1;NOS1AP;GNAI1;RPS6KA5;GNB5;KCNJ6;MAPK1;PER2	0.3113	0.4372
hsa04910_Insulin_signaling_pathway	11	139	520	8019	TSC1;MAPK9;PPP1R3B;PIK3R1;AKT2;RAPGEF1;PPARGC1A;MAPK1;PIK3R2;IRS1;PPP1R3D	0.3097	0.4372
hsa04725_Cholinergic_synapse	9	112	520	8019	CREB5;PIK3R1;AKT2;GNAI1;JAK2;GNB5;KCNJ6;MAPK1;PIK3R2	0.3198	0.4458
hsa05014_Amyotrophic_lateral_sclerosis_(ALS)	5	57	520	8019	NOS1;SLC1A2;BAX;RAC1;CYCS	0.3275	0.4531
hsa04142_Lysosome	10	128	520	8019	GM2A;LAMP2;ENTPD4;CTSS;AP3D1;CTSB;MFSD8;AP3S2;GGA2;LAPTM4B	0.3348	0.4597
hsa04512_ECM-receptor_interaction	7	88	520	8019	CD44;SDC1;CD47;COL4A2;ITGA2;ITGB8;LAMC1	0.3601	0.4908
hsa04730_Long-term_depression	5	60	520	8019	NOS1;IGF1R;GNAI1;MAPK1;PLA2G4F	0.3642	0.4927
hsa04072_Phospholipase_D_signaling_pathway	11	148	520	8019	TSC1;AGPAT3;PIK3R1;AKT2;PLCG2;MAPK1;PIK3R2;LPAR3;AGPAT5;AGPAT4;PLA2G4F	0.3787	0.5086
hsa03008_Ribosome_biogenesis_in_eukaryotes	8	105	520	8019	RBM28;RAN;XPO1;MDN1;RRP7A;RPP25;LSG1;UTP6	0.3851	0.5098
hsa05133_Pertussis	6	76	520	8019	TIRAP;MAPK9;MYD88;GNAI1;IRF1;MAPK1	0.3845	0.5098
hsa05152_Tuberculosis	13	180	520	8019	TIRAP;LAMP2;MAPK9;MYD88;CTSS;AKT2;RAB5B;BAX;JAK1;JAK2;NFYA;MAPK1;CYCS	0.3978	0.5228
hsa04141_Protein_processing_in_endoplasmic_reticulum	12	166	520	8019	DNAJB12;CANX;MAPK9;BCAP31;RAD23B;MARCHF6;HSP90AB1;BAX;ERN1;EIF2S1;RBX1;UBE2D4	0.4036	0.5267
hsa03018_RNA_degradation	6	79	520	8019	TENT4B;NUDT16;EXOSC2;BTG2;EDC4;LSM3	0.4174	0.536
hsa04137_Mitophagy	5	65	520	8019	MAPK9;RAB7B;TBC1D17;SP1;E2F1	0.4253	0.536
hsa04810_Regulation_of_actin_cytoskeleton	15	213	520	8019	GSN;PAK4;VAV3;PPP1R12A;PPP1R12B;FGFR1;PIK3R1;ABI2;MYLK3;ITGA2;ITGB8;MAPK1;WASL;PIK3R2;RAC1	0.4199	0.536
hsa04921_Oxytocin_signaling_pathway	11	153	520	8019	MEF2C;NFATC2;PPP1R12A;PPP1R12B;GNAI1;MYLK3;KCNJ6;MAPK1;RGS2;CCND1;PLA2G4F	0.4176	0.536
hsa05321_Inflammatory_bowel_disease_(IBD)	5	65	520	8019	SMAD2;FOXP3;STAT3;RORA;IL18RAP	0.4253	0.536
hsa04062_Chemokine_signaling_pathway	13	189	520	8019	VAV3;PIK3R1;AKT2;GNAI1;JAK2;STAT3;GNB5;STAT2;MAPK1;CCL22;ARRB1;PIK3R2;RAC1	0.4617	0.5779
hsa00230_Purine_metabolism	9	130	520	8019	AMPD3;PDE3A;PAICS;ENTPD1;ENTPD4;NUDT16;AK2;PKM;ENPP1	0.4757	0.5914
hsa05120_Epithelial_cell_signaling_in_Helicobacter_pylori_infection	5	70	520	8019	MAPK9;F11R;PLCG2;ATP6V0E1;RAC1	0.4851	0.599
hsa04728_Dopaminergic_synapse	9	132	520	8019	CREB5;MAPK9;AKT2;GNAI1;CLOCK;GNB5;KCNJ6;ARRB1;KIF5C	0.4928	0.6045
hsa03040_Spliceosome	10	149	520	8019	U2AF2;SRSF1;ISY1;SNRPD3;DHX8;SNRPE;SNRPB2;HNRNPU;SNRNP200;LSM3	0.5061	0.6167
hsa04530_Tight_junction	11	169	520	8019	NF2;MAPK9;OCLN;RAP2C;AMOTL1;TUBA1C;F11R;HSPA4;RAC1;PARD6B;CCND1	0.5404	0.6457
hsa04714_Thermogenesis	15	231	520	8019	TSC1;ATP5MC2;CREB5;COX19;CPT1A;FRS2;FGFR1;NDUFB5;NDUFS1;SDHD;COX18;ACSL4;PPARGC1A;ZNF516;KLB	0.537	0.6457
hsa04922_Glucagon_signaling_pathway	7	106	520	8019	CREB5;CPT1A;SIRT1;PKM;AKT2;PPARGC1A;SIK1	0.5378	0.6457
hsa05032_Morphine_addiction	6	91	520	8019	PDE3A;GNAI1;GABBR1;GNB5;KCNJ6;ARRB1	0.5449	0.6468
hsa04721_Synaptic_vesicle_cycle	5	78	520	8019	STX3;SLC1A2;ATP6V0E1;SLC1A1;STX1B	0.5755	0.6788
hsa04114_Oocyte_meiosis	8	128	520	8019	AR;IGF1R;YWHAZ;ANAPC13;CPEB4;AURKA;MAPK1;RBX1	0.5918	0.6936
hsa04724_Glutamatergic_synapse	7	114	520	8019	GLUL;SLC1A2;GNAI1;GNB5;MAPK1;SLC1A1;PLA2G4F	0.6103	0.7107
hsa04070_Phosphatidylinositol_signaling_system	6	99	520	8019	PTEN;PPIP5K1;PIK3R1;PLCG2;PIK3R2;BPNT2	0.6225	0.7174
hsa04146_Peroxisome	5	83	520	8019	PEX6;SOD2;PEX26;ACSL4;PEX13	0.6275	0.7174
hsa04261_Adrenergic_signaling_in_cardiomyocytes	9	149	520	8019	CREB5;SCN1B;TPM3;SLC8A1;SCN4B;AKT2;GNAI1;RPS6KA5;MAPK1	0.6296	0.7174
hsa04750_Inflammatory_mediator_regulation_of_TRP_channels	6	100	520	8019	MAPK9;PIK3R1;PLCG2;PIK3R2;F2RL1;PLA2G4F	0.6316	0.7174
hsa04024_cAMP_signaling_pathway	13	216	520	8019	SOX9;PDE3A;CREB5;VAV3;MAPK9;PPP1R12A;PIK3R1;AKT2;GNAI1;GABBR1;MAPK1;PIK3R2;RAC1	0.6423	0.7251
hsa05146_Amoebiasis	6	102	520	8019	RAB7B;PIK3R1;RAB5B;COL4A2;LAMC1;PIK3R2	0.6495	0.7287
hsa04540_Gap_junction	5	88	520	8019	TUBB3;GNAI1;TUBA1C;CSNK1D;MAPK1	0.6754	0.7532
hsa04727_GABAergic_synapse	5	89	520	8019	GLUL;GNAI1;GABBR1;GNB5;KCNJ6	0.6845	0.7587
hsa04658_Th1_and_Th2_cell_differentiation	5	92	520	8019	MAPK9;NFATC2;JAK1;JAK2;MAPK1	0.7106	0.7829
hsa04912_GnRH_signaling_pathway	5	93	520	8019	MAPK9;MAP3K3;MAPK1;MMP14;PLA2G4F	0.719	0.7875
hsa05034_Alcoholism	10	184	520	8019	CREB5;GNAI1;SLC29A2;GNB5;HDAC2;MAPK1;H2BC6;HAT1;H3-3B;PKIA	0.7482	0.8146
hsa00564_Glycerophospholipid_metabolism	5	98	520	8019	AGPAT3;GPD1L;AGPAT5;AGPAT4;PLA2G4F	0.7582	0.8182
hsa01200_Carbon_metabolism	6	117	520	8019	CPS1;SHMT2;PKM;SDHD;MDH2;GOT1	0.7656	0.8182
hsa03010_Ribosome	8	153	520	8019	RPL23;RPL22;RPS3A;RPS15A;RPS14;RPS24;RPL15;MRPS10	0.7693	0.8182
hsa04640_Hematopoietic_cell_lineage	5	99	520	8019	CD44;CD59;TFRC;CD19;ITGA2	0.7655	0.8182
hsa05012_Parkinson_disease	7	142	520	8019	ATP5MC2;NDUFB5;NDUFS1;UBE2L3;GNAI1;SDHD;CYCS	0.8075	0.8539
hsa04723_Retrograde_endocannabinoid_signaling	7	148	520	8019	MAPK9;NDUFB5;NDUFS1;GNAI1;GNB5;KCNJ6;MAPK1	0.8377	0.8808
hsa04270_Vascular_smooth_muscle_contraction	6	132	520	8019	PPP1R12A;PPP1R12B;MYLK3;MAPK1;KCNMB1;PLA2G4F	0.8504	0.8891
hsa04726_Serotonergic_synapse	5	115	520	8019	GNAI1;GNB5;KCNJ6;MAPK1;PLA2G4F	0.8607	0.8897
hsa05010_Alzheimer_disease	8	171	520	8019	NOS1;ATP5MC2;NDUFB5;NDUFS1;SDHD;ERN1;MAPK1;CYCS	0.857	0.8897
hsa04060_Cytokine-cytokine_receptor_interaction	14	294	520	8019	IFNAR2;TGFBR2;OSMR;IL6ST;BMPR2;CD40;NODAL;CCL22;IL18RAP;ACVR1B;BMPR1A;GDF11;RELT;TNFRSF13C	0.8966	0.9216
hsa00190_Oxidative_phosphorylation	5	133	520	8019	ATP5MC2;NDUFB5;NDUFS1;SDHD;ATP6V0E1	0.9267	0.9369
hsa01100_Metabolic_pathways	82	1489	520	8019	ASS1;FAH;PTEN;TAT;UMPS;HLCS;PAFAH1B1;AMPD3;FUT2;NOS1;CYP1A2;CYP24A1;GGCX;PDE3A;ATP5MC2;FAHD1;GLUL;AGPAT3;SCD5;NSD2;ALG9;PAICS;EARS2;ENTPD1;HMGCS1;CPS1;NMRK1;ENTPD4;ELOVL6;HOGA1;SIRT1;ASAH2;ST6GALNAC3;SHMT2;NUDT16;BHMT2;SLC33A1;KMT2A;AK2;NDUFB5;NDUFS1;PKM;AHCYL1;CHST9;SDHD;LIAS;B3GALT5;PYCR1;MDH2;AMD1;ALG14;ACSL4;PANK2;KMT5A;MGAT4C;SETD1B;ASH1L;KDSR;GOT1;PLCG2;KMT2D;SGPL1;ATP6V0E1;GCNT3;B4GALT5;SP…	0.9207	0.9369
hsa05322_Systemic_lupus_erythematosus	5	133	520	8019	CD28;CD40;SNRPD3;H2BC6;H3-3B	0.9267	0.9369
hsa04020_Calcium_signaling_pathway	7	193	520	8019	NOS1;PTAFR;SLC8A1;ORAI2;ASPH;MYLK3;PLCG2	0.9618	0.9671
hsa04080_Neuroactive_ligand-receptor_interaction	7	340	520	8019	NR3C1;PTAFR;F2RL2;GABBR1;F2RL3;F2RL1;LPAR3	0.9999	0.9999
R-HSA-400253_Circadian Clock	17	68	709	10876	NR3C1;CRTC3;CRY2;MEF2C;SIRT1;CLOCK;MEF2D;TBL1XR1;PPARGC1A;CSNK1D;RORA;NRIP1;FBXL3;PER2;SIK1	0	0
R-HSA-1362277_Transcription of E2F targets under negative control by DREAM complex	11	31	709	10876	LIN52;RBBP4;TFDP2;CDC6;RBL1;E2F1	0	0
R-HSA-9020956_Interleukin-27 signaling	8	17	709	10876	CANX;IL6ST;JAK1;JAK2;STAT3	0.0001	0.0068
R-HSA-1059683_Interleukin-6 signaling	7	15	709	10876	IL6ST;JAK1;JAK2;STAT3	0.0002	0.0102
R-HSA-69205_G1/S-Specific Transcription	10	34	709	10876	LIN52;RBBP4;TFDP2;ORC1;CDC6;E2F6;RBL1;E2F1	0.0003	0.0122
R-HSA-2559585_Oncogene Induced Senescence	10	38	709	10876	ETS1;MDM2;TFDP2;E2F3;SP1;AGO1;MAPK1;E2F1;AGO3	0.0006	0.0204
R-HSA-8986944_Transcriptional Regulation by MECP2	8	26	709	10876	PTEN;MECP2;MOBP;AGO1;AGO3	0.0009	0.0262
R-HSA-2173795_Downregulation of SMAD2/3:SMAD4 transcriptional activity	9	35	709	10876	SMAD2;USP9X;NCOR2;PARP1;SMAD4;PPM1A	0.0012	0.0306
R-HSA-1234176_Oxygen-dependent proline hydroxylation of Hypoxia-inducible Factor Alpha	14	78	709	10876	VHL;WTIP;PSMD9;EGLN3;PSMF1;PSMD4;LIMD1;RBX1;HIF3A	0.0015	0.034
R-HSA-3371497_HSP90 chaperone cycle for steroid hormone receptors (SHR)	11	55	709	10876	AR;NR3C1;DCTN4;TUBB3;DCTN5;HSP90AB1;STIP1;TUBA1C;DYNC1H1;ACTR1A;CAPZA2	0.0022	0.0449
R-HSA-1257604_PIP3 activates AKT signaling	15	96	709	10876	ESR2;FRS2;MYD88;FGFR1;CD19;PIK3R1;AKT2;CD28;EREG;STRN;PIK3R2;IRS1;RAC1;KLB	0.0034	0.048
R-HSA-5628897_TP53 Regulates Metabolic Genes	14	87	709	10876	PTEN;TSC1;TP63;YWHAZ;SESN1;AKT2;RRAGC;COX18;AGO1;SFN;TACO1;CYCS;AGO3;SESN2	0.0036	0.048
R-HSA-8943724_Regulation of PTEN gene transcription	15	98	709	10876	RBBP4;REST;RRAGC;GATAD2A;PHC3;HDAC2;MAPK1;CBX2;GATAD2B	0.004	0.048
R-HSA-6811436_COPI-independent Golgi-to-ER retrograde traffic	10	51	709	10876	PAFAH1B1;AGPAT3;DCTN4;RAB3GAP1;TUBB3;DCTN5;TUBA1C;DYNC1H1;ACTR1A;CAPZA2	0.0039	0.048
R-HSA-8984722_Interleukin-35 Signalling	5	12	709	10876	CANX;IL6ST;JAK1;JAK2;STAT3	0.0029	0.048
R-HSA-6804114_TP53 Regulates Transcription of Genes Involved in G2 Cell Cycle Arrest	6	18	709	10876	ZNF385A;TFDP2;BAX;RBL1;AURKA;SFN	0.0028	0.048
R-HSA-3769402_Deactivation of the beta-catenin transactivating complex	9	42	709	10876	SOX9;YWHAZ;TCF7L2;XIAP;AKT2;BCL9L;SOX4;XPO1;KMT2D	0.0036	0.048
R-HSA-8953750_Transcriptional Regulation by E2F6	8	35	709	10876	CBX5;RBBP4;RAD51;TFDP2;E2F6;PHC3;E2F1;CBX3	0.0043	0.0487
R-HSA-69202_Cyclin E associated events during G1/S transition	7	28	709	10876	LIN52;CABLES1;RBBP4;WEE1;TFDP2;AKT2;E2F1	0.0048	0.0515
R-HSA-69656_Cyclin A:Cdk2-associated events at S phase entry	7	30	709	10876	LIN52;CABLES1;RBBP4;WEE1;TFDP2;AKT2;E2F1	0.0066	0.0641
R-HSA-1181150_Signaling by NODAL	6	22	709	10876	SMAD2;NODAL;ACVR1B;SMAD4;DAND5	0.0063	0.0641
R-HSA-2219530_Constitutive Signaling by Aberrant PI3K in Cancer	12	75	709	10876	ESR2;FRS2;FGFR1;CD19;PIK3R1;CD28;EREG;STRN;PIK3R2;IRS1;RAC1;KLB	0.007	0.0649
R-HSA-6804758_Regulation of TP53 Activity through Acetylation	6	23	709	10876	RBBP4;AKT2;GATAD2A;ING5;HDAC2;GATAD2B	0.0075	0.0655
R-HSA-1362300_Transcription of E2F targets under negative control by p107 (RBL1) and p130 (RBL2) in complex with HDAC1	5	16	709	10876	LIN52;RBBP4;TFDP2;RBL1;E2F1	0.0077	0.0655
R-HSA-5625740_RHO GTPases activate PKNs	7	32	709	10876	YWHAZ;PPP1R12A;PPP1R12B;SFN;RAC1	0.0089	0.0726
R-HSA-1538133_G0 and Early G1	5	18	709	10876	LIN52;RBBP4;TFDP2;RBL1;DYRK1A	0.0116	0.0796
R-HSA-2151201_Transcriptional activation of mitochondrial biogenesis	10	61	709	10876	SOD2;CRTC3;MEF2C;TFAM;MEF2D;GABPB1;TBL1XR1;PPARGC1A;CYCS	0.0114	0.0796
R-HSA-9615017_FOXO-mediated transcription of oxidative stress, metabolic and neuronal genes	7	34	709	10876	NR3C1;SOD2;SMAD2;PLXNA4;PPARGC1A;HDAC2;SMAD4	0.0117	0.0796
R-HSA-9022692_Regulation of MECP2 expression and activity	7	34	709	10876	NCOR2;MECP2;AGO1;TBL1XR1;HDAC2;AGO3	0.0117	0.0796
R-HSA-452723_Transcriptional regulation of pluripotent stem cells	5	18	709	10876	SMAD2;FOXP1;STAT3;SMAD4;HIF3A	0.0116	0.0796
R-HSA-9634638_Estrogen-dependent nuclear events downstream of ESR-membrane signaling	6	27	709	10876	AKT2;EREG;MAPK1;XPO1;CCND1	0.0141	0.0799
R-HSA-2029482_Regulation of actin dynamics for phagocytic cup formation	13	93	709	10876	NF2;VAV3;MYO1C;HSP90AB1;ABI2;MAPK1;WASL;RAC1;WIPF2	0.0134	0.0799
R-HSA-983168_Antigen processing: Ubiquitination & Proteasome degradation	32	309	709	10876	VHL;TRIM71;AREL1;ASB1;ATG7;MKRN1;KCTD7;ASB3;UBE2H;ANAPC13;RNF213;UBE2L3;KLHL3;PSMD9;FBXO31;TRIP12;RNF217;PSMF1;LONRF1;PSMD4;FBXW2;GAN;UBE2N;LRRC41;FBXL3;RBX1;RNF115;UBE2S;HECTD1;UBE2D4;RLIM;ZNRF1	0.0128	0.0799
R-HSA-69231_Cyclin D associated events in G1	8	44	709	10876	TFDP2;E2F3;PTK6;JAK2;RBL1;CCND2;E2F1;CCND1	0.0135	0.0799
R-HSA-6811558_PI5P, PP2A and IER3 Regulate PI3K/AKT Signaling	14	103	709	10876	ESR2;FRS2;MYD88;FGFR1;CD19;PIK3R1;CD28;EREG;MAPK1;STRN;PIK3R2;IRS1;RAC1;KLB	0.013	0.0799
R-HSA-877312_Regulation of IFNG signaling	5	19	709	10876	PIAS1;JAK1;JAK2	0.0139	0.0799
R-HSA-8854214_TBC/RABGAPs	8	46	709	10876	TSC1;TBC1D14;RAB7B;TBC1D17;RAB5B;TBC1D16;RABGAP1;GGA2	0.0168	0.0902
R-HSA-170968_Frs2-mediated activation	5	20	709	10876	FRS2;RAPGEF1;MAPK1	0.0165	0.0902
R-HSA-1989781_PPARA activates gene expression	16	132	709	10876	CPT1A;NCOR2;MED24;HMGCS1;ARNT;SP1;CLOCK;MED29;TBL1XR1;PPARGC1A;NFYA;RORA;MED13;MED28;MED22	0.0204	0.1025
R-HSA-381340_Transcriptional regulation of white adipocyte differentiation	16	133	709	10876	NCOR2;MED24;NR2F2;MED29;TBL1XR1;PPARGC1A;MED13;MED28;MED22	0.0216	0.1025
R-HSA-204005_COPII-mediated vesicle transport	10	68	709	10876	CD59;TRAPPC2;GOSR2;TRAPPC6B;PPP6C;TRAPPC6A;CSNK1D;GOLGA2;CNIH1;SEC23IP	0.021	0.1025
R-HSA-72702_Ribosomal scanning and start codon recognition	9	58	709	10876	RPS3A;RPS15A;RPS14;RPS24;EIF4B;EIF5;EIF3F;EIF2S1;EIF4H	0.0211	0.1025
R-HSA-9009391_Extra-nuclear estrogen signaling	9	58	709	10876	IGF1R;ESR2;CAV1;PIK3R1;GNAI1;GNB5;EREG;STRN;PIK3R2	0.0211	0.1025
R-HSA-8876198_RAB GEFs exchange GTP for GDP on RABs	12	90	709	10876	TRAPPC2;RAB3IP;TRAPPC6B;RAB7B;RAB3GAP1;AKT2;RAB5B;DENND2C;TRAPPC6A;MON1B;DENND4C;HPS4	0.0229	0.1038
R-HSA-399955_SEMA3A-Plexin repulsion signaling by inhibiting Integrin adhesion	5	22	709	10876	PLXNA4;RAC1;PLXNA3	0.0226	0.1038
R-HSA-2424491_DAP12 signaling	7	40	709	10876	VAV3;KLRD1;PIK3R1;PLCG2;PIK3R2;RAC1	0.0238	0.1055
R-HSA-9617828_FOXO-mediated transcription of cell cycle genes	5	23	709	10876	SMAD2;CAV1;SMAD4	0.0262	0.1137
R-HSA-983695_Antigen activates B Cell Receptor (BCR) leading to generation of second messengers	8	53	709	10876	ORAI2;CD19;PIK3R1;AHCYL1;PLCG2	0.0326	0.1357
R-HSA-1266695_Interleukin-7 signaling	9	63	709	10876	PIK3R1;JAK1;STAT3;PIK3R2;IRS1	0.032	0.1357
R-HSA-456926_Thrombin signalling through proteinase activated receptors (PARs)	8	54	709	10876	F2RL2;GNB5;MAPK1;F2RL3;ARRB1	0.0354	0.1444
R-HSA-4420097_VEGFA-VEGFR2 Pathway	10	76	709	10876	VEGFA;VAV3;PIK3R1;ABI2;PIK3R2;RAC1	0.0381	0.1524
R-HSA-73762_RNA Polymerase I Transcription Initiation	9	66	709	10876	UBTF;RBBP4;POLR1B;GTF2H3;GATAD2A;RRN3;HDAC2;GATAD2B	0.0401	0.1573
R-HSA-5663213_RHO GTPases Activate WASPs and WAVEs	9	67	709	10876	ABI2;MAPK1;WASL;RAC1;WIPF2	0.0431	0.1659
R-HSA-6807878_COPI-mediated anterograde transport	12	101	709	10876	CD59;GOSR2;DCTN4;ARCN1;TUBB3;DCTN5;TUBA1C;GOLGA2;DYNC1H1;ARF3;ACTR1A;CAPZA2	0.0454	0.1715
R-HSA-8948751_Regulation of PTEN stability and activity	9	69	709	10876	PTEN;MKRN1;XIAP;AKT2;PSMD9;PSMF1;PSMD4;USP13;OTUD3	0.0495	0.1803
R-HSA-72649_Translation initiation complex formation	8	58	709	10876	RPS3A;RPS15A;RPS14;RPS24;EIF4B;EIF3F;EIF2S1;EIF4H	0.0486	0.1803
R-HSA-2173796_SMAD2/SMAD3:SMAD4 heterotrimer regulates transcription	6	38	709	10876	SMAD2;TFDP2;CCNT1;SP1;RBL1;SMAD4	0.051	0.1825
R-HSA-5620916_VxPx cargo-targeting to cilium	5	29	709	10876	PKD1;PKD2;RAB3IP	0.0548	0.1895
R-HSA-512988_Interleukin-3, Interleukin-5 and GM-CSF signaling	5	29	709	10876	YWHAZ;PIK3R1;JAK2;PIK3R2	0.0548	0.1895
R-HSA-109704_PI3K Cascade	6	39	709	10876	FRS2;FGFR1;PIK3R1;PIK3R2;IRS1;KLB	0.0559	0.1901
R-HSA-2559580_Oxidative Stress Induced Senescence	14	129	709	10876	MAPK9;RBBP4;MDM2;TFDP2;E2F3;PHC3;AGO1;MAPKAPK5;MAPK1;H2BC6;CBX2;E2F1;H3-3B;AGO3	0.0577	0.193
R-HSA-5578775_Ion homeostasis	8	61	709	10876	NOS1;DMPK;SLC8A1;ORAI2;ASPH;FXYD6;AHCYL1	0.0604	0.1975
R-HSA-114604_GPVI-mediated activation cascade	6	40	709	10876	VAV3;PIK3R1;PLCG2;PIK3R2;RAC1	0.061	0.1975
R-HSA-5627123_RHO GTPases activate PAKs	6	42	709	10876	NF2;PPP1R12A;PPP1R12B;RAC1	0.0722	0.2301
R-HSA-982772_Growth hormone receptor signaling	5	32	709	10876	JAK2;STAT3;MAPK1;IRS1	0.074	0.2322
R-HSA-5696395_Formation of Incision Complex in GG-NER	6	43	709	10876	RAD23B;GTF2H3;PIAS1;PARP1;UBE2N;RBX1	0.0782	0.2417
R-HSA-72706_GTP hydrolysis and joining of the 60S ribosomal subunit	12	112	709	10876	RPL23;RPL22;RPS3A;RPS15A;RPS14;RPS24;RPL15;EIF4B;EIF5;EIF3F;EIF2S1;EIF4H	0.0797	0.2427
R-HSA-5655302_Signaling by FGFR1 in disease	5	33	709	10876	FRS2;FGFR1;PIK3R1;CEP43;CPSF6	0.0811	0.2433
R-HSA-983170_Antigen Presentation: Folding, assembly and peptide loading of class I MHC	5	34	709	10876	CANX;HLA-F;BCAP31	0.0885	0.2615
R-HSA-8955332_Carboxyterminal post-translational modifications of tubulin	7	56	709	10876	TTLL11;TUBB3;TUBA1C;TTLL7;TTL	0.0906	0.2615
R-HSA-912694_Regulation of IFNA signaling	6	45	709	10876	IFNAR2;JAK1;STAT2	0.091	0.2615
R-HSA-983231_Factors involved in megakaryocyte development and platelet production	12	116	709	10876	CABLES1;CBX5;WEE1;JAK2;IRF1;HDAC2;GATA6;H3-3B;CAPZA2;RAC1;EHD2	0.0954	0.2655
R-HSA-2871796_FCERI mediated MAPK activation	5	35	709	10876	VAV3;MAPK9;PLCG2;MAPK1;RAC1	0.0963	0.2655
R-HSA-912631_Regulation of signaling by CBL	5	35	709	10876	PIK3R1;RAPGEF1;PIK3R2	0.0963	0.2655
R-HSA-3899300_SUMOylation of transcription cofactors	6	47	709	10876	NCOR2;PHC3;PIAS1;PPARGC1A;NRIP1;CBX2	0.1048	0.2813
R-HSA-2426168_Activation of gene expression by SREBF (SREBP)	6	47	709	10876	HMGCS1;ELOVL6;SP1;TBL1XR1;NFYA	0.1048	0.2813
R-HSA-1912408_Pre-NOTCH Transcription and Translation	11	108	709	10876	TFDP2;E2F3;AGO1;H2BC6;E2F1;H3-3B;AGO3;CCND1	0.1148	0.2891
R-HSA-4090294_SUMOylation of intracellular receptors	5	37	709	10876	AR;NR3C1;PIAS1;RORA	0.1129	0.2891
R-HSA-9029569_NR1H3 & NR1H2 regulate gene expression linked to cholesterol transport and efflux	5	37	709	10876	NCOR2;ARL4C;AGO1;TBL1XR1;AGO3	0.1129	0.2891
R-HSA-6785807_Interleukin-4 and Interleukin-13 signaling	11	108	709	10876	ICAM1;VEGFA;POU2F1;PIK3R1;JAK1;JAK2;STAT3;RORA;CCL22;SOCS5;CCND1	0.1148	0.2891
R-HSA-3214841_PKMTs methylate histone lysines	8	71	709	10876	NSD2;RBBP4;KMT2A;ATF7IP;KMT5A;SETD1B;ASH1L;KMT2D	0.1113	0.2891
R-HSA-216083_Integrin cell surface interactions	11	109	709	10876	ICAM1;CD44;ICAM4;CDH1;F11R;CD47;COL4A2;ITGA2;ITGB8	0.1198	0.298
R-HSA-1474228_Degradation of the extracellular matrix	11	111	709	10876	CD44;CTSS;CDH1;ADAMTS4;LAMC1;CAPN5;MMP14	0.13	0.3157
R-HSA-156827_L13a-mediated translational silencing of Ceruloplasmin expression	11	111	709	10876	RPL23;RPL22;RPS3A;RPS15A;RPS14;RPS24;RPL15;EIF4B;EIF3F;EIF2S1;EIF4H	0.13	0.3157
R-HSA-6811434_COPI-dependent Golgi-to-ER retrograde traffic	10	99	709	10876	RACGAP1;ARCN1;TUBB3;SURF4;KIF6;TUBA1C;KIF1B;ARF3;KIF1C;KIF26B	0.1328	0.318
R-HSA-877300_Interferon gamma signaling	9	87	709	10876	ICAM1;MID1;CD44;PTAFR;HLA-F;JAK1;JAK2;IRF1;GBP4	0.1351	0.318
R-HSA-72695_Formation of the ternary complex, and subsequently, the 43S complex	6	51	709	10876	RPS3A;RPS15A;RPS14;RPS24;EIF3F;EIF2S1	0.1356	0.318
R-HSA-1483166_Synthesis of PA	5	40	709	10876	AGPAT3;DDHD1;GPD1L;AGPAT5;AGPAT4	0.14	0.3245
R-HSA-525793_Myogenesis	6	52	709	10876	TCF4;MEF2C;MEF2D;BNIP2	0.1439	0.3262
R-HSA-383280_Nuclear Receptor transcription pathway	6	52	709	10876	AR;NR3C1;HNF4A;ESR2;NCOR2;RORA	0.1439	0.3262
R-HSA-5687128_MAPK6/MAPK4 signaling	9	89	709	10876	PSMD9;AGO1;PSMF1;PSMD4;MAPKAPK5;MAPK6;XPO1;RAC1;AGO3	0.1476	0.3309
R-HSA-749476_RNA Polymerase III Abortive And Retractive Initiation	5	41	709	10876	CRCP;NFIB;POU2F1;BRF1;POLR3G	0.1497	0.3319
R-HSA-1660499_Synthesis of PIPs at the plasma membrane	6	53	709	10876	PTEN;PLEKHA1;PIK3R1;PIK3R2;MTMR9;PLEKHA2	0.1524	0.3343
R-HSA-8951664_Neddylation	20	234	709	10876	VHL;ASB1;KCTD7;ASB3;KLHL3;PSMD9;FBXO31;DCUN1D5;PSMF1;PSMD4;DCAF16;FBXW2;GAN;LRRC41;FBXL3;SOCS5;RBX1;FEM1A;HIF3A;CCDC8	0.1541	0.3344
R-HSA-9646399_Aggrephagy	8	81	709	10876	TUBB3;TUBA1C;DYNC1H1;UBE2N	0.1796	0.3457
R-HSA-6802952_Signaling by BRAF and RAF fusions	7	67	709	10876	FAM131B;ATG7;BCL2L11;JAK2;ZC3HAV1;MAPK1;ARRB1	0.1679	0.3457
R-HSA-1433557_Signaling by SCF-KIT	5	44	709	10876	PIK3R1;JAK2;STAT3;PIK3R2;RAC1	0.1801	0.3457
R-HSA-6791226_Major pathway of rRNA processing in the nucleolus and cytosol	16	186	709	10876	RPL23;RPL22;RPS3A;RPS15A;RPS14;RPS24;RBM28;RPL15;PELP1;EXOSC2;CSNK1D;WDR12;RRP7A;RPP25;UTP6;NOL9	0.1795	0.3457
R-HSA-983189_Kinesins	7	67	709	10876	RACGAP1;TUBB3;KIF6;TUBA1C;KIF1B;KIF1C;KIF26B	0.1679	0.3457
R-HSA-73856_RNA Polymerase II Transcription Termination	7	67	709	10876	THOC5;U2AF2;SRSF1;SNRPD3;RNPS1;SNRPE;CPSF2	0.1679	0.3457
R-HSA-8939902_Regulation of RUNX2 expression and activity	12	130	709	10876	NR3C1;HIVEP3;PSMD9;PSMF1;PSMD4;PPARGC1A;RBX1	0.1637	0.3457
R-HSA-3214815_HDACs deacetylate histones	9	94	709	10876	NCOR2;RBBP4;REST;ARID4B;GATAD2A;TBL1XR1;HDAC2;H2BC6;GATAD2B	0.1813	0.3457
R-HSA-76071_RNA Polymerase III Transcription Initiation From Type 3 Promoter	6	56	709	10876	CRCP;POU2F1;POLR3G	0.1791	0.3457
R-HSA-3000157_Laminin interactions	6	55	709	10876	COL4A2;ITGA2;LAMC1	0.17	0.3457
R-HSA-2871809_FCERI mediated Ca+2 mobilization	6	56	709	10876	VAV3;NFATC2;AHCYL1;PLCG2	0.1791	0.3457
R-HSA-76061_RNA Polymerase III Transcription Initiation From Type 1 Promoter	6	56	709	10876	CRCP;BRF1;POLR3G	0.1791	0.3457
R-HSA-76066_RNA Polymerase III Transcription Initiation From Type 2 Promoter	6	54	709	10876	CRCP;BRF1;POLR3G	0.1611	0.3457
R-HSA-5693571_Nonhomologous End-Joining (NHEJ)	7	69	709	10876	ATM;BRCC3;NSD2;RIF1;KAT5;UBE2N;H2BC6	0.1844	0.3483
R-HSA-2132295_MHC class II antigen presentation	11	123	709	10876	CANX;RACGAP1;DCTN4;TUBB3;DCTN5;CTSS;TUBA1C;CTSB;DYNC1H1;ACTR1A;CAPZA2	0.2008	0.3757
R-HSA-9018519_Estrogen-dependent gene expression	13	150	709	10876	POU2F1;KAT5;CCNT1;SP1;HSP90AB1;EBAG9;AGO1;YY1;NRIP1;H2BC6;H3-3B;AGO3;CCND1	0.2026	0.3757
R-HSA-1799339_SRP-dependent cotranslational protein targeting to membrane	17	205	709	10876	RPL23;RPL22;RPS3A;RPS15A;RPS14;RPS24;SRPRA;RPL15;SPCS2;SPCS3	0.2065	0.3795
R-HSA-5689880_Ub-specific processing proteases	18	220	709	10876	AR;PTEN;ATXN7;SMAD2;USP9X;CYLD;MDM2;CLSPN;USP3;PSMD9;USP28;PSMF1;PSMD4;H2BC6;USP13;ARRB1;SMAD4;TADA2B	0.2128	0.3808
R-HSA-1445148_Translocation of SLC2A4 (GLUT4) to the plasma membrane	7	72	709	10876	MYO1C;YWHAZ;TUBB3;AKT2;TUBA1C;SFN;RAC1	0.2103	0.3808
R-HSA-6783783_Interleukin-10 signaling	5	47	709	10876	ICAM1;PTAFR;JAK1;STAT3;CCL22	0.2127	0.3808
R-HSA-1169408_ISG15 antiviral mechanism	7	73	709	10876	EIF4G2;KPNB1;NUP214;JAK1;KPNA3;KPNA4;UBE2N	0.2192	0.3888
R-HSA-2565942_Regulation of PLK1 Activity at G2/M Transition	8	88	709	10876	PAFAH1B1;PPP1R12A;PPP1R12B;CEP43;AURKA;CSNK1D;DYNC1H1;ACTR1A	0.2359	0.4113
R-HSA-9020702_Interleukin-1 signaling	8	88	709	10876	MYD88;PSMD9;PSMF1;MAP3K3;PSMD4;UBE2N;RBX1;TAB3	0.2359	0.4113
R-HSA-5693565_Recruitment and ATM-mediated phosphorylation of repair and signaling proteins at DNA double strand breaks	7	76	709	10876	ATM;BRCC3;NSD2;KAT5;UBE2N;H2BC6;SMARCA5	0.2467	0.4265
R-HSA-427389_ERCC6 (CSB) and EHMT2 (G9a) positively regulate rRNA expression	7	77	709	10876	RBBP4;GATAD2A;HDAC2;H2BC6;H3-3B;CBX3;GATAD2B	0.256	0.4376
R-HSA-9633012_Response of EIF2AK4 (GCN2) to amino acid deficiency	9	104	709	10876	RPL23;RPL22;RPS3A;RPS15A;RPS14;RPS24;RPL15;EIF2S1;IMPACT	0.2574	0.4376
R-HSA-198933_Immunoregulatory interactions between a Lymphoid and a non-Lymphoid cell	11	133	709	10876	ICAM1;ICAM4;HLA-F;KLRD1;CD99;PVR;CD19;CD40;MICB;CD226;CDH1	0.2699	0.4458
R-HSA-5663220_RHO GTPases Activate Formins	12	147	709	10876	PAFAH1B1;CENPN;CENPL;RCC2;TUBB3;TUBA1C;FMNL3;DYNC1H1;XPO1;RAC1;FMNL2	0.271	0.4458
R-HSA-6804756_Regulation of TP53 Activity through Phosphorylation	8	92	709	10876	ATM;MDM2;KAT5;AURKA;MAPKAPK5;DYRK2;NUAK1;NOC2L	0.2704	0.4458
R-HSA-8873719_RAB geranylgeranylation	6	65	709	10876	RAB7B;PTP4A2;RAB5B;RAB3C;RAB36;RAB22A	0.2687	0.4458
R-HSA-380320_Recruitment of NuMA to mitotic centrosomes	8	94	709	10876	PAFAH1B1;TUBGCP5;TUBB3;CEP43;TUBA1C;CSNK1D;DYNC1H1;ACTR1A	0.2882	0.4703
R-HSA-75815_Ubiquitin-dependent degradation of Cyclin D	5	54	709	10876	PSMD9;PSMF1;PSMD4;CCND1	0.2943	0.4727
R-HSA-8854050_FBXL7 down-regulates AURKA during mitotic entry and in early mitosis	5	54	709	10876	PSMD9;AURKA;PSMF1;PSMD4;RBX1	0.2943	0.4727
R-HSA-5607764_CLEC7A (Dectin-1) signaling	7	82	709	10876	PSMD9;PSMF1;PSMD4;PLCG2;UBE2N;TAB3	0.3043	0.4845
R-HSA-9604323_Negative regulation of NOTCH4 signaling	5	55	709	10876	YWHAZ;PSMD9;PSMF1;PSMD4;RBX1	0.3064	0.4845
R-HSA-5620912_Anchoring of the basal body to the plasma membrane	8	98	709	10876	PAFAH1B1;RAB3IP;TMEM67;CEP43;CEP97;CSNK1D;DYNC1H1;ACTR1A	0.3246	0.5094
R-HSA-6798695_Neutrophil degranulation	34	480	709	10876	GSN;MPO;PKP1;CYB5R3;GM2A;AMPD3;CD44;CD59;PTAFR;QSOX1;CPPED1;LAMP2;CAB39;TOM1;ATG7;PLEKHO2;CTSS;PKM;RAB5B;IST1;RAP2C;HSP90AB1;KPNB1;SURF4;HMGB1;CTSB;NFAM1;DYNC1H1;CD47;MAPK1;VAPA;RAC1;DGAT1;FAF2	0.3501	0.5149
R-HSA-4551638_SUMOylation of chromatin organization proteins	6	73	709	10876	CBX5;PHC3;NUP214;PIAS1;HDAC2;CBX2	0.3554	0.5149
R-HSA-8856828_Clathrin-mediated endocytosis	10	130	709	10876	LDLR;TFRC;SYT2;VAMP4;RAB5B;AAK1;EREG;WASL;ARRB1;LDLRAP1	0.3559	0.5149
R-HSA-8854518_AURKA Activation by TPX2	6	73	709	10876	PAFAH1B1;CEP43;AURKA;CSNK1D;DYNC1H1;ACTR1A	0.3554	0.5149
R-HSA-68949_Orc1 removal from chromatin	6	71	709	10876	ORC1;CDC6;PSMD9;PSMF1;PSMD4;RBX1	0.3334	0.5149
R-HSA-9616222_Transcriptional regulation of granulopoiesis	8	101	709	10876	TFDP2;KMT2A;STAT3;H2BC6;E2F1;H3-3B	0.3524	0.5149
R-HSA-72187_mRNA 3-end processing	5	58	709	10876	THOC5;U2AF2;SRSF1;RNPS1;CPSF2	0.3431	0.5149
R-HSA-68827_CDT1 association with the CDC6:ORC:origin complex	5	59	709	10876	ORC1;CDC6;PSMD9;PSMF1;PSMD4	0.3554	0.5149
R-HSA-72689_Formation of a pool of free 40S subunits	8	101	709	10876	RPL23;RPL22;RPS3A;RPS15A;RPS14;RPS24;RPL15;EIF3F	0.3524	0.5149
R-HSA-8866654_E3 ubiquitin ligases ubiquitinate target proteins	5	59	709	10876	UBE2L3;PEX13;UBE2N;H2BC6;WAC	0.3554	0.5149
R-HSA-192823_Viral mRNA Translation	8	100	709	10876	RPL23;RPL22;RPS3A;RPS15A;RPS14;RPS24;GRSF1;RPL15	0.3431	0.5149
R-HSA-9648025_EML4 and NUDC in mitotic spindle formation	9	117	709	10876	PAFAH1B1;CENPN;CENPL;RCC2;EML4;TUBB3;TUBA1C;DYNC1H1;XPO1	0.3676	0.5175
R-HSA-187577_SCF(Skp2)-mediated degradation of p27/p21	5	60	709	10876	PTK6;PSMD9;PSMF1;PSMD4;CCND1	0.3678	0.5175
R-HSA-5610783_Degradation of GLI2 by the proteasome	5	60	709	10876	CSNK1A1;PSMD9;PSMF1;PSMD4;RBX1	0.3678	0.5175
R-HSA-5610785_GLI3 is processed to GLI3R by the proteasome	5	60	709	10876	CSNK1A1;PSMD9;PSMF1;PSMD4;RBX1	0.3678	0.5175
R-HSA-202733_Cell surface interactions at the vascular wall	7	89	709	10876	CD44;SDC1;SPN;CD99;GLG1;F11R;CD47	0.3744	0.5231
R-HSA-156902_Peptide chain elongation	7	90	709	10876	RPL23;RPL22;RPS3A;RPS15A;RPS14;RPS24;RPL15	0.3845	0.5336
R-HSA-8852276_The role of GTSE1 in G2/M progression after G2 checkpoint	6	77	709	10876	TUBB3;PSMD9;HSP90AB1;TUBA1C;PSMF1;PSMD4	0.3996	0.5435
R-HSA-73772_RNA Polymerase I Promoter Escape	7	91	709	10876	UBTF;POLR1B;GTF2H3;RRN3;H2BC6;H3-3B;CBX3	0.3946	0.5435
R-HSA-8856825_Cargo recognition for clathrin-mediated endocytosis	8	106	709	10876	LDLR;TFRC;SYT2;VAMP4;AAK1;EREG;ARRB1;LDLRAP1	0.3991	0.5435
R-HSA-2408557_Selenocysteine synthesis	7	93	709	10876	RPL23;RPL22;RPS3A;RPS15A;RPS14;RPS24;RPL15	0.4148	0.5604
R-HSA-72163_mRNA Splicing - Major Pathway	13	183	709	10876	U2AF2;SRSF1;ISY1;SNRPD3;CCAR1;RNPS1;SNRPE;CPSF2;SNRPB2;HNRNPU;SNRNP200;LSM3;CWC25	0.4253	0.5688
R-HSA-6790901_rRNA modification in the nucleus and cytosol	5	65	709	10876	RPS14;THUMPD1;DIMT1;RRP7A;UTP6	0.4292	0.5688
R-HSA-1236974_ER-Phagosome pathway	7	95	709	10876	TIRAP;HLA-F;MYD88;PSMD9;PSMF1;PSMD4	0.435	0.5688
R-HSA-437239_Recycling pathway of L1	6	80	709	10876	TUBB3;TUBA1C;RPS6KA5;MAPK1	0.4326	0.5688
R-HSA-975956_Nonsense Mediated Decay (NMD) independent of the Exon Junction Complex (EJC)	7	95	709	10876	RPL23;RPL22;RPS3A;RPS15A;RPS14;RPS24;RPL15	0.435	0.5688
R-HSA-2500257_Resolution of Sister Chromatid Cohesion	9	126	709	10876	PAFAH1B1;CENPN;CENPL;RCC2;TUBB3;TUBA1C;DYNC1H1;XPO1;PDS5B	0.4465	0.5719
R-HSA-68877_Mitotic Prometaphase	8	113	709	10876	PAFAH1B1;CENPN;CENPL;RCC2;TUBB3;TUBA1C;DYNC1H1;XPO1	0.4645	0.5719
R-HSA-382556_ABC-family proteins mediated transport	6	81	709	10876	ABCC5;ABCB5;PSMD9;PSMF1;PSMD4;EIF2S1	0.4436	0.5719
R-HSA-5693607_Processing of DNA double-strand break ends	7	98	709	10876	ATM;BRCC3;NSD2;CLSPN;KAT5;UBE2N;H2BC6	0.465	0.5719
R-HSA-380270_Recruitment of mitotic centrosome proteins and complexes	6	82	709	10876	PAFAH1B1;TUBGCP5;CEP43;CSNK1D;DYNC1H1;ACTR1A	0.4545	0.5719
R-HSA-5658442_Regulation of RAS by GAPs	5	68	709	10876	PSMD9;PSMF1;PSMD4;RBX1;DAB2IP	0.4654	0.5719
R-HSA-202424_Downstream TCR signaling	7	98	709	10876	PTEN;PIK3R1;PSMD9;PSMF1;PSMD4;UBE2N;PIK3R2	0.465	0.5719
R-HSA-8936459_RUNX1 regulates genes involved in megakaryocyte differentiation and platelet function	7	97	709	10876	KMT2A;AGO1;SETD1B;KMT2D;H2BC6;H3-3B;AGO3	0.455	0.5719
R-HSA-909733_Interferon alpha/beta signaling	5	67	709	10876	IFNAR2;HLA-F;JAK1;IRF1;STAT2	0.4534	0.5719
R-HSA-72764_Eukaryotic Translation Termination	7	96	709	10876	RPL23;RPL22;RPS3A;RPS15A;RPS14;RPS24;RPL15	0.445	0.5719
R-HSA-3371453_Regulation of HSF1-mediated heat shock response	5	69	709	10876	ATM;SIRT1;NUP214;HSPA4;MAPK1	0.4774	0.5729
R-HSA-69473_G2/M DNA damage checkpoint	6	84	709	10876	ATM;BRCC3;NSD2;KAT5;UBE2N;H2BC6	0.4762	0.5729
R-HSA-195253_Degradation of beta-catenin by the destruction complex	5	69	709	10876	CSNK1A1;PSMD9;PSMF1;PSMD4;RBX1	0.4774	0.5729
R-HSA-5668541_TNFR2 non-canonical NF-kB pathway	5	69	709	10876	CD40;PSMD9;PSMF1;PSMD4;TNFRSF13C	0.4774	0.5729
R-HSA-975957_Nonsense Mediated Decay (NMD) enhanced by the Exon Junction Complex (EJC)	8	115	709	10876	RPL23;RPL22;RPS3A;RPS15A;RPS14;RPS24;RPL15;RNPS1	0.4829	0.5761
R-HSA-380259_Loss of Nlp from mitotic centrosomes	5	70	709	10876	PAFAH1B1;CEP43;CSNK1D;DYNC1H1;ACTR1A	0.4892	0.5762
R-HSA-380284_Loss of proteins required for interphase microtubule organization from the centrosome	5	70	709	10876	PAFAH1B1;CEP43;CSNK1D;DYNC1H1;ACTR1A	0.4892	0.5762
R-HSA-9010553_Regulation of expression of SLITs and ROBOs	12	177	709	10876	RPL23;RPL22;RPS3A;RPS15A;RPS14;RPS24;RPL15;PSMD9;RNPS1;PSMF1;PSMD4;RBX1	0.4915	0.5762
R-HSA-5620924_Intraflagellar transport	5	71	709	10876	IFT22;TUBB3;TUBA1C;TNPO1	0.501	0.584
R-HSA-611105_Respiratory electron transport	6	89	709	10876	NDUFB5;NDUFS1;SDHD;COX18;TACO1;CYCS	0.529	0.6097
R-HSA-1442490_Collagen degradation	6	89	709	10876	CTSB;COL4A2;ADAM9;MMP14	0.529	0.6097
R-HSA-606279_Deposition of new CENPA-containing nucleosomes at the centromere	5	74	709	10876	CENPN;CENPL;RBBP4;H2BC6;SMARCA5	0.5355	0.6137
R-HSA-427413_NoRC negatively regulates rRNA expression	11	169	709	10876	UBTF;POLR1B;ARID4B;GTF2H3;BAZ2A;HDAC2;H2BC6;SMARCA5;H3-3B	0.5467	0.6197
R-HSA-159236_Transport of Mature mRNA derived from an Intron-Containing Transcript	5	75	709	10876	THOC5;U2AF2;SRSF1;RNPS1;NUP214	0.5468	0.6197
R-HSA-9033241_Peroxisomal protein import	8	123	709	10876	PEX6;USP9X;PEX26;PEX13	0.5547	0.6252
R-HSA-212436_Generic Transcription Pathway	22	345	709	10876	MED24;ZNF621;ZNF562;ZNF610;ZNF347;ZNF641;ZNF551;ZFP14;ZNF417;ZNF556;ZNF282;ZNF514;ZFP1;ZNF394;ZNF264;ZNF157;MED13;ZNF492;ZNF70;ZNF703;ZNF786;ZNF785	0.5714	0.6301
R-HSA-5673001_RAF/MAP kinase cascade	8	124	709	10876	FRS2;FGFR1;JAK1;JAK2;EREG;MAPK1;IRS1;KLB	0.5633	0.6301
R-HSA-3108214_SUMOylation of DNA damage response and repair proteins	5	77	709	10876	PHC3;NUP214;PIAS1;PARP1;CBX2	0.569	0.6301
R-HSA-6794361_Neurexins and neuroligins	5	77	709	10876	NRXN3;SYT2;NLGN2	0.569	0.6301
R-HSA-2467813_Separation of Sister Chromatids	12	190	709	10876	PAFAH1B1;CENPN;CENPL;RCC2;TUBB3;PSMD9;TUBA1C;PSMF1;PSMD4;DYNC1H1;XPO1;PDS5B	0.5845	0.6376
R-HSA-201722_Formation of the beta-catenin:TCF transactivating complex	9	142	709	10876	TCF7L2;KAT5;BCL9L;KMT2D;H2BC6;H3-3B	0.5813	0.6376
R-HSA-141444_Amplification of signal from unattached kinetochores via a MAD2 inhibitory signal	6	96	709	10876	PAFAH1B1;CENPN;CENPL;RCC2;DYNC1H1;XPO1	0.599	0.6488
R-HSA-5632684_Hedgehog on state	5	80	709	10876	SPOPL;PSMD9;PSMF1;PSMD4;RBX1	0.6011	0.6488
R-HSA-416476_G alpha (q) signalling events	11	181	709	10876	PTAFR;ARHGEF25;PIK3R1;F2RL2;GPR132;GNB5;RGS2;F2RL3;PIK3R2;F2RL1;LPAR3	0.6323	0.6789
R-HSA-2871837_FCERI mediated NF-kB activation	5	86	709	10876	PSMD9;PSMF1;PSMD4;UBE2N;TAB3	0.661	0.706
R-HSA-194840_Rho GTPase cycle	8	138	709	10876	VAV3;RACGAP1;ARHGAP22;ARHGAP12;ARHGAP11A;OPHN1;PIK3R2;RAC1	0.6757	0.7142
R-HSA-5617472_Activation of anterior HOX genes in hindbrain development during early embryogenesis	7	121	709	10876	RBBP4;PKNOX1;YY1;KMT2D;H2BC6;H3-3B;PAGR1	0.6733	0.7142
R-HSA-6807505_RNA polymerase II transcribes snRNA genes	8	140	709	10876	POU2F1;CCNT1;SP1;TAF8	0.6903	0.7222
R-HSA-3214847_HATs acetylate histones	12	206	709	10876	ATXN7;KANSL3;KAT5;MORF4L1;CLOCK;SUPT7L;ING5;ATXN7L3;H2BC6;HAT1;TADA2B	0.6873	0.7222
R-HSA-5250924_B-WICH complex positively regulates rRNA expression	5	91	709	10876	MYO1C;POLR1B;H2BC6;SMARCA5;H3-3B	0.7062	0.7313
R-HSA-4086398_Ca2+ pathway	5	91	709	10876	TCF7L2;AGO1;GNB5;AGO3	0.7062	0.7313
R-HSA-8939236_RUNX1 regulates transcription of genes involved in differentiation of HSCs	7	133	709	10876	KMT2A;PSMD9;PSMF1;PSMD4;H2BC6;H3-3B	0.7591	0.7821
R-HSA-5578749_Transcriptional regulation by small RNAs	5	106	709	10876	RAN;AGO1;NUP214;H2BC6;H3-3B	0.8156	0.8361
R-HSA-5689603_UCH proteinases	5	107	709	10876	TGFBR2;PSMD9;PSMF1;PSMD4;YY1	0.8216	0.838
R-HSA-977225_Amyloid fiber formation	5	109	709	10876	GSN;USP9X;H2BC6;H3-3B;GGA2	0.833	0.8454
R-HSA-114608_Platelet degranulation	5	128	709	10876	QSOX1;VEGFA;LAMP2;CALU;TOR4A	0.9143	0.9234
R-HSA-9609690_HCMV Early Events	9	235	709	10876	NCOR2;CBX1;RBBP4;TUBB3;TUBA1C;NUP214;TBL1XR1;DYNC1H1;H2BC6	0.9645	0.9693
R-HSA-418594_G alpha (i) signalling events	7	283	709	10876	RGS6;GNAI1;GABBR1;GNB5;LPAR3	0.999	0.999

## Sheet: CvsS upreg in S
Pathway/Onthology	Hits	Pop Hits	List Total	Pop Total	Genes	Pvalue	adjusted Pvalue(BH)
GO:0001701_in_utero_embryonic_development	37	200	1352	15891	TP53;IGF2;SMAD2;TGFBR2;TMEM231;UNK;CTNNB1;ADCY9;RPGRIP1L;TGFBR1;FGFR1;SLC34A2;BCL2L1;BMP2;BCL2L11;NXN;SLC39A1;WDTC1;MBD3;GNA12;RXRA;FOSL1;WNT9B;RUNDC1;SH3PXD2A;IHH;MAFG;ACVR1B;BMPR1A;TRAF6;SMAD4;TAB1;ELL;KLF2;OTUD7B;HAND2;WNT7B	0.0001	0.0514
GO:0008285_negative_regulation_of_cell_proliferation	60	424	1352	15891	NF2;VDR;CDKN1A;TP53;SOD2;RARA;SMAD2;CD200;PDPN;RPS6KA2;IFIT3;TFAP2A;SSTR1;SSTR3;CTNNB1;LYN;ADM;ING4;NDRG1;EIF2AK2;TP53INP1;KANK2;CD164;ETS1;MYOCD;ASPH;ZNF268;BAK1;TMEM127;NUP62;BMP2;DDR1;MDM4;ALDH1A2;RNF41;SPRY1;SLIT3;BCL11B;SRF;FOSL1;KLF13;HMGA1;B4GALT1;BTG1;CDH5;FRK;SOX4;TFAP2B;PTK2B;CBFA2T3;SMAD4;PTPN14;S100A11;GDF11;CHERP;BTG2;LDOC1;TOB2;MNT;IFNLR1	0.0004	0.0514
GO:0017015_regulation_of_transforming_growth_factor_beta_receptor_signaling_pathway	9	20	1352	15891	ENG;FOLR1;SMAD2;SMAD7;ITGA3;SOX11;SMAD4;ZNF703;EID2	0.0003	0.0514
GO:0042475_odontogenesis_of_dentin-containing_tooth	15	57	1352	15891	NF2;RUNX2;CTNNB1;ACVR2B;TP63;ADM;BMP2;BCL2L11;NFIC;BCL11B;LRP6;BMPR1A;TRAF6;HAND2;EDAR	0.0004	0.0514
GO:0071300_cellular_response_to_retinoic_acid	17	69	1352	15891	PAX2;RARA;SLC6A4;LYN;ABL2;PHB2;ALDH1A2;PTK7;WNT9B;CREB1;RORB;PCK1;ZNF35;FZD7;PTK2B;YES1;WNT7B	0.0003	0.0514
GO:0030335_positive_regulation_of_cell_migration	37	240	1352	15891	SOD2;IGF1R;PDPN;MDK;PODXL;MYADM;MAZ;FAM107A;LYN;PIK3R3;TGFBR1;SEMA4D;SEMA7A;FLT1;ZNF268;GNAI2;CAV1;SEMA3E;EGF;SEMA6D;BMP2;SEMA4G;AKT2;CEP43;ELP3;MYLK;EGFR;MGAT5;CDH5;PDGFB;MAPK1;CCL11;PTK2B;PPM1F;VSIR;ZNF703;ARHGEF39	0.0012	0.1101
GO:1900740_positive_regulation_of_protein_insertion_into_mitochondrial_membrane_involved_in_apoptotic_signaling_pathway	9	26	1352	15891	TP53;BCL2;PPP3R1;TP63;BBC3;YWHAZ;TFDP2;YWHAB;E2F1	0.0012	0.1101
GO:2001234_negative_regulation_of_apoptotic_signaling_pathway	9	27	1352	15891	RB1;BCL2;MAZ;CTNNB1;TMBIM6;BDNF;GNAI2;CSNK2A1;MNT	0.0015	0.1204
GO:0006470_protein_dephosphorylation	25	146	1352	15891	BCL2;PPP3R1;TIMM50;CTDSPL;CDC14B;PPP2R1B;PPP2R2A;CAMK2G;CTDSP1;BTRC;PPP2R5E;PPM1L;DUSP9;DUSP6;PTPN9;DUSP8;PTPN14;TAB1;SDHAF2;CYCS;PPM1H;PPM1A;MTMR3;PPM1K;PHLPP1	0.002	0.1348
GO:0006974_cellular_response_to_DNA_damage_stimulus	36	240	1352	15891	MICA;CDKN1A;TP53;BCL2;FOXP1;MACROD2;ZBTB40;IKBKG;LYN;CBX1;CBX5;ZNF385A;NFATC2;ZNF652;RAD51;XIAP;WDR76;NEK4;CASP9;IMMP2L;DDX11;USP47;SETD7;ZBTB7A;MRE11;ZMAT3;MAPK1;YY1;TRAF6;RAD50;BTG2;CBX3;WAC;RAD18;TAOK1;CCND1	0.0021	0.1348
GO:0006886_intracellular_protein_transport	43	308	1352	15891	AP2M1;AP2B1;SAR1B;RABGAP1L;ARL5A;USP6NL;BCAP31;ARCN1;SAR1A;STX1A;RPH3AL;RAB2A;ARFIP2;RAB5B;SNX17;COPZ1;VPS45;ARL4C;AP1S1;RAB30;STX6;TBC1D13;TMED4;RAB15;EVI5;RUNDC1;SNX11;TBC1D25;RAB3B;RAB11B;RAB27A;RAB7A;TMED10;GGA2;TBC1D2B;SNX9;TBC1D22B;RAB22A;SORCS2;RAB1B;VPS26B;RAB39B;ARL5B	0.0029	0.1432
GO:0016579_protein_deubiquitination	38	262	1352	15891	ESR1;TP53;SMAD2;USP1;USP48;FOXK1;USP14;CYLD;IKBKG;OTUD4;ATXN3;TGFBR1;OTUD5;MDM2;ASXL1;CLSPN;SMAD7;CCP110;MDM4;USP2;ARRB2;PSME3;PSMD11;USP47;RHOA;USP42;USP53;PSMD3;YY1;TRAF6;SMAD4;TAB1;USP22;INO80D;OTUD7B;MBD6;TADA2B;USP12	0.0027	0.1432
GO:0031175_neuron_projection_development	21	117	1352	15891	RB1;PLP1;SEPTIN2;LYN;MAPT;MAP4;STMN1;CDK16;TBC1D24;SRF;CBX6;RAC3;CDH1;GDPD5;BICDL1;PTK2B;BTG2;CNTNAP2;NPTXR;PPP1R9B;BLOC1S3	0.0027	0.1432
GO:0030307_positive_regulation_of_cell_growth	16	80	1352	15891	FXN;BCL2;AVPR1A;CDC42;EIF4G2;TGFBR1;SLC44A4;CEP43;USP47;EXOSC2;DERL2;RHOA;EGFR;CSNK2A1;SLC9A1;PTK2B	0.0033	0.1462
GO:0031647_regulation_of_protein_stability	16	81	1352	15891	NF2;BCL2;SREBF1;FAM107A;SUGT1;ASPH;GNL3L;USP47;DPM2;MAPK1;SOX4;B4GALT5;GIPC1;TARDBP;CMTM6;DDI2	0.0037	0.1462
GO:0033137_negative_regulation_of_peptidyl-serine_phosphorylation	8	26	1352	15891	DMD;PAQR3;CAV1;BAK1;SMAD7;CNKSR3;PPM1F;RASSF2	0.0041	0.1462
GO:0043401_steroid_hormone_mediated_signaling_pathway	12	52	1352	15891	VDR;RARA;PPARA;ESRRG;THRA;RXRB;RXRA;RORB;RORA;NR4A3;ABHD2;PAQR7	0.0039	0.1462
GO:0048701_embryonic_cranial_skeleton_morphogenesis	9	32	1352	15891	GNAS;SMAD2;RUNX2;TGFBR2;TFAP2A;TGFBR1;SLC39A1;PAX5;WNT9B	0.004	0.1462
GO:0010718_positive_regulation_of_epithelial_to_mesenchymal_transition	11	46	1352	15891	SMAD2;PDPN;MDK;TGFBR2;CTNNB1;TGFBR1;BMP2;BCL9L;LOXL2;SMAD4;ZNF703	0.0044	0.1487
GO:0001569_branching_involved_in_blood_vessel_morphogenesis	8	28	1352	15891	ENG;TGFBR2;CTNNB1;SEMA3E;SRF;GBX2;IHH;PLXND1	0.006	0.1617
GO:0001836_release_of_cytochrome_c_from_mitochondria	7	22	1352	15891	TP53;BCL2;SOD2;TIMM50;BBC3;BAK1;BCL2L1	0.0062	0.1617
GO:0006351_transcription,_DNA-templated	18	103	1352	15891	ESR1;MITF;PAX2;CREBZF;LDB1;ATF6B;ASXL1;NUP62;TCEANC;BAZ2A;POLR2F;ZBTB7A;PLAGL2;TCEA3;POLR2D;E2F1;THAP1;ASXL3	0.0066	0.1617
GO:0006977_DNA_damage_response,_signal_transduction_by_p53_class_mediator_resulting_in_cell_cycle_arrest	12	56	1352	15891	CDKN1A;TP53;ZNF385A;MDM2;TFDP2;MDM4;CNOT6L;CDK2;CARM1;SOX4;E2F1;BTG2	0.0064	0.1617
GO:0007611_learning_or_memory	12	56	1352	15891	GRIN2A;GRIN2B;ZNF385A;BHLHB9;TMOD2;AFF2;THRA;EPHB2;EGFR;GLP1R;MAPK1;CCL11	0.0064	0.1617
GO:0016055_Wnt_signaling_pathway	28	185	1352	15891	MARK2;CYLD;CTNND1;CTNNB1;TLE3;LDB1;XIAP;SHISA6;ZBTB33;BCL7B;CCN4;NXN;BTRC;AMOTL2;WNT9B;CSNK1G1;TYRO3;APC2;CSNK2A1;LRP6;PIAS4;SENP2;SOST;CCND1;WNT7B;AMER1;AMER2;APCDD1	0.0054	0.1617
GO:0045787_positive_regulation_of_cell_cycle	9	35	1352	15891	RARA;SLC6A4;BCL2L11;FOSL1;GDPD5;LRP6;PGGT1B;NR4A3;CCND1	0.0065	0.1617
GO:0060021_roof_of_mouth_development	13	64	1352	15891	PLEKHA1;SUMO1;TFAP2A;ACVR2B;TGFBR1;ASPH;EPHB2;WNT9B;LRP6;SGPL1;BMPR1A;MSC;GDF11	0.0068	0.1617
GO:0000186_activation_of_MAPKK_activity	10	43	1352	15891	FRS2;TGFBR1;EIF2AK2;EGF;RAPGEF1;EGFR;MAP3K2;MAPK1;CRK;TAOK1	0.0076	0.1682
GO:0071392_cellular_response_to_estradiol_stimulus	9	36	1352	15891	ESR1;SSTR1;SSTR3;CFLAR;NCOA3;BCL2L11;RUVBL2;EGFR;ZNF703	0.0075	0.1682
GO:0000187_activation_of_MAPK_activity	19	120	1352	15891	ADORA2B;UBE2V1;FRS2;IKBKG;EGF;FPR1;BMP2;MAP2K4;MAP2K7;PEA15;MAP2K3;DUSP9;MAP3K2;DUSP6;MAPK1;S1PR2;TRAF6;TAB1;TAOK1	0.013	0.1937
GO:0001933_negative_regulation_of_protein_phosphorylation	13	73	1352	15891	CTDSPL;MYADM;SIRPA;PAQR3;LYN;CTDSP1;ARRB2;FKBP8;EPHB2;LRP6;TARDBP;IMPACT;NIBAN1	0.0167	0.1937
GO:0003281_ventricular_septum_development	8	33	1352	15891	AP2B1;FRS2;LUZP1;MDM2;MATR3;DCTN5;MDM4;PTK7	0.0133	0.1937
GO:0006366_transcription_by_RNA_polymerase_II	36	268	1352	15891	ESR1;PAX2;CREB5;LDB1;ELF3;TAF12;POU6F2;THRA;ELOC;POU2F2;CCNT1;CCNT2;TSC22D1;NFIC;ZBTB7B;ARRB2;CDX2;TAF11;PAX5;SRF;FOSL1;POLR2F;KLF13;CREB1;USF2;NFE2L1;ZNF136;ZNF148;TFAP2B;POLR2D;MSC;MLLT1;ELL;TARDBP;MNT;GTF2H5	0.0098	0.1937
GO:0006367_transcription_initiation_from_RNA_polymerase_II_promoter	24	161	1352	15891	ESR1;VDR;CDKN1A;RARA;PPARA;RUNX2;MAZ;TCF4;MECP2;ESRRG;TAF12;THRA;E2F3;RXRB;TAF11;RXRA;POLR2F;NRBP1;RORB;RORA;POLR2D;NR4A3;CCND1;GTF2H5	0.0109	0.1937
GO:0007254_JNK_cascade	10	48	1352	15891	ADORA2B;MINK1;UBE2V1;IKBKG;IRAK4;MAP2K4;MAP2K7;DUSP9;TRAF6;TAB1	0.0143	0.1937
GO:0010629_negative_regulation_of_gene_expression	31	229	1352	15891	ENG;ESR1;RB1;CDKN1A;OPRD1;FOXP1;MYADM;TNRC6B;MECP2;PLAG1;MAPT;TP53INP1;TNRC6C;AGO2;AFF2;BAK1;BMP2;ZBTB7B;SLIT3;SLC35C2;TNRC6A;ZNF148;PDGFB;SOX11;YY1;STC2;ACVR1B;FGF19;TARDBP;HAND2;SMCR8	0.0141	0.1937
GO:0016032_viral_process	47	371	1352	15891	MICA;RB1;TP53;SUMO1;STAU1;CTNNB1;POM121C;IKBKG;LYN;BRD2;SET;CFLAR;CBX5;BCAP31;MAGI3;MDM2;SP110;NUP62;WASF2;ELOC;CCNT1;SP1;BTRC;DDX11;RTN3;COPS7B;RAB11FIP4;FKBP8;RHOA;WAPL;CREB1;MRE11;TNPO1;CARM1;GRB2;MSN;MAPK1;YWHAB;TRIM25;RAD50;G3BP1;G3BP2;NCKAP1;SND1;ZC3H7B;EIF4H;PDZD8	0.0094	0.1937
GO:0016239_positive_regulation_of_macroautophagy	8	33	1352	15891	IKBKG;SCOC;SESN1;SESN3;LARP1;HMOX1;WAC;SESN2	0.0133	0.1937
GO:0030036_actin_cytoskeleton_organization	23	151	1352	15891	NF2;PDLIM5;INF2;CDC42;IQSEC2;ATXN3;SPECC1L;EPB41;IQSEC3;WASF2;LIMK1;ARFIP2;AMOTL2;SRF;POF1B;RHOA;RAC3;FSCN1;VASP;CFL1;CAPZA1;CAPZA2;RAC1	0.0101	0.1937
GO:0030316_osteoclast_differentiation	8	32	1352	15891	MITF;FOXP1;CTNNB1;TFRC;CCN4;TNFRSF11A;TRAF6;GLO1	0.0115	0.1937
GO:0032355_response_to_estradiol	17	99	1352	15891	ESR1;IGFBP2;RARA;TFPI;SLC6A4;CTNNB1;ADCYAP1R1;ETS1;ALDH1A2;CASP9;MBD3;TXNIP;DNMT3A;SLC6A1;IHH;FOXA1;CCND1	0.0094	0.1937
GO:0033993_response_to_lipid	6	21	1352	15891	RARA;PPARA;SREBF1;THRA;PCK1;SREBF2	0.0165	0.1937
GO:0034097_response_to_cytokine	10	48	1352	15891	BCL2;RARA;OSMR;BCL2L1;MCL1;ALDH1A2;TNFRSF11A;SRF;FOSL1;PGGT1B	0.0143	0.1937
GO:0038083_peptidyl-tyrosine_autophosphorylation	8	32	1352	15891	IGF1R;LYN;ABL2;DDR1;EGFR;FRK;PTK2B;YES1	0.0115	0.1937
GO:0042149_cellular_response_to_glucose_starvation	9	42	1352	15891	TP53;BCL2;SESN1;SESN3;CPEB4;SIK2;IMPACT;MTMR3;SESN2	0.0169	0.1937
GO:0042795_snRNA_transcription_by_RNA_polymerase_II	13	70	1352	15891	POU2F1;POU2F2;CCNT1;CCNT2;SP1;TAF11;RPRD2;POLR2F;RPRD1A;POLR2D;ELL;PHAX;TAF8	0.0127	0.1937
GO:0043065_positive_regulation_of_apoptotic_process	44	347	1352	15891	IAPP;TP53;ALDH1A3;GRIN2A;IP6K2;RPS6KA2;CTNNB1;ADM;BBC3;ING4;VAV2;TP53INP1;ZNF268;APBB2;BAK1;PTPA;STPG1;BMP2;BCL2L11;ALDH1A2;CASP9;AKAP13;MAP3K9;FOSL1;TXNIP;CREB1;TGM2;ZMAT3;B4GALT1;DUSP6;HMOX1;SLC9A1;SOX4;DFFA;FOXA1;TRAF6;E2F1;MLLT11;PHLDA3;RASSF2;UBE2Z;TEX261;JMY;DCUN1D3	0.0114	0.1937
GO:0043524_negative_regulation_of_neuron_apoptotic_process	21	139	1352	15891	BCL2;SOD2;MDK;MECP2;SET;BHLHB9;BDNF;BCL2L1;OXR1;UNC5B;ARRB2;HSP90AB1;CPEB4;RHOA;TYRO3;SLC30A10;HMOX1;TFAP2B;PTK2B;BTG2;NR4A3	0.0145	0.1937
GO:0048661_positive_regulation_of_smooth_muscle_cell_proliferation	11	57	1352	15891	PTAFR;FOXP1;TGFBR2;IRAK4;CCN4;TGM2;EGFR;HMOX1;PDGFB;TRAF6;NR4A3	0.0166	0.1937
GO:0051592_response_to_calcium_ion	11	57	1352	15891	ANXA11;CAV1;AHCYL1;TXNIP;S100A16;CALM3;EGFR;SLC6A1;GDI1;PTK2B;CCND1	0.0166	0.1937
GO:0051881_regulation_of_mitochondrial_membrane_potential	7	28	1352	15891	BCL2;OPRD1;SPART;BAK1;BCL2L1;PYCR1;RTL10	0.0175	0.1937
GO:0051924_regulation_of_calcium_ion_transport	7	28	1352	15891	BCL2;CACNA1B;OPRD1;EPB41;GNAI2;CAMK2G;RHOA	0.0175	0.1937
GO:0060828_regulation_of_canonical_Wnt_signaling_pathway	7	26	1352	15891	FOLR1;CTNNB1;BTRC;FZD7;ZNF703;AMER1;AMER2	0.0128	0.1937
GO:0061077_chaperone-mediated_protein_folding	7	25	1352	15891	FKBP1A;FKBP5;CSNK2A1;FKBP4;DFFA;HSPB6;DNAJC24	0.0108	0.1937
GO:0071456_cellular_response_to_hypoxia	19	119	1352	15891	TP53;BCL2;OPRD1;SLC8A1;CFLAR;NDRG1;PHB2;MDM2;SUV39H2;MDM4;DNMT3A;ERO1A;HMOX1;PCK1;RORA;SLC9A1;STC2;EIF4EBP1;E2F1	0.0121	0.1937
GO:0071526_semaphorin-plexin_signaling_pathway	8	34	1352	15891	SEMA4D;SEMA7A;SEMA3E;ARHGDIA;SEMA6D;SEMA4G;RAC1;PLXND1	0.0153	0.1937
GO:0090630_activation_of_GTPase_activity	16	97	1352	15891	RABGAP1L;USP6NL;RCC2;AKT2;TBC1D13;RAPGEF1;EVI5;RUNDC1;TBC1D25;APC2;ARHGAP42;PTK2B;CRK;TBC1D2B;TBC1D22B;RALGAPA2	0.0157	0.1937
GO:2000311_regulation_of_AMPA_receptor_activity	6	21	1352	15891	MINK1;SHISA6;CACNG5;SHANK3;CACNG7;CACNG8	0.0165	0.1937
GO:0000413_protein_peptidyl-prolyl_isomerization	9	43	1352	15891	FKBP1A;PPIL6;FKBP5;PTPA;PPIA;FKBP8;PPIL2;FKBP4;FKBP15	0.0191	0.2005
GO:0006605_protein_targeting	9	43	1352	15891	YWHAZ;YWHAB;RAB27A;SYNGR1;RASSF9;GIPC1;GABARAP;SYNJ2BP;FUT10	0.0191	0.2005
GO:0030521_androgen_receptor_signaling_pathway	8	36	1352	15891	RB1;CTNNB1;NCOA3;RNF4;RNF14;PMEPA1;RHOA;FKBP4	0.02	0.2005
GO:0048538_thymus_development	9	43	1352	15891	BCL2;CTNNB1;TGFBR1;ASXL1;BCL2L11;BCL11B;SRF;MAPK1;HAND2	0.0191	0.2005
GO:0051968_positive_regulation_of_synaptic_transmission,_glutamatergic	7	29	1352	15891	GLUL;EGFR;CACNG5;SHANK3;CACNG7;PTK2B;CACNG8	0.0203	0.2005
GO:0090307_mitotic_spindle_assembly	7	29	1352	15891	ZNF207;CLASP1;KPNB1;MYBL2;RHOA;GOLGA2;KIF3B	0.0203	0.2005
GO:1903508_positive_regulation_of_nucleic_acid-templated_transcription	14	83	1352	15891	ING4;TAF12;ZFX;MTA1;TAF11;MTA3;JADE1;WDR77;PRKCB;SMARCE1;MYCBP;MNT;TADA2B;JMY	0.0195	0.2005
GO:0007049_cell_cycle	32	249	1352	15891	KCTD11;STEAP3;ERCC6L;CYLD;FAM107A;EPB41L2;RCC2;TXNL4B;SPECC1L;EPB41;GNAI2;TXLNG;SUV39H2;CCNT1;CCNT2;E2F3;USP2;PSME3;SENP5;EVI5;TXNIP;PCNP;KMT5A;CSNK2A1;MAPK1;MAPK6;HNRNPU;RASSF2;USP22;THAP1;MARVELD1;MPLKIP	0.0232	0.2039
GO:0007595_lactation	9	45	1352	15891	VDR;PRLR;CAV1;DDR1;ZBTB7B;CREB1;USF2;GPAT4;CCND1	0.024	0.2039
GO:0009615_response_to_virus	16	103	1352	15891	IFNGR1;IFNAR2;IFIT3;CREBZF;IKBKG;EIF2AK2;STMN1;AP1S1;FOSL1;HNRNPUL1;CCT5;HMGA1;CCL11;CCL22;CFL1;OAS3	0.0244	0.2039
GO:0009749_response_to_glucose	12	69	1352	15891	SMAD2;SREBF1;PFKFB2;TGFBR2;GLUL;ACVR2B;SLC8A1;RHOA;TXNIP;PTK2B;ENSA;SESN2	0.0242	0.2039
GO:0030512_negative_regulation_of_transforming_growth_factor_beta_receptor_signaling_pathway	13	77	1352	15891	TP53;SMAD2;TGFBR2;ZNF451;PEG10;TGFBR1;CAV1;SMAD7;PMEPA1;ZBTB7A;BCL9L;PPM1A;EID2	0.0237	0.2039
GO:0031016_pancreas_development	6	24	1352	15891	SMAD2;CTNNB1;ACVR2B;ALDH1A2;IHH;GDF11	0.027	0.2039
GO:0031397_negative_regulation_of_protein_ubiquitination	10	53	1352	15891	SPOPL;U2AF2;CAV1;GNL3L;SMAD7;NXN;ARRB2;SOX4;SENP2;N4BP1	0.0245	0.2039
GO:0032147_activation_of_protein_kinase_activity	15	93	1352	15891	TGFBR2;MINK1;MARK2;ACVR2B;WNK1;CLSPN;NEK4;MAP2K4;MAP2K7;GPRC5B;MAP2K3;MAP3K2;PDGFB;TRAF6;TAOK1	0.0221	0.2039
GO:0034383_low-density_lipoprotein_particle_clearance	6	24	1352	15891	AP2M1;AP2B1;NCEH1;SOAT1;HMOX1;PCSK9	0.027	0.2039
GO:0043044_ATP-dependent_chromatin_remodeling	7	31	1352	15891	CHD3;HNRNPC;CHD4;MBD3;SMARCE1;SMARCA5;GATAD2B	0.0268	0.2039
GO:0043525_positive_regulation_of_neuron_apoptotic_process	10	53	1352	15891	TP53;TFAP2A;CTNNB1;BCL2L11;CASP9;MYBL2;MAP2K4;RHOA;TFAP2B;PCSK9	0.0245	0.2039
GO:0043627_response_to_estrogen	11	61	1352	15891	ESR1;IGFBP2;TGFBR2;CAV1;SLC34A2;HMOX1;MAPK1;KMT2D;TRIM25;CCND1;CITED4	0.0245	0.2039
GO:0045453_bone_resorption	6	24	1352	15891	CTNNB1;IHH;PTK2B;TRAF6;GPR55;RAC1	0.027	0.2039
GO:0045879_negative_regulation_of_smoothened_signaling_pathway	6	24	1352	15891	RB1;KCTD11;RUNX2;KCTD21;MGRN1;BTRC	0.027	0.2039
GO:0048589_developmental_growth	6	23	1352	15891	GNAS;ADM;SRF;BMPR1A;SMAD4;EIF4H	0.0231	0.2039
GO:0048812_neuron_projection_morphogenesis	11	60	1352	15891	MINK1;BDNF;WEE1;SRGAP2;PACSIN1;NBL1;RHOA;EGFR;NCKAP1;CNTNAP2;WNT7B	0.0223	0.2039
GO:0070507_regulation_of_microtubule_cytoskeleton_organization	7	31	1352	15891	MARK2;CYLD;FAM107A;MAPT;CLASP1;RHOA;TAOK1	0.0268	0.2039
GO:1900026_positive_regulation_of_substrate_adhesion-dependent_cell_spreading	8	37	1352	15891	MDK;MYADM;CDC42;LIMS1;RAC3;CRK;RAC1;UNC13D	0.0227	0.2039
GO:1902895_positive_regulation_of_pri-miRNA_transcription_by_RNA_polymerase_II	7	31	1352	15891	TP53;SREBF1;BMP2;SRF;PDGFB;BMPR1A;SREBF2	0.0268	0.2039
GO:2001244_positive_regulation_of_intrinsic_apoptotic_signaling_pathway	8	38	1352	15891	TP53;BCL2;BBC3;BCAP31;CAV1;BCL2L1;BCL2L11;PLAGL2	0.0256	0.2039
GO:0000209_protein_polyubiquitination	30	234	1352	15891	BCL2;FBXO44;UBE2V1;TRIM71;FBXO41;CTNNB1;FBXL19;MGRN1;RNF14;RNF41;BTRC;PSME3;PSMD11;RNF217;UBE2D3;ARIH2;PPIL2;FBXL18;NFE2L1;ZNF738;PSMD3;UBE2G1;TRAF6;LNPEP;FBXW8;RNF115;RLIM;FBXO40;SPSB1;RNF144B	0.0278	0.2075
GO:0032482_Rab_protein_signal_transduction	12	71	1352	15891	RAB2A;RAB5B;RAB30;RAB15;GDI1;RAB3B;RAB11B;RAB27A;RAB7A;RAB22A;RAB1B;RAB39B	0.0287	0.2077
GO:0045727_positive_regulation_of_translation	12	71	1352	15891	PTAFR;FXR1;CTIF;YTHDF3;RHOA;LARP1;MAPK1;SOX4;PTK2B;DDX39B;SERP1;NIBAN1	0.0287	0.2077
GO:0048856_anatomical_structure_development	8	39	1352	15891	ATXN1;IGF1R;ROR1;ATXN1L;RXRB;RXRA;SIX3;SIX6	0.0288	0.2077
GO:0030968_endoplasmic_reticulum_unfolded_protein_response	9	47	1352	15891	HERPUD1;CANX;EIF2AK2;CREBRF;DERL2;ERO1A;STC2;SERP1;CCND1	0.0297	0.2095
GO:0035019_somatic_stem_cell_population_maintenance	11	63	1352	15891	SMAD2;FOXP1;LDB1;CDX2;NANOG;POLR2F;DPPA4;BCL9L;SOX4;POLR2D;SMAD4	0.0294	0.2095
GO:0043123_positive_regulation_of_I-kappaB_kinaseNF-kappaB_signaling	24	179	1352	15891	FKBP1A;UBE2V1;TRAF5;C18orf32;TIRAP;ROR1;CTNNB1;IKBKG;IRAK4;CFLAR;NUP62;EDA2R;CASP10;AKAP13;TMED4;GPRC5B;RHOA;TGM2;HMOX1;PRKCB;TRAF6;TRIM25;PPM1A;EDAR	0.0301	0.21
GO:0001501_skeletal_system_development	19	135	1352	15891	EXT1;VDR;IGF2;USP1;TP63;TGFBR1;HES7;FGFR1;BMP2;EVC;COL9A2;IHH;PRELP;SOX4;SOX11;GDF11;SERP1;RASSF2;RAI1	0.034	0.2116
GO:0006887_exocytosis	14	90	1352	15891	STX1A;CDK16;SCAMP5;RPH3AL;SNX19;STXBP5L;SNAP25;TXLNA;SNAP23;LLGL1;RAB11B;RAB27A;SNAP29;SRCIN1	0.0333	0.2116
GO:0006888_ER_to_Golgi_vesicle-mediated_transport	25	191	1352	15891	FOLR1;GOSR1;SAR1B;BET1L;BCAP31;ARCN1;SAR1A;PITPNM3;MCFD2;DCTN5;SEC22C;COPZ1;SEC16A;RAB30;TMED4;NRBP1;GOLGA2;CAPZA1;CAPZA2;TMED10;SPTBN2;IER3IP1;ERGIC2;RAB1B;TEX261	0.0342	0.2116
GO:0007569_cell_aging	6	25	1352	15891	TP53;BCL2;NUP62;LIMS1;PRELP;MNT	0.0314	0.2116
GO:0018279_protein_N-linked_glycosylation_via_asparagine	7	33	1352	15891	MCFD2;STT3A;ST6GAL1;MAGT1;MGAT5;DPM2;UGGT1	0.0346	0.2116
GO:0019886_antigen_processing_and_presentation_of_exogenous_peptide_antigen_via_MHC_class_II	15	98	1352	15891	CANX;AP2M1;AP2B1;SAR1B;KLC2;DCTN5;AP1S1;KIF3A;HLA-DOA;TRAF6;RAB7A;KIF3B;CAPZA1;CAPZA2;SPTBN2	0.0317	0.2116
GO:0030032_lamellipodium_assembly	7	33	1352	15891	ABLIM1;VAV2;SH2B1;WASF2;ARFIP2;VCL;RAC1	0.0346	0.2116
GO:0035115_embryonic_forelimb_morphogenesis	7	33	1352	15891	RUNX2;TFAP2A;CTNNB1;TP63;RPGRIP1L;ALDH1A2;LNPK	0.0346	0.2116
GO:0043161_proteasome-mediated_ubiquitin-dependent_protein_catabolic_process	24	180	1352	15891	SPOPL;RNF187;TRIM71;CTNNB1;FBXL19;ATXN3;RNF4;MTA1;NSFL1C;BTRC;ARRB2;PSME3;CLOCK;PSMD11;MARCHF6;UBE2D3;KCTD10;PCNP;TBL1XR1;PSMD3;UBE2G1;KCTD2;SPSB1;UBXN2A	0.0317	0.2116
GO:0045540_regulation_of_cholesterol_biosynthetic_process	7	33	1352	15891	SREBF1;SP1;KPNB1;SREBF2;SCD;NFYB;ACACA	0.0346	0.2116
GO:0048010_vascular_endothelial_growth_factor_receptor_signaling_pathway	11	64	1352	15891	CYBB;CDC42;VAV2;FLT1;WASF2;RHOA;SHB;PTK2B;CRK;RAC1;NCKAP1	0.0321	0.2116
GO:0048167_regulation_of_synaptic_plasticity	9	48	1352	15891	GRIN2A;GRIN2B;RARA;MAPT;RIMS4;FGF14;EIF4EBP2;PTK2B;GIPC1	0.0329	0.2116
GO:0070059_intrinsic_apoptotic_signaling_pathway_in_response_to_endoplasmic_reticulum_stress	7	33	1352	15891	TP53;BCL2;TMBIM6;BBC3;CHAC1;BAK1;ERO1A	0.0346	0.2116
GO:0000188_inactivation_of_MAPK_activity	6	26	1352	15891	CAV1;DUSP9;DUSP6;DUSP8;DUSP14;SPRED1	0.0361	0.2156
GO:0060976_coronary_vasculature_development	6	26	1352	15891	AP2B1;DCTN5;SNX17;PTK7;TAB1;PLXND1	0.0361	0.2156
GO:0070373_negative_regulation_of_ERK1_and_ERK2_cascade	12	74	1352	15891	SIRPA;LYN;SPRY4;SPRY1;RAPGEF1;C3orf33;EPHB2;CNKSR3;DUSP6;SMAD4;SYNJ2BP;SPRED1	0.0366	0.2156
GO:1904707_positive_regulation_of_vascular_smooth_muscle_cell_proliferation	9	49	1352	15891	IGFBP5;MDM2;GNAI2;MEF2D;PDGFB;BMPR1A;DDX39B;NR4A3;FOXJ2	0.0363	0.2156
GO:0000045_autophagosome_assembly	10	59	1352	15891	ATG9A;TP53INP1;TMEM41B;NSFL1C;GABARAPL1;RAB7A;GABARAP;WDR45B;MAP1LC3B;UBXN2A	0.0427	0.219
GO:0007179_transforming_growth_factor_beta_receptor_signaling_pathway	15	103	1352	15891	TP53;SMAD2;TGFBR2;ACVR2B;LRRC32;TGFBR1;SMAD7;ARRB2;RHOA;CREB1;CDH5;ACVR1B;BMPR1A;SMAD4;TAB1	0.044	0.219
GO:0009612_response_to_mechanical_stimulus	10	58	1352	15891	IGFBP2;TGFBR2;ETS1;FOSL1;RHOA;TXNIP;IHH;PTK2B;BTG2;SOST	0.0392	0.219
GO:0010592_positive_regulation_of_lamellipodium_assembly	5	20	1352	15891	CDC42;WASF2;FSCN1;RAC1;NCKAP1	0.0422	0.219
GO:0016925_protein_sumoylation	11	66	1352	15891	SUMO1;ZNF451;POM121C;MDM2;STX1A;NUP62;SENP1;ZMIZ2;SENP5;PIAS4;SENP2	0.038	0.219
GO:0021983_pituitary_gland_development	6	27	1352	15891	ETS1;ALDH1A2;CDH1;CREB1;BMPR1A;SIX3	0.0413	0.219
GO:0032515_negative_regulation_of_phosphoprotein_phosphatase_activity	9	51	1352	15891	FKBP1A;SET;CRY2;PTPA;PPP1R10;ENSA;PPP1R11;PPP1R14C;PPP1R9B	0.0438	0.219
GO:0042059_negative_regulation_of_epidermal_growth_factor_receptor_signaling_pathway	7	35	1352	15891	CDC42;EGF;NUP62;SPRY1;EGFR;GRB2;RNF115	0.0437	0.219
GO:0042157_lipoprotein_metabolic_process	5	20	1352	15891	PPARA;APOLD1;APOL1;APOL6;PCSK9	0.0422	0.219
GO:0043687_post-translational_protein_modification	40	343	1352	15891	IGFBP5;FBXO44;FBXO41;FBXL19;CALU;APOL1;CHRDL1;PTP4A2;ASB6;ELOC;RAB2A;BTRC;PSME3;PSMD11;WDTC1;UBE2F;COPS7B;DCAF5;FBXL18;GAN;IGFBP4;LAMC1;PSMD3;HSP90B1;STC2;RAB11B;DCAF7;NUCB1;CKAP4;FBXW8;ICMT;UBXN7;FBXO40;KLHL11;FEM1A;DDA1;SPSB1;RAB1B;DCUN1D3;PCSK9	0.0423	0.219
GO:0045055_regulated_exocytosis	5	20	1352	15891	SYNGR2;RAB11B;SYNGR1;TMED10;ABCA12	0.0422	0.219
GO:0045216_cell-cell_junction_organization	5	20	1352	15891	NF2;SDK1;LIMS1;OCLN;CLDN1	0.0422	0.219
GO:0046580_negative_regulation_of_Ras_protein_signal_transduction	6	27	1352	15891	TRIM67;SPRY4;NUP62;SPRY1;RAPGEF1;EPHB2	0.0413	0.219
GO:0046854_phosphatidylinositol_phosphorylation	9	50	1352	15891	IP6K2;IP6K1;PIK3R3;PIP4K2C;BPNT1;FAM126B;PIP4K2A;SOCS7;SMG1	0.0399	0.219
GO:0051090_regulation_of_DNA-binding_transcription_factor_activity	6	27	1352	15891	FANCA;CREBZF;C3orf33;ZBTB7A;HMOX1;MAPK1	0.0413	0.219
GO:0051092_positive_regulation_of_NF-kappaB_transcription_factor_activity	20	149	1352	15891	UBE2V1;TRAF5;TIRAP;ROR1;IKBKG;IRAK4;CFLAR;EIF2AK2;CAV1;EDA2R;DHX33;CLOCK;TNFRSF11A;ERC1;ZBTB7A;CARM1;PRKCB;TRAF6;TRIM25;TAB1	0.044	0.219
GO:0051289_protein_homotetramerization	14	92	1352	15891	MAT1A;TP53;SOD2;ALDH1A3;TP63;SHMT2;PKM;ALDH1A2;GLS;RXRA;TK1;GOLGA2;VASP;ACACA	0.0383	0.219
GO:0071230_cellular_response_to_amino_acid_stimulus	9	51	1352	15891	GLRA2;BCL2L1;SESN1;SLC38A9;SESN3;CPEB4;DNMT3A;EGFR;SESN2	0.0438	0.219
GO:0098609_cell-cell_adhesion	20	149	1352	15891	CD44;BCL2;CD200;PDLIM5;FBLIM1;CTNND1;CTNNB1;LPP;LIMS1;RAPGEF1;CDH1;EGFR;CDH6;CDH5;LRP6;NECTIN1;VNN1;S100A11;TMOD3;SYNJ2BP	0.044	0.219
GO:2000379_positive_regulation_of_reactive_oxygen_species_metabolic_process	6	27	1352	15891	CDKN1A;TP53;TGFBR2;RNF41;GRB2;PDGFB	0.0413	0.219
GO:0006464_cellular_protein_modification_process	13	87	1352	15891	GGCX;UEVLD;ABL2;AKT2;UBE2D3;ERO1A;LOXL2;ST3GAL1;YES1;ICMT;SERP1;TTLL12;RIMKLA	0.0498	0.2194
GO:0006511_ubiquitin-dependent_protein_catabolic_process	34	285	1352	15891	SPOPL;HERPUD1;USP1;KCTD21;USP48;USP14;CYLD;ATXN3;MDM2;WDR81;RNF14;ELOC;RNF40;USP2;BTRC;PSMD11;USP47;RNF217;UBE2D3;ARIH2;KCTD10;USP42;NPLOC4;PSMD3;UBE2G1;TRIM25;USP22;RLIM;UBA6;PPP1R11;UBE2Z;SPSB1;USP12;RNF144B	0.045	0.2194
GO:0006730_one-carbon_metabolic_process	5	21	1352	15891	MAT1A;AHCYL2;SHMT2;AHCYL1;MAT2A	0.049	0.2194
GO:0014066_regulation_of_phosphatidylinositol_3-kinase_signaling	5	21	1352	15891	PIP4K2C;ENTPD5;PIP4K2A;EGFR;MAPK1	0.049	0.2194
GO:0016573_histone_acetylation	8	44	1352	15891	MECP2;NCOA3;CLOCK;MBD3;ELP3;NAA50;RUVBL2;TADA2B	0.0489	0.2194
GO:0032508_DNA_duplex_unwinding	12	77	1352	15891	CHD3;ERCC6L;CHTF8;DDX11;CHD4;RUVBL2;RAD54L2;MRE11;RAD50;G3BP1;MCM5;RAD18	0.0458	0.2194
GO:0035904_aorta_development	5	21	1352	15891	AP2B1;DCTN5;SNX17;TAB1;PLXND1	0.049	0.2194
GO:0035914_skeletal_muscle_cell_differentiation	8	44	1352	15891	RB1;HIVEP3;MEF2D;PAX5;BCL9L;SOX11;BTG2;ZNF689	0.0489	0.2194
GO:0042542_response_to_hydrogen_peroxide	9	52	1352	15891	BCL2;SLC8A1;BAK1;FOSL1;TXNIP;HMOX1;PTK2B;CRK;NR4A3	0.048	0.2194
GO:0043066_negative_regulation_of_apoptotic_process	54	491	1352	15891	FXN;PAX2;CDKN1A;MPZ;TP53;CD44;BCL2;IGF1R;PRLR;RARA;WNK3;PLAUR;PDPN;IFIT3;TFAP2A;CTNNB1;TMBIM6;CFLAR;EIF2AK2;YWHAZ;SEMA4D;PHB2;ZNF268;APBB2;XIAP;ARHGDIA;BCL2L1;NUP62;MCL1;MDM4;IL31RA;AKT2;BCL11B;USP47;SON;ERC1;FKBP8;ARL6IP1;MRE11;MYO18A;EGFR;CCND2;IHH;SLC9A1;TFAP2B;HSP90B1;ATOX1;PTK2B;TRAF6;CFL1;GLO1;UBE2Z;LHX4;RNF144B	0.0498	0.2194
GO:0045444_fat_cell_differentiation	11	69	1352	15891	IL11;SREBF1;BSCL2;STEAP4;AKT2;FAM120B;ZBTB7A;TFAP2B;NR4A3;SENP2;CCND1	0.0482	0.2194
GO:0055007_cardiac_muscle_cell_differentiation	5	21	1352	15891	KDM6B;MYOCD;BMP2;AKAP13;SLC9A1	0.049	0.2194
GO:0060412_ventricular_septum_morphogenesis	7	36	1352	15891	TGFBR2;TGFBR1;SMAD7;SLIT3;SOX4;SOX11;SMAD4	0.0488	0.2194
GO:0061024_membrane_organization	18	132	1352	15891	AP2M1;AP2B1;SAR1B;TFRC;AGFG1;YWHAZ;SYT2;SAR1A;EGF;VAMP4;SCARB2;ARRB2;GAPVD1;EGFR;AAK1;GRB2;YWHAB;SNX9	0.048	0.2194
GO:0070301_cellular_response_to_hydrogen_peroxide	11	69	1352	15891	FXN;PAX2;PLEKHA1;SIRPA;KDM6B;ETS1;MDM2;STAT6;KLF2;IMPACT;CBX8	0.0482	0.2194
GO:1902042_negative_regulation_of_extrinsic_apoptotic_signaling_pathway_via_death_domain_receptors	7	36	1352	15891	SERPINE1;CFLAR;BCL2L1;ITPRIP;PEA15;HMOX1;SCRT2	0.0488	0.2194
GO:1990830_cellular_response_to_leukemia_inhibitory_factor	14	96	1352	15891	SSTR1;TFRC;SMAD7;MYBL2;CREB1;SMARCA5;HNRNPU;SYNGR1;TRIM25;MSC;NCL;MAT2A;NFYB;UBXN2A	0.0499	0.2194
GO:0001657_ureteric_bud_development	7	37	1352	15891	RARA;SMAD2;FGFR1;SMAD7;SPRY1;SDC4;GDF11	0.0542	0.2217
GO:0001782_B_cell_homeostasis	5	22	1352	15891	BCL2;LYN;BAK1;BCL2L11;TNFRSF13C	0.0563	0.2217
GO:0006906_vesicle_fusion	6	29	1352	15891	GOSR1;STX1A;STX6;SNAP25;SNAP23;SNAP29	0.053	0.2217
GO:0007223_Wnt_signaling_pathway,_calcium_modulating_pathway	7	37	1352	15891	PDE6B;PPP3R1;TNRC6B;CTNNB1;TNRC6C;AGO2;TNRC6A	0.0542	0.2217
GO:0008361_regulation_of_cell_size	5	22	1352	15891	VAV2;WDTC1;CREB1;MSN;RAC1	0.0563	0.2217
GO:0008630_intrinsic_apoptotic_signaling_pathway_in_response_to_DNA_damage	8	45	1352	15891	BCL2;BAK1;BCL2L1;MCL1;BCL2L11;CASP9;HMOX1;E2F1	0.0537	0.2217
GO:0015031_protein_transport	36	311	1352	15891	GOSR1;AGAP1;UEVLD;ATG9A;BET1L;EIF5AL1;MCFD2;SCAMP5;CORO7;SEC22C;AP5S1;ARRB2;SCAMP1;KIF3A;ERC1;STXBP5L;SCAMP2;PLEKHM1;GOLGA2;ZMAT3;GDI1;HSP90B1;SNAP23;RAB7A;SNAP29;SERP1;EHD3;CMTM6;AP5M1;LSG1;EIF5A2;SENP2;PHAX;HOOK3;AP5B1;SFT2D2	0.0554	0.2217
GO:0030838_positive_regulation_of_actin_filament_polymerization	9	53	1352	15891	RHOA;RAC3;GRB2;CCL11;VASP;PTK2B;NCKAP1;SNX9;FCHSD1	0.0523	0.2217
GO:0035024_negative_regulation_of_Rho_protein_signal_transduction	5	22	1352	15891	ABL2;STMN1;KCTD10;ARHGAP42;ITGA3	0.0563	0.2217
GO:0040008_regulation_of_growth	10	62	1352	15891	IGFBP2;KCTD11;OPA3;KCTD21;BCL2L1;ENOX2;RUVBL2;ZMAT3;IHH;SOCS7	0.0546	0.2217
GO:0045595_regulation_of_cell_differentiation	6	29	1352	15891	TFAP2A;PTBP3;FGFR1;NANOG;APC2;TFAP2B	0.053	0.2217
GO:0045669_positive_regulation_of_osteoblast_differentiation	10	62	1352	15891	GNAS;RUNX2;CTNNB1;ACVR2B;TP63;BMP2;CCN4;SOX11;BMPR1A;WNT7B	0.0546	0.2217
GO:0050919_negative_chemotaxis	7	37	1352	15891	SEMA4D;SEMA7A;SEMA3E;SEMA6D;SEMA4G;SLIT3;RHOA	0.0542	0.2217
GO:0051028_mRNA_transport	8	45	1352	15891	EIF5AL1;NCBP3;QKI;HNRNPA3;ZFP36;G3BP2;EIF5A2;SENP2	0.0537	0.2217
GO:0055074_calcium_ion_homeostasis	5	22	1352	15891	SGCD;SLC8A1;CAV1;TFAP2B;SELENON	0.0563	0.2217
GO:0070423_nucleotide-binding_oligomerization_domain_containing_signaling_pathway	5	22	1352	15891	UBE2V1;CYLD;IKBKG;TRAF6;TAB1	0.0563	0.2217
GO:0070536_protein_K63-linked_deubiquitination	6	29	1352	15891	CYLD;OTUD4;ATXN3;OTUD5;SHMT2;OTUD7B	0.053	0.2217
GO:0001666_response_to_hypoxia	21	166	1352	15891	NOS1;PPARA;TGFBR2;SLC6A4;MECP2;ADM;APOLD1;ETS1;MYOCD;CAV1;BMP2;PKM;SRF;RHOA;CREB1;LOXL2;HSP90B1;PTK2B;CBFA2T3;SMAD4;ALKBH5	0.063	0.2235
GO:0001755_neural_crest_cell_migration	8	47	1352	15891	SEMA4D;SEMA7A;SEMA3E;SEMA6D;SEMA4G;GBX2;FGF19;CFL1	0.0644	0.2235
GO:0002053_positive_regulation_of_mesenchymal_cell_proliferation	5	23	1352	15891	TGFBR2;CTNNB1;FGFR1;IHH;BMPR1A	0.0643	0.2235
GO:0006338_chromatin_remodeling	14	100	1352	15891	ESR1;RB1;KDM6B;TP63;SUV39H2;BAZ2A;HMGB3;ZBTB7A;RUVBL2;SMARCE1;SMARCA5;FOXA1;CBX3;TADA2B	0.0637	0.2235
GO:0006363_termination_of_RNA_polymerase_I_transcription	6	30	1352	15891	UBTF;POLR2F;CAVIN1;POLR1A;TAF1D;GTF2H5	0.0596	0.2235
GO:0007613_memory	12	81	1352	15891	ATXN1;GRIN2A;SLC6A4;MAPT;ATXN1L;BDNF;CREB1;SHANK3;ITGA3;EIF4EBP2;FEN1;KCNK10	0.0605	0.2235
GO:0008360_regulation_of_cell_shape	19	145	1352	15891	PALM2AKAP2;PDPN;BRWD1;FBLIM1;CDC42SE1;CDC42;TBCCD1;SEMA4D;EPB41;SEMA3E;GNA12;RHOA;MSN;CCL11;PTK2B;CRK;MYO10;PLXND1;BRWD3	0.0578	0.2235
GO:0019216_regulation_of_lipid_metabolic_process	13	91	1352	15891	CYP4A11;PPARA;OPA3;PSAP;ACOX1;BCL11B;RUBCNL;RXRA;TGS1;TBL1XR1;CARM1;DNAJC15;SLC27A1	0.0643	0.2235
GO:0030534_adult_behavior	6	30	1352	15891	PAX5;SHANK3;MAFG;SPTBN2;NR4A3;CNTNAP2	0.0596	0.2235
GO:0031954_positive_regulation_of_protein_autophosphorylation	5	23	1352	15891	CALM3;MRE11;PDGFB;RAD50;RASSF2	0.0643	0.2235
GO:0035235_ionotropic_glutamate_receptor_signaling_pathway	5	23	1352	15891	GRIK3;GRIN2A;GRIN2B;CPEB4;PTK2B	0.0643	0.2235
GO:0042733_embryonic_digit_morphogenesis	9	55	1352	15891	TMEM231;CTNNB1;GNA12;LNPK;IHH;BMPR1A;SMAD4;HOXC11;HAND2	0.0619	0.2235
GO:0043154_negative_regulation_of_cysteine-type_endopeptidase_activity_involved_in_apoptotic_process	11	73	1352	15891	PAX2;CD44;HERPUD1;CFLAR;MDM2;XIAP;ARRB2;USP47;ARL6IP1;CSNK2A1;TFAP2B	0.0644	0.2235
GO:0045931_positive_regulation_of_mitotic_cell_cycle	6	30	1352	15891	MDM2;USP2;CDC25B;EIF4EBP1;FOXA1;USP22	0.0596	0.2235
GO:0048008_platelet-derived_growth_factor_receptor_signaling_pathway	6	30	1352	15891	PLEKHA1;RAPGEF1;TXNIP;PDGFB;SGPL1;NR4A3	0.0596	0.2235
GO:0060291_long-term_synaptic_potentiation	8	47	1352	15891	GRIN2A;GRIN2B;MECP2;MPP2;SNAP25;SHANK3;MAPK1;PTK2B	0.0644	0.2235
GO:0070534_protein_K63-linked_ubiquitination	7	38	1352	15891	UBE2V1;RNF4;ARIH2;UBE2G1;TRAF6;RNF115;TRIM56	0.06	0.2235
GO:0071157_negative_regulation_of_cell_cycle_arrest	5	23	1352	15891	MDM2;ZNF268;MDM4;HSP90AB1;CCND1	0.0643	0.2235
GO:0071385_cellular_response_to_glucocorticoid_stimulus	5	23	1352	15891	SSTR3;FAM107A;BCL2L11;ZFP36;HNRNPU	0.0643	0.2235
GO:0090090_negative_regulation_of_canonical_Wnt_signaling_pathway	22	175	1352	15891	IGFBP2;MDK;CYLD;CTNND1;TLE3;CAV1;SHISA6;BMP2;PSME3;PSMD11;JADE1;RAPGEF1;RUVBL2;APC2;IGFBP4;LRP6;PSMD3;G3BP1;SDHAF2;SOST;AMER1;AMER2	0.0612	0.2235
GO:0090200_positive_regulation_of_release_of_cytochrome_c_from_mitochondria	6	30	1352	15891	TP53;PLAUR;BBC3;BAK1;BCL2L11;MLLT11	0.0596	0.2235
GO:2000134_negative_regulation_of_G1S_transition_of_mitotic_cell_cycle	10	64	1352	15891	RB1;CDKN1A;BCL2;CTDSPL;FAM107A;KANK2;WEE1;CTDSP1;JADE1;DCUN1D3	0.0636	0.2235
GO:0007566_embryo_implantation	7	39	1352	15891	PRLR;TGFBR2;DDR1;RXRA;FKBP4;STC2;UBE2Q1	0.0662	0.225
GO:0045737_positive_regulation_of_cyclin-dependent_protein_serinethreonine_kinase_activity	6	31	1352	15891	CCNT1;CCNT2;EGFR;CCND2;PDGFB;CCND1	0.0666	0.225
GO:0051402_neuron_apoptotic_process	7	39	1352	15891	RB1;TP53;BCL2;TP63;BCL2L1;OXR1;USP53	0.0662	0.225
GO:0072659_protein_localization_to_plasma_membrane	18	138	1352	15891	WNK3;NFASC;MYADM;TSPAN14;PACSIN1;AKT2;SEC16A;RAB15;CDH1;PPIL2;ZDHHC23;FAM126B;PIGW;ZDHHC22;LRP6;RAB3B;EHD3;ABCA12	0.0654	0.225
GO:0097192_extrinsic_apoptotic_signaling_pathway_in_absence_of_ligand	6	31	1352	15891	BCL2;BAK1;BCL2L1;MCL1;BCL2L11;CASP9	0.0666	0.225
GO:0007015_actin_filament_organization	13	92	1352	15891	BCL2;CDC42;TPM3;PACSIN1;CORO7;CGNL1;ARHGAP12;POF1B;RHOA;RAC3;BIN3;CCL11;PPP1R9B	0.0683	0.2272
GO:0007399_nervous_system_development	34	297	1352	15891	GJB1;ATXN1;MDK;UNC119B;ATXN3;ATXN1L;TMOD2;BDNF;CHRDL1;TIMM8A;TMEM41B;NAV1;FGFR1;SERF1B;NBL1;LIMK1;CAMK2G;DPYSL5;MEF2D;BPNT1;GBX2;EPHB2;LSAMP;FGF14;SCRG1;MAFK;SLC7A5;FGF19;GDF11;CHERP;SERF1A;ESS2;FUT10;NRG4	0.0679	0.2272
GO:0018108_peptidyl-tyrosine_phosphorylation	16	120	1352	15891	ROR1;LYN;EIF2AK2;ABL2;WEE1;FLT1;FGFR1;EGF;MAP2K4;MAP2K7;EPHB2;MAP2K3;TYRO3;EGFR;PDGFB;PTK2B	0.0686	0.2272
GO:0034976_response_to_endoplasmic_reticulum_stress	11	74	1352	15891	HERPUD1;SCAMP5;BCL2L11;SEC16A;NFE2L1;ERO1A;HSP90B1;TARDBP;TMEM33;NIBAN1;ANKS4B	0.069	0.2272
GO:0035264_multicellular_organism_growth	12	83	1352	15891	GNAS;TP53;RARA;PLEKHA1;PLAG1;WDTC1;FKBP8;TBL1XR1;IHH;SP2;SPTBN2;KLF2	0.0689	0.2272
GO:0000398_mRNA_splicing,_via_spliceosome	28	239	1352	15891	SNU13;SF3B1;WDR33;U2AF2;HNRNPC;TXNL4B;EFTUD2;ELAVL2;SF1;SRSF10;SRSF2;ISY1;CDC5L;HNRNPUL1;POLR2F;HNRNPA3;PABPN1;HNRNPU;DDX39B;POLR2D;CHERP;HNRNPA0;RALY;SF3B3;LSM3;LSM8;ESS2;PRPF38A	0.0739	0.2287
GO:0001707_mesoderm_formation	6	32	1352	15891	NF2;SMAD2;PRKAR1A;SRF;BMPR1A;NR4A3	0.074	0.2287
GO:0001822_kidney_development	13	93	1352	15891	TFAP2A;ACVR2B;RPGRIP1L;TGFBR1;BCL2L11;ALDH1A2;CASP9;SOX11;TFAP2B;SGPL1;TMED10;C1GALT1;PCSK9	0.0725	0.2287
GO:0006361_transcription_initiation_from_RNA_polymerase_I_promoter	6	32	1352	15891	UBTF;POLR2F;CAVIN1;POLR1A;TAF1D;GTF2H5	0.074	0.2287
GO:0007369_gastrulation	5	24	1352	15891	EXT1;TP53;SMAD2;TGFBR2;NR4A3	0.0729	0.2287
GO:0017148_negative_regulation_of_translation	11	75	1352	15891	IGFBP5;RARA;FXR1;CELF1;TRIM71;EIF2AK2;RPL13A;LARP1;NCL;CAPRIN1;BTG2	0.0737	0.2287
GO:0018345_protein_palmitoylation	5	24	1352	15891	GLUL;ZDHHC7;ZDHHC23;ZDHHC22;ZDHHC5	0.0729	0.2287
GO:0045666_positive_regulation_of_neuron_differentiation	12	84	1352	15891	RARA;KCTD11;TCF4;FGFR1;BMP2;NBL1;GPRC5B;RHOA;GDPD5;SOX11;FOXA1;IMPACT	0.0733	0.2287
GO:0046677_response_to_antibiotic	5	24	1352	15891	CIITA;TP53;MDM2;CASP9;AOC3	0.0729	0.2287
GO:0048705_skeletal_system_morphogenesis	6	32	1352	15891	PLEKHA1;ACVR2B;TGFBR1;FGFR1;SGPL1;HOXC8	0.074	0.2287
GO:0051091_positive_regulation_of_DNA-binding_transcription_factor_activity	15	111	1352	15891	ESR1;TRAF5;CTNNB1;TAF12;PHB2;MYOCD;RNF41;TNFRSF11A;SRF;FOSL1;LRP6;FOXA1;TRAF6;TRIM25;JMY	0.0701	0.2287
GO:1901796_regulation_of_signal_transduction_by_p53_class_mediator	17	131	1352	15891	TP53;CHD3;TP63;ZNF385A;TAF12;TP53INP1;MDM2;MDM4;TAF11;CHD4;MBD3;CDK2;KMT5A;MRE11;CSNK2A1;RAD50;JMY	0.0741	0.2287
GO:2001243_negative_regulation_of_intrinsic_apoptotic_signaling_pathway	5	24	1352	15891	BCL2;PLAUR;HERPUD1;BCL2L1;MCL1	0.0729	0.2287
GO:0030308_negative_regulation_of_cell_growth	16	122	1352	15891	CDKN1A;TP53;BCL2;IP6K2;APBB2;SLIT3;JADE1;NME6;BTG1;ACVR1B;SMAD4;SERTAD3;SERTAD2;SESN2;PPP1R9B;DCUN1D3	0.076	0.2335
GO:0048013_ephrin_receptor_signaling_pathway	12	85	1352	15891	GRIN2B;AP2M1;AP2B1;CDC42;LYN;VAV2;EPHB2;RHOA;EFNA3;CRK;YES1;RAC1	0.078	0.2385
GO:0007389_pattern_specification_process	7	41	1352	15891	TGFBR2;ACVR2B;TGFBR1;ASPH;APC2;ACVR1B;BMPR1A	0.0796	0.2411
GO:0070317_negative_regulation_of_G0_to_G1_transition	7	41	1352	15891	CBX5;RAD51;TFDP2;E2F6;PHC3;E2F1;CBX3	0.0796	0.2411
GO:0007030_Golgi_organization	15	114	1352	15891	CDC42;USP6NL;CLASP1;NSFL1C;RAB2A;SEC16A;SURF4;RAB30;TMED4;MYO18A;GOLGA2;NPLOC4;TMED10;FBXW8;UBXN2A	0.0821	0.2429
GO:0008652_cellular_amino_acid_biosynthetic_process	5	25	1352	15891	ASPA;GLUL;GLS;PYCR1;RIMKLA	0.0821	0.2429
GO:0010628_positive_regulation_of_gene_expression	42	385	1352	15891	MITF;VDR;IFNGR1;PLP1;TP53;TNRC6B;TFAP2A;MAZ;SLC6A4;PIK3R3;LRRC32;TGFBR1;TNRC6C;ETS1;MDM2;AGO2;CAV1;NCOA3;EGF;LIMS1;BMP2;ALDH1A2;SP1;ZBTB7B;ARRB2;QKI;EPHB2;TNRC6A;CDH5;ITGA3;MSN;PDGFB;POU3F1;MAPK1;SOX11;RAB27A;E2F1;PPM1F;HAND2;VSIR;EDAR;TCF23	0.081	0.2429
GO:0030513_positive_regulation_of_BMP_signaling_pathway	6	33	1352	15891	ENG;SMAD2;FKBP8;CDH5;SOX11;SMAD4	0.0819	0.2429
GO:0071108_protein_K48-linked_deubiquitination	6	33	1352	15891	MINDY1;CYLD;OTUD4;ATXN3;OTUD5;OTUD7B	0.0819	0.2429
GO:0031098_stress-activated_protein_kinase_signaling_cascade	8	50	1352	15891	MINK1;NEK4;MAP2K4;MAP2K7;RHOA;MAP2K3;MAP3K2;TAOK1	0.0827	0.2435
GO:0006606_protein_import_into_nucleus	11	77	1352	15891	CDKN1A;TP53;POM121C;TNPO2;PHB2;NUP62;KPNB1;TXNIP;TNPO1;PPP1R10;SIX3	0.0838	0.2457
GO:0034198_cellular_response_to_amino_acid_starvation	7	42	1352	15891	CDKN1A;EIF2AK2;SESN1;SESN3;MAPK1;IMPACT;SESN2	0.0869	0.2536
GO:0007169_transmembrane_receptor_protein_tyrosine_kinase_signaling_pathway	14	106	1352	15891	IGF1R;LYN;BDNF;SH2B1;FLT1;FGFR1;DDR1;IL31RA;RAPGEF1;EPHB2;TYRO3;EGFR;FRK;YES1	0.0887	0.2551
GO:0008543_fibroblast_growth_factor_receptor_signaling_pathway	11	78	1352	15891	TRIM71;FRS2;FGFR1;KIF16B;POLR2F;SHCBP1;GRB2;MAPK1;POLR2D;FGF19;SPRED1	0.0892	0.2551
GO:0034644_cellular_response_to_UV	8	51	1352	15891	TP53;TP53INP1;BAK1;CASP9;USP47;RUVBL2;YY1;N4BP1	0.0894	0.2551
GO:0042552_myelination	8	51	1352	15891	MPZ;PLP1;NFASC;PSAP;QKI;TSPAN2;NAB2;MARVELD1	0.0894	0.2551
GO:0051496_positive_regulation_of_stress_fiber_assembly	8	51	1352	15891	NF2;CDC42;TGFBR1;LIMK1;RHOA;SDC4;RAC1;PPM1F	0.0894	0.2551
GO:0030522_intracellular_receptor_signaling_pathway	6	34	1352	15891	PPARA;SREBF1;RXRB;RORB;RORA;NR4A3	0.0903	0.2554
GO:0042220_response_to_cocaine	6	34	1352	15891	EFTUD2;MDM2;HSP90AB1;DNMT3A;SLC6A1;PTK2B	0.0903	0.2554
GO:0007062_sister_chromatid_cohesion	5	26	1352	15891	PHB2;DDX11;SMC1A;MRE11;STAG1	0.0918	0.2562
GO:0048843_negative_regulation_of_axon_extension_involved_in_axon_guidance	5	26	1352	15891	SEMA4D;SEMA7A;SEMA3E;SEMA6D;SEMA4G	0.0918	0.2562
GO:0051493_regulation_of_cytoskeleton_organization	5	26	1352	15891	MARK2;AFAP1;STMN1;MAPK1;TAOK1	0.0918	0.2562
GO:0030324_lung_development	11	79	1352	15891	SMAD2;SREBF1;PDPN;ACVR2B;ALDH1A2;EGFR;ITGA3;EIF4EBP1;BMPR1A;TAB1;WNT7B	0.0947	0.2621
GO:0043666_regulation_of_phosphoprotein_phosphatase_activity	7	43	1352	15891	DMPK;EIF2AK2;PPP2R1B;PPP2R2A;PTPA;PPP2R5E;HSP90B1	0.0945	0.2621
GO:0009791_post-embryonic_development	10	70	1352	15891	BCL2;PLEKHA1;SMAD2;ACVR2B;MECP2;TGFBR1;AGO2;PLAGL2;SGPL1;SERP1	0.096	0.2634
GO:0035176_social_behavior	8	52	1352	15891	ATXN1;AVPR1A;SLC6A4;MECP2;ATXN1L;SHANK3;EIF4EBP2;CNTNAP2	0.0964	0.2634
GO:0042493_response_to_drug	23	196	1352	15891	ENG;CDKN1A;GNAS;IGFBP2;BCL2;MDK;TGFBR2;SLC6A4;CTNNB1;LYN;NFATC2;RPH3AL;SRP19;GNA12;USP47;ABCG8;ABCC9;DUSP6;ITGA3;TFAP2B;ABCC1;CCND1;BLOC1S3	0.0958	0.2634
GO:0060071_Wnt_signaling_pathway,_planar_cell_polarity_pathway	12	89	1352	15891	AP2M1;AP2B1;CDC42;ROR1;ARRB2;PSME3;PSMD11;RHOA;WNT9B;PSMD3;FZD7;RAC1	0.0983	0.2674
GO:1990090_cellular_response_to_nerve_growth_factor_stimulus	6	35	1352	15891	MAPT;CDC5L;RAPGEF1;CREB1;CRK;E2F1	0.0991	0.2684
GO:0003148_outflow_tract_septum_morphogenesis	5	27	1352	15891	ENG;RARA;TGFBR2;BMPR1A;SMAD4	0.1021	0.2697
GO:0006811_ion_transport	13	99	1352	15891	FXN;SLC12A6;SLC8A1;WNK1;SLC25A22;LASP1;SLC24A4;SLC9A1;SLC1A1;CNNM3;SLC24A3;CALHM5;LHFPL5	0.1011	0.2697
GO:0007052_mitotic_spindle_organization	7	44	1352	15891	MECP2;MAP4;CLASP1;STMN1;POC1A;PTPA;KIF3B	0.1025	0.2697
GO:0010971_positive_regulation_of_G2M_transition_of_mitotic_cell_cycle	5	27	1352	15891	MECP2;RCC2;MTA3;CDC25B;CCND1	0.1021	0.2697
GO:0030866_cortical_actin_cytoskeleton_organization	5	27	1352	15891	EPB41L2;EPB41;EPB41L1;LLGL1;NCKAP1	0.1021	0.2697
GO:0051726_regulation_of_cell_cycle	15	118	1352	15891	NF2;TXLNG;CDK16;BAK1;E2F3;FOXM1;E2F6;MYBL2;SON;FBXL18;CSNK2A1;E2F1;TARDBP;MNT;ZNF703	0.1	0.2697
GO:0097352_autophagosome_maturation	5	27	1352	15891	RUBCNL;GABARAPL1;SNAP29;GABARAP;MAP1LC3B	0.1021	0.2697
GO:0007416_synapse_assembly	9	62	1352	15891	FARP1;SDK1;MECP2;BDNF;CDH1;SHANK3;SPTBN2;CLSTN3;PLXND1	0.1034	0.2706
GO:0031295_T_cell_costimulation	8	53	1352	15891	CDC42;LYN;CAV1;ICOSLG;GRB2;YES1;RAC1;TNFRSF13C	0.1037	0.2706
GO:0001958_endochondral_ossification	5	28	1352	15891	GNAS;RUNX2;PHOSPHO1;MEF2D;NAB2	0.113	0.278
GO:0007568_aging	20	169	1352	15891	PAX2;IGFBP2;IGFBP5;SREBF1;CANX;TGFBR2;NAPEPLD;ADM;BAK1;CASP9;PAX5;MBD3;CREB1;DNMT3A;CARM1;GRB2;LOXL2;PCK1;MAPK1;CLDN1	0.1076	0.278
GO:0009314_response_to_radiation	5	28	1352	15891	BCL2;MECP2;TNFRSF11A;SMC1A;CCL11	0.113	0.278
GO:0009611_response_to_wounding	9	63	1352	15891	GRIN2A;MDK;ADM;PHB2;MAP2K4;PDGFB;ZFP36;RAC1;ABHD2	0.1104	0.278
GO:0014047_glutamate_secretion	5	28	1352	15891	STX1A;GLS;SNAP25;SLC1A1;GIPC1	0.113	0.278
GO:0018146_keratan_sulfate_biosynthetic_process	5	28	1352	15891	B4GALT1;PRELP;ST3GAL1;B4GALT5;CHST6	0.113	0.278
GO:0019221_cytokine-mediated_signaling_pathway	31	282	1352	15891	CDKN1A;IFNGR1;TP53;BCL2;IL11;IFNAR2;OPRD1;PTAFR;IRAK4;YWHAZ;STX1A;OSMR;STAT6;BCL2L1;FPR1;MCL1;POU2F1;IL31RA;NANOG;RAPGEF1;TXLNA;GRB2;HMOX1;RORA;CCL11;CCL22;FSCN1;HSP90B1;CRK;CCND1;IFNLR1	0.1104	0.278
GO:0032456_endocytic_recycling	6	36	1352	15891	SNX17;ARL4C;STX6;RAB11FIP4;EHD3;CMTM6	0.1083	0.278
GO:0032526_response_to_retinoic_acid	7	45	1352	15891	IGFBP2;RARA;SREBF1;ASXL1;RXRB;RXRA;WNT9B	0.1109	0.278
GO:0033077_T_cell_differentiation_in_thymus	5	28	1352	15891	TP53;BCL2;CTNNB1;BCL11B;FZD7	0.113	0.278
GO:0034113_heterotypic_cell-cell_adhesion	5	28	1352	15891	CD200;NFASC;SIRPA;CD1D;GLDN	0.113	0.278
GO:0042593_glucose_homeostasis	14	110	1352	15891	IGFBP5;IGF1R;CRY2;SLC16A1;RPH3AL;CCN4;SESN3;STXBP5L;PCK1;SOX4;TFAP2B;FOXA1;BACE2;SESN2	0.1084	0.278
GO:0045597_positive_regulation_of_cell_differentiation	6	36	1352	15891	NF2;ZNF268;FGFR1;CDX2;HSP90AB1;SRF	0.1083	0.278
GO:0045840_positive_regulation_of_mitotic_nuclear_division	5	28	1352	15891	IGF2;SH2B1;EGF;NUP62;PDGFB	0.113	0.278
GO:0061337_cardiac_conduction	7	45	1352	15891	CACNB1;CACNG1;CACNG5;KCND3;CACNG7;KCNK6;CACNG8	0.1109	0.278
GO:0009887_animal_organ_morphogenesis	14	111	1352	15891	VDR;IGF2;ABLIM1;TLE3;ASXL1;THRA;BMP2;CDX2;PAX5;LAMC1;PHLDA2;SIX6;ASXL3;LHX4	0.1137	0.2786
GO:0000165_MAPK_cascade	29	263	1352	15891	GRIN2B;MINK1;PAQR3;FRS2;FGFR1;EGF;IL31RA;PSME3;PSMD11;MAP3K9;PEA15;PPM1L;DUSP9;EGFR;PABPN1;SHANK3;DUSP6;GRB2;PDGFB;MAPK1;MAPK6;PSMD3;YWHAB;ZFP36;PTK2B;FGF19;SPTBN2;NRG4;SPRED1	0.1161	0.2832
GO:0000422_autophagy_of_mitochondrion	6	37	1352	15891	MARK2;ATG9A;GABARAPL1;GABARAP;WDR45B;MAP1LC3B	0.118	0.2832
GO:0001503_ossification	10	74	1352	15891	EXT1;BCL2;RUNX2;CHRDL1;THRA;TNFRSF11A;EGFR;TRAF6;RASSF2;SOST	0.1222	0.2832
GO:0001578_microtubule_bundle_formation	5	29	1352	15891	ZNF207;CLASP1;NAV1;CCSER2;TPPP	0.1244	0.2832
GO:0006362_transcription_elongation_from_RNA_polymerase_I_promoter	5	29	1352	15891	UBTF;POLR2F;POLR1A;TAF1D;GTF2H5	0.1244	0.2832
GO:0006368_transcription_elongation_from_RNA_polymerase_II_promoter	10	74	1352	15891	ELOC;CCNT1;CCNT2;ELP2;ELP3;POLR2F;POLR2D;MLLT1;ELL;GTF2H5	0.1222	0.2832
GO:0007266_Rho_protein_signal_transduction	10	74	1352	15891	PDPN;CDC42;ARHGDIA;LIMK1;GNA12;RHOA;RAC3;CFL1;RAC1;SYNJ2BP	0.1222	0.2832
GO:0007596_blood_coagulation	21	182	1352	15891	GGCX;PLAUR;TFPI;CDC42;PHF21A;LYN;CBX5;SH2B1;AKAP1;PRKAR1A;VPS45;GNA12;LNPK;MAFG;MAFK;H3C10;RAB27A;CAPZA1;CAPZA2;RAC1;EHD3	0.12	0.2832
GO:0007628_adult_walking_behavior	5	29	1352	15891	FXN;ABHD12;OXR1;ARRB2;KCNJ10	0.1244	0.2832
GO:0010800_positive_regulation_of_peptidyl-threonine_phosphorylation	5	29	1352	15891	WNK3;EGF;CALM3;MAPK1;S1PR2	0.1244	0.2832
GO:0016070_RNA_metabolic_process	7	46	1352	15891	HNRNPC;POLR2F;HNRNPA3;HNRNPU;POLR2D;HNRNPA0;LSM8	0.1196	0.2832
GO:0018107_peptidyl-threonine_phosphorylation	10	74	1352	15891	BCL2;SBK1;TGFBR2;MARK2;TGFBR1;WNK1;CSNK1G1;CSNK2A1;MAPK1;ACVR1B	0.1222	0.2832
GO:0043410_positive_regulation_of_MAPK_cascade	13	103	1352	15891	IAPP;IGF2;IL11;IGF1R;PSAP;CTNNB1;FLT1;FGFR1;DHX33;BMP2;JCAD;IGFBP4;PDGFB	0.1235	0.2832
GO:0043488_regulation_of_mRNA_stability	14	112	1352	15891	FXR1;SERBP1;SET;YWHAZ;ZC3H14;PSME3;PSMD11;EXOSC2;TNPO1;CACNG7;PSMD3;YWHAB;ZFP36;ALKBH5	0.1192	0.2832
GO:0043542_endothelial_cell_migration	5	29	1352	15891	TGFBR1;RHOA;LOXL2;GIPC1;PLXND1	0.1244	0.2832
GO:0048469_cell_maturation	6	37	1352	15891	RUNX2;CTNNB1;FGFR1;POU2F2;IHH;GDF11	0.118	0.2832
GO:0048863_stem_cell_differentiation	5	29	1352	15891	ESR1;PAX2;RUNX2;PSMD11;HOXA7	0.1244	0.2832
GO:0071276_cellular_response_to_cadmium_ion	6	37	1352	15891	CYBB;SUMO1;EGFR;MT1E;HMOX1;MAPK1	0.118	0.2832
GO:1903779_regulation_of_cardiac_conduction	8	55	1352	15891	NOS1;ATP1A2;DMPK;SLC8A1;ASPH;AHCYL1;ABCC9;EHD3	0.1192	0.2832
GO:2000145_regulation_of_cell_motility	5	29	1352	15891	ABL2;EGF;RHOA;EGFR;NRG4	0.1244	0.2832
GO:0051865_protein_autoubiquitination	9	65	1352	15891	RNF187;TRIM71;MDM2;RNF4;RNF41;UBE2D3;TRAF6;RNF115;RAD18	0.1251	0.2838
GO:0006468_protein_phosphorylation	48	467	1352	15891	RARA;WNK3;RPS6KA2;TGFBR2;MINK1;MARK2;DMPK;ACVR2B;LYN;TGFBR1;EIF2AK2;CDK16;FGFR1;WNK1;NEK4;BMP2;LIMK1;CAMK2G;CCNT1;PTK7;AKAP13;MAP3K9;CDC25B;CDK2;MYLK3;CREB1;MYLK;CSNK2A1;RPS6KL1;AAK1;MAP3K2;CCND2;FRK;PDGFB;PRKCB;MAPK1;MAPK6;CCL11;ST3GAL1;PTK2B;ACVR1B;BMPR1A;CFL1;RASSF2;SIK2;TAOK1;CCND1;STK35	0.1273	0.2866
GO:0006874_cellular_calcium_ion_homeostasis	12	94	1352	15891	VDR;DMPK;STIM2;CAV1;SLC24A4;CDH5;PRKCB;CCL11;STC2;CHERP;SLC24A3;TPCN2	0.1279	0.2866
GO:0010667_negative_regulation_of_cardiac_muscle_cell_apoptotic_process	6	38	1352	15891	MDK;CFLAR;MYOCD;PPP1R10;HAND2;HSPB6	0.1281	0.2866
GO:0042594_response_to_starvation	6	38	1352	15891	FOXK1;SSTR1;SSTR3;ADM;PCK1;ZFP36	0.1281	0.2866
GO:0035722_interleukin-12-mediated_signaling_pathway	7	47	1352	15891	SOD2;RAP1B;CDC42;PPIA;MSN;CFL1;CAPZA1	0.1286	0.2867
GO:0030334_regulation_of_cell_migration	11	85	1352	15891	MINK1;LDB1;TBCCD1;RCC2;AKT2;AMOTL2;RHOA;PHLDA2;RAC1;PLXND1;SRCIN1	0.1323	0.2939
GO:0007498_mesoderm_development	5	30	1352	15891	EXT1;ACVR2B;HES7;IKZF3;GDF11	0.1362	0.2964
GO:0043552_positive_regulation_of_phosphatidylinositol_3-kinase_activity	5	30	1352	15891	LYN;VAV2;FLT1;PDGFB;PTK2B	0.1362	0.2964
GO:0071480_cellular_response_to_gamma_radiation	5	30	1352	15891	CDKN1A;TP53;MDM2;BCL2L1;GTF2H5	0.1362	0.2964
GO:0071549_cellular_response_to_dexamethasone_stimulus	5	30	1352	15891	CFLAR;CASP9;EGFR;PCK1;EIF4EBP1	0.1362	0.2964
GO:0071560_cellular_response_to_transforming_growth_factor_beta_stimulus	8	57	1352	15891	TGFBR1;CAV1;SMAD7;LIMS1;CRK;YES1;PPM1A;CLDN1	0.1359	0.2964
GO:0097421_liver_regeneration	5	30	1352	15891	EGFR;HMOX1;IHH;CLDN1;CCND1	0.1362	0.2964
GO:0007257_activation_of_JUN_kinase_activity	6	39	1352	15891	MAP2K4;MAP3K9;MAP2K7;MAP3K2;TAOK1;WNT7B	0.1385	0.2974
GO:0010862_positive_regulation_of_pathway-restricted_SMAD_protein_phosphorylation	7	48	1352	15891	ENG;TGFBR1;BMP2;ACVR1B;BMPR1A;SMAD4;GDF11	0.138	0.2974
GO:0032467_positive_regulation_of_cytokinesis	6	39	1352	15891	CDC42;CDC14B;CDC25B;RHOA;KIF3B;GIPC1	0.1385	0.2974
GO:0050808_synapse_organization	6	39	1352	15891	NFASC;CTNNB1;MAPT;SEMA3E;WNT7B;RAB39B	0.1385	0.2974
GO:0051897_positive_regulation_of_protein_kinase_B_signaling	20	176	1352	15891	ENG;ESR1;IAPP;IGFBP5;IGF2;IGF1R;MAZ;FRS2;TGFBR1;FGFR1;EGF;ARRB2;HSP90AB1;EGFR;GRB2;PDGFB;FGF19;RAC1;MYORG;NRG4	0.1391	0.2977
GO:0009267_cellular_response_to_starvation	9	67	1352	15891	SREBF1;GLUL;WNT9B;TNRC6A;SREBF2;DNAJC15;WDR45B;MAP1LC3B;PCSK9	0.1408	0.2993
GO:0050727_regulation_of_inflammatory_response	9	67	1352	15891	ESR1;FANCA;FOXP1;CYLD;ABHD12;LYN;SEMA7A;XIAP;NFE2L1	0.1408	0.2993
GO:0051301_cell_division	36	344	1352	15891	RB1;REEP3;ERCC6L;SGO1;ZNF207;MAP4;EPB41L2;RCC2;CLASP1;SPART;KNSTRN;MAPRE2;WEE1;DSN1;SPECC1L;EPB41;GNAI2;NEK4;POGZ;CCNT1;CCNT2;SMC1A;CDC25B;ZWILCH;CDK2;SENP5;EVI5;WAPL;KMT5A;CCND2;ENSA;HNRNPU;STAG1;CCND1;MPLKIP;PHF13	0.1423	0.3007
GO:0065003_protein-containing_complex_assembly	14	116	1352	15891	FANCA;MITF;TP53;MDM2;EPB41;MDM4;OCLN;HMGA1;ZNF148;LAMC1;PTK2B;LLGL1;CAPZA1;CAPZA2	0.1424	0.3007
GO:0006457_protein_folding	17	147	1352	15891	FKBP1A;CANX;PTGES3L;FKBP5;GNAI2;HSP90AB1;PPIA;MLEC;CCT5;HSPA4L;PPIL2;RUVBL2;CSNK2A1;ERO1A;FKBP4;HSP90B1;FUT10	0.1472	0.3038
GO:0006629_lipid_metabolic_process	15	127	1352	15891	PPARA;ATP5F1A;SREBF1;MID1IP1;STARD3;SLC16A1;ACOX1;RUBCNL;NAA40;GDE1;LRP10;GDPD5;PLAGL2;SREBF2;CRK	0.1484	0.3038
GO:0007162_negative_regulation_of_cell_adhesion	7	49	1352	15891	MDK;PODXL;SEMA4D;CD164;ARHGDIA;ADAM22;PLXND1	0.1477	0.3038
GO:0007202_activation_of_phospholipase_C_activity	5	31	1352	15891	AVPR1A;ADCYAP1R1;BDNF;EGFR;GPR55	0.1486	0.3038
GO:0009952_anteriorposterior_pattern_specification	12	97	1352	15891	SMAD2;ACVR2B;TGFBR1;HES7;HOXB6;HOXB5;LRP6;YY1;BTG2;HOXA7;HOXC11;HOXC8	0.1477	0.3038
GO:0010976_positive_regulation_of_neuron_projection_development	13	107	1352	15891	TRIM67;MDK;MARK2;LYN;CFLAR;ABL2;BDNF;FGFR1;SCARB2;PTK7;RAPGEF1;ITGA3;PTK2B	0.1484	0.3038
GO:0023014_signal_transduction_by_protein_phosphorylation	7	49	1352	15891	MINK1;NEK4;MAP2K4;MAP2K7;MAP2K3;MAP3K2;TAOK1	0.1477	0.3038
GO:0032435_negative_regulation_of_proteasomal_ubiquitin-dependent_protein_catabolic_process	5	31	1352	15891	SENP1;HSP90AB1;GIPC1;WAC;N4BP1	0.1486	0.3038
GO:0043392_negative_regulation_of_DNA_binding	5	31	1352	15891	SUMO1;MDFI;HMOX1;E2F1;HAND2	0.1486	0.3038
GO:0072593_reactive_oxygen_species_metabolic_process	5	31	1352	15891	PAX2;BCL2;SESN1;PDGFB;SESN2	0.1486	0.3038
GO:0031623_receptor_internalization	6	40	1352	15891	AP2M1;ADM;TFRC;CAV1;ARRB2;GRB2	0.1494	0.3045
GO:0042147_retrograde_transport,_endosome_to_Golgi	10	78	1352	15891	GOSR1;RGP1;BET1L;ANKFY1;AP1S1;STX6;ERC1;EVI5;RAB7A;VPS26B	0.1519	0.3086
GO:0000902_cell_morphogenesis	11	88	1352	15891	VDR;PDPN;TBCCD1;ASXL1;RAC3;CDH1;CDH6;CDH5;NCKAP1;KLF2;SSH3	0.1537	0.3103
GO:0001570_vasculogenesis	8	59	1352	15891	ENG;TGFBR2;GJC1;ADM;MYOCD;CAV1;QKI;SGPL1	0.1536	0.3103
GO:0008203_cholesterol_metabolic_process	9	69	1352	15891	SREBF1;APOL1;STARD3;HDLBP;SOAT1;RXRA;NFE2L1;SREBF2;PCSK9	0.1575	0.3152
GO:0045165_cell_fate_commitment	7	50	1352	15891	MITF;SMAD2;KDM6B;BMP2;WNT9B;SOX12;WNT7B	0.1576	0.3152
GO:2000300_regulation_of_synaptic_vesicle_exocytosis	7	50	1352	15891	ADORA2B;NCS1;RIMS4;STXBP5L;CALM3;PRKCB;GIPC1	0.1576	0.3152
GO:0002755_MyD88-dependent_toll-like_receptor_signaling_pathway	5	32	1352	15891	TIRAP;IRAK4;TLR5;TRAF6;TAB1	0.1614	0.3169
GO:0030890_positive_regulation_of_B_cell_proliferation	6	41	1352	15891	CDKN1A;BCL2;TIRAP;TFRC;NFATC2;TNFRSF13C	0.1606	0.3169
GO:0032024_positive_regulation_of_insulin_secretion	6	41	1352	15891	PFKFB2;GLUL;RPH3AL;SOX4;TARDBP;SERP1	0.1606	0.3169
GO:0043200_response_to_amino_acid	5	32	1352	15891	GLRA3;LYN;GLRA2;RHOA;CFL1	0.1614	0.3169
GO:0045815_positive_regulation_of_gene_expression,_epigenetic	5	32	1352	15891	SF3B1;POLR2F;SMARCA5;POLR1A;TAF1D	0.1614	0.3169
GO:0061025_membrane_fusion	5	32	1352	15891	BET1L;NSFL1C;SNAP23;SNAP29;UBXN2A	0.1614	0.3169
GO:0007612_learning	8	60	1352	15891	ATXN1;ATXN1L;FOSL1;EPHB2;SLC6A1;SHANK3;CNTNAP2;UBA6	0.1629	0.3188
GO:0007010_cytoskeleton_organization	16	140	1352	15891	DMD;ABLIM1;BRWD1;MDK;PACSIN1;MICAL2;ZMYM4;GAN;MSN;CCL11;CCDC6;CFL1;SPTBN2;MAST3;BRWD3;PDZD8	0.1657	0.322
GO:0010468_regulation_of_gene_expression	16	140	1352	15891	BCL2;TGFBR2;ZNF451;SIRPA;ZNF507;AFF2;POGZ;NANOG;CDH1;IHH;MAPK1;MAPK6;PHLDA2;TOB2;TRIM44;UBXN2A	0.1657	0.322
GO:0019827_stem_cell_population_maintenance	7	51	1352	15891	CTNNB1;DDX6;SMC1A;NANOG;FZD7;BMPR1A;MED28	0.1679	0.322
GO:0032481_positive_regulation_of_type_I_interferon_production	7	51	1352	15891	CRCP;CTNNB1;STAT6;DHX33;POLR2F;MRE11;ZCCHC3	0.1679	0.322
GO:0034446_substrate_adhesion-dependent_cell_spreading	7	51	1352	15891	PARVG;SRGAP2;TYRO3;LAMC1;FZD7;RAC1;SRCIN1	0.1679	0.322
GO:0045860_positive_regulation_of_protein_kinase_activity	7	51	1352	15891	CDKN1A;CDC25B;MAP2K3;SDC4;PTK2B;RASSF2;SNX9	0.1679	0.322
GO:0046330_positive_regulation_of_JNK_cascade	10	80	1352	15891	MINK1;TIRAP;EDA2R;FZD7;PTK2B;FGF19;RASSF2;TAOK1;EDAR;WNT7B	0.168	0.322
GO:0035335_peptidyl-tyrosine_dephosphorylation	12	100	1352	15891	TIMM50;CDC14B;PTP4A2;CDC25B;DUSP9;DUSP6;PTPN9;DUSP8;PTPN14;DUSP14;SSH3;MTMR3	0.1691	0.3231
GO:0006897_endocytosis	20	182	1352	15891	RABGAP1L;CDC42;HHIPL1;BCL2L1;WASF2;RAB5B;ANKFY1;GAPVD1;TMPRSS5;LRP10;CSNK1G1;BIN3;AAK1;LOXL2;RAB7A;LGALS3BP;FKBP15;SNX9;RAB22A;WIPF2	0.1698	0.3235
GO:0001658_branching_involved_in_ureteric_bud_morphogenesis	6	42	1352	15891	PAX2;BCL2;CTNNB1;BMP2;WNT9B;SMAD4	0.1722	0.3246
GO:0006869_lipid_transport	8	61	1352	15891	PSAP;APOLD1;APOL1;HDLBP;LRP10;ABCA12;APOL6;PDZD8	0.1724	0.3246
GO:0045746_negative_regulation_of_Notch_signaling_pathway	6	42	1352	15891	CHAC1;EGF;ZBTB7A;EGFR;GDPD5;HIF1AN	0.1722	0.3246
GO:0046777_protein_autophosphorylation	19	172	1352	15891	IGF1R;WNK3;MINK1;MARK2;LYN;EIF2AK2;FLT1;FGFR1;WNK1;DDR1;MAP3K9;TYRO3;EGFR;AAK1;PTK2B;ACVR1B;SMG1;SIK2;TAOK1	0.172	0.3246
GO:0006469_negative_regulation_of_protein_kinase_activity	9	71	1352	15891	NF2;RB1;ITPRIP;CEP43;LRP6;MLLT1;PPM1F;SMCR8;SPRED1	0.175	0.3247
GO:0006656_phosphatidylcholine_biosynthetic_process	5	33	1352	15891	PHOSPHO1;SLC44A4;CSNK2A1;GPAT4;SLC27A1	0.1747	0.3247
GO:0030073_insulin_secretion	5	33	1352	15891	SMAD2;ACVR2B;STX1A;CAMK2G;SNX19	0.1747	0.3247
GO:0030100_regulation_of_endocytosis	5	33	1352	15891	RUFY2;ABL2;RAB5B;SNX17;SYNJ2BP	0.1747	0.3247
GO:0043928_exonucleolytic_nuclear-transcribed_mRNA_catabolic_process_involved_in_deadenylation-dependent_decay	5	33	1352	15891	HBS1L;DDX6;EXOSC2;LSM3;PATL1	0.1747	0.3247
GO:0006397_mRNA_processing	17	152	1352	15891	U2AF2;CELF1;RBM23;NONO;PTBP3;RBM28;AFF2;SRSF2;CNOT6L;SON;QKI;ZRANB2;HNRNPA0;TARDBP;LSM3;ALKBH5;RBM27	0.1762	0.3256
GO:0045471_response_to_ethanol	12	101	1352	15891	GRIN2A;GRIN2B;RARA;RGS19;ADCYAP1R1;BAK1;SETD7;RHOA;EIF4EBP1;PTK2B;CLDN1;CCND1	0.1765	0.3256
GO:0030148_sphingolipid_biosynthetic_process	7	52	1352	15891	CERKL;SAMD8;CERS1;PPM1L;SGPP2;SGPL1;CERS2	0.1785	0.3284
GO:0007411_axon_guidance	22	205	1352	15891	EXT1;NFASC;ENAH;FRS2;BDNF;APBB2;UNC5B;DPYSL5;SLIT3;KIF3A;GBX2;EPHB2;SHANK3;GRB2;MAPK1;NECTIN1;VASP;EFNA3;SMAD4;SPTBN2;NR4A3;EMB	0.1808	0.3309
GO:0016567_protein_ubiquitination	44	441	1352	15891	SPOPL;KCTD11;HERPUD1;KCTD21;CDC42;DTX2;RNF24;MGRN1;MDM2;MSL2;XIAP;RNF14;ASB6;ELOC;RNF40;BTRC;ARRB2;MARCHF6;WDTC1;DCAF5;JADE2;UBE2D3;ARIH2;KCTD10;PCNP;GAN;UBE2G1;DCAF7;FBXW8;RNF115;SOCS7;RLIM;WAC;UBE2Q1;UBA6;FEM1A;RAD18;MARCHF4;PPP1R11;RNF38;UBE2Z;SPSB1;MARCHF9;TRIM59	0.1809	0.3309
GO:0021762_substantia_nigra_development	6	43	1352	15891	PLP1;CDC42;SEC16A;RHOA;CALM3;ZNF148	0.1841	0.3311
GO:0030168_platelet_activation	12	102	1352	15891	PDPN;C1GALT1C1;LYN;VAV2;YWHAZ;ARRB2;GNA12;SRF;TYRO3;PRKCB;MAPK1;BLOC1S3	0.1841	0.3311
GO:0031100_animal_organ_regeneration	6	43	1352	15891	CDKN1A;TGFBR2;ADM;BAK1;PKM;NR4A3	0.1841	0.3311
GO:0032436_positive_regulation_of_proteasomal_ubiquitin-dependent_protein_catabolic_process	9	72	1352	15891	SUMO1;MDM2;SMAD7;RNF14;RNF217;ARIH2;CBFA2T3;DDA1;RNF144B	0.1841	0.3311
GO:0032922_circadian_regulation_of_gene_expression	8	62	1352	15891	PPARA;CRY2;MTA1;USP2;CLOCK;RORA;HNRNPU;RAI1	0.1822	0.3311
GO:0043010_camera-type_eye_development	6	43	1352	15891	MITF;PAX2;TMEM231;RPGRIP1L;RXRA;FKBP8	0.1841	0.3311
GO:0008286_insulin_receptor_signaling_pathway	10	82	1352	15891	IGF2;IGF1R;SREBF1;PIK3R3;AKT2;ATP6V1A;GRB2;ATP6V0E1;EIF4EBP1;EIF4EBP2	0.1849	0.3316
GO:0002062_chondrocyte_differentiation	5	34	1352	15891	FGFR1;BMP2;MEF2D;SNX19;BMPR1A	0.1883	0.3339
GO:0030010_establishment_of_cell_polarity	5	34	1352	15891	MARK2;WEE1;HSP90AB1;CRK;CFL1	0.1883	0.3339
GO:0045773_positive_regulation_of_axon_extension	5	34	1352	15891	MAPT;SEMA7A;LIMK1;SRF;GDI1	0.1883	0.3339
GO:0071479_cellular_response_to_ionizing_radiation	5	34	1352	15891	CDKN1A;TP53;RAD51;CLOCK;GRB2	0.1883	0.3339
GO:0070936_protein_K48-linked_ubiquitination	7	53	1352	15891	RNF187;RNF4;MARCHF6;UBE2D3;ARIH2;UBE2G1;RNF115	0.1894	0.335
GO:0090263_positive_regulation_of_canonical_Wnt_signaling_pathway	16	144	1352	15891	XIAP;CAV1;EGF;WNK1;PSME3;PTK7;PSMD11;USP47;GPRC5B;TBL1XR1;CSNK1G1;EGFR;PSMD3;SOX4;PPM1A;AMER1	0.191	0.3369
GO:0000226_microtubule_cytoskeleton_organization	12	103	1352	15891	MARK2;CDC14B;MAPT;ATXN3;MAP4;CLASP1;WEE1;VAMP4;SON;APC2;GABARAP;TAOK1	0.1919	0.3374
GO:0031398_positive_regulation_of_protein_ubiquitination	9	73	1352	15891	FKBP1A;FAM107A;XIAP;CAV1;SMAD7;ARRB2;TRAF6;SENP2;AMER1	0.1934	0.3374
GO:0032091_negative_regulation_of_protein_binding	9	73	1352	15891	PPARA;TMBIM6;CAV1;GNL3L;DDX11;GOLGA2;CARM1;PDGFB;SENP2	0.1934	0.3374
GO:0043433_negative_regulation_of_DNA-binding_transcription_factor_activity	9	73	1352	15891	ESR1;RB1;SUMO1;PHB2;SMAD7;BTRC;HMOX1;RLIM;HAND2	0.1934	0.3374
GO:0007043_cell-cell_junction_assembly	6	44	1352	15891	GJC1;CTNND1;CDH1;CDH6;CDH5;FSCN1	0.1963	0.3415
GO:0007268_chemical_synaptic_transmission	25	240	1352	15891	MPZ;PLP1;CACNA1B;CACNB1;GRIN2A;GRIN2B;MINK1;USP14;SLC12A6;GLRA3;GJC1;CTNNB1;GLRA2;ATXN3;GLS;SNAP25;SLC6A1;LRP6;MAPK1;SLC1A1;GIPC1;GABARAP;SYNJ2BP;GABRQ;CEP89	0.1974	0.3425
GO:0003333_amino_acid_transmembrane_transport	5	35	1352	15891	PDPN;SLC38A1;SLC38A4;SLC38A9;SLC7A5	0.2023	0.3465
GO:0007224_smoothened_signaling_pathway	8	64	1352	15891	SEPTIN2;TGFBR2;TMEM231;TCTN2;KIAA0586;EVC;FKBP8;IHH	0.2024	0.3465
GO:0007584_response_to_nutrient	8	64	1352	15891	IGFBP2;TGFBR2;SLC6A4;GNAI2;PKM;ACSL3;ABCG8;ENSA	0.2024	0.3465
GO:0008219_cell_death	5	35	1352	15891	SGCD;EIF4G2;NUP62;EMP1;HMOX1	0.2023	0.3465
GO:0018105_peptidyl-serine_phosphorylation	17	156	1352	15891	BCL2;SBK1;TGFBR2;MARK2;DMPK;TGFBR1;WNK1;CLSPN;AKT2;CDK2;CSNK1G1;CSNK2A1;PDGFB;PRKCB;MAPK1;MAST3;SMG1	0.2012	0.3465
GO:0006281_DNA_repair	23	221	1352	15891	FANCA;SUMO1;CDC14B;NONO;RAD51;CLSPN;FOXM1;CDC5L;DDX11;ANKLE1;SMC1A;CDK2;UBE2D3;RUVBL2;MRE11;FEN1;RAD50;BTG2;SMG1;INO80D;RAD18;TAOK1;JMY	0.21	0.3586
GO:0009636_response_to_toxic_substance	8	65	1352	15891	CDKN1A;BCL2;SLC6A4;LYN;SRF;CDH1;WAPL;SLC6A1	0.2129	0.3602
GO:0042472_inner_ear_morphogenesis	7	55	1352	15891	PAX2;ALDH1A3;TFAP2A;FGFR1;USH1G;GBX2;EPHB2	0.2118	0.3602
GO:0042752_regulation_of_circadian_rhythm	8	65	1352	15891	PPARA;CRY2;NONO;BTRC;CLOCK;CREB1;RORB;TARDBP	0.2129	0.3602
GO:0070588_calcium_ion_transmembrane_transport	13	116	1352	15891	CACNA1B;CACNB1;CACNG1;FKBP1A;TRPM3;SLC8A1;NCS1;STIM2;CACNG5;SLC24A4;CACNG7;SLC24A3;CACNG8	0.2132	0.3602
GO:0007346_regulation_of_mitotic_cell_cycle	5	36	1352	15891	RB1;CYLD;ZNF268;HNRNPU;THAP1	0.2166	0.364
GO:0033572_transferrin_transport	5	36	1352	15891	STEAP3;TFRC;ATP6V1A;ATP6V0E1;RAB11B	0.2166	0.364
GO:0035556_intracellular_signal_transduction	37	375	1352	15891	IGFBP5;WNK3;SMAD2;RPS6KA2;MARK2;UNC13A;DMPK;LYN;IRAK4;TGFBR1;MAGI3;STMN1;SH2B1;APBB2;ZBTB33;WNK1;ASB6;RGS6;AKT2;PRKAR1A;FKBP8;RAC3;NRBP1;PLEKHM1;HMOX1;PRKCB;MAPK1;MAPK6;CAPS;SMAD4;RAC1;SOCS7;MAST3;SIK2;PLCD3;NRG4;PDZD8	0.2214	0.3711
GO:0032868_response_to_insulin	8	66	1352	15891	PPARA;LYN;ADM;ZBTB7B;SESN3;PCK1;SESN2;SLC27A1	0.2235	0.3727
GO:0048511_rhythmic_process	8	66	1352	15891	HES7;SUV39H2;SP1;BTRC;CSNK2A1;RORB;CBX3;TARDBP	0.2235	0.3727
GO:0120162_positive_regulation_of_cold-induced_thermogenesis	11	97	1352	15891	GNAS;IGF1R;PRLR;KDM6B;BSCL2;ESRRG;CAV1;STAT6;THRA;ZBTB7B;SCD	0.2273	0.378
GO:0001568_blood_vessel_development	5	37	1352	15891	TGFBR2;MDM2;ALDH1A2;CDX2;RAPGEF1	0.2313	0.3813
GO:0010506_regulation_of_autophagy	8	67	1352	15891	PSAP;MAPT;ABL2;PIP4K2C;PIP4K2A;TPCN2;SMCR8;RAB39B	0.2343	0.3813
GO:0035690_cellular_response_to_drug	7	57	1352	15891	TP53;RAP1B;TFRC;EFTUD2;HSP90AB1;CERS1;PPM1F	0.2352	0.3813
GO:0043434_response_to_peptide_hormone	6	47	1352	15891	STAT6;RNF40;BTG1;LRP6;STC2;BTG2	0.2346	0.3813
GO:0043647_inositol_phosphate_metabolic_process	6	47	1352	15891	IP6K2;IP6K1;PPIP5K2;NUDT3;PLCD3;IPMK	0.2346	0.3813
GO:0045766_positive_regulation_of_angiogenesis	16	150	1352	15891	ENG;CYBB;SERPINE1;TGFBR2;ADM;ETS1;FLT1;AGO2;SP1;BTG1;CDH5;HMOX1;PRKCB;CCL11;PTK2B;HSPB6	0.2321	0.3813
GO:0050729_positive_regulation_of_inflammatory_response	10	87	1352	15891	SERPINE1;MDK;NAPEPLD;ETS1;CCN4;CLOCK;GPRC5B;TGM2;EGFR;ABCC1	0.2301	0.3813
GO:0050804_modulation_of_chemical_synaptic_transmission	7	57	1352	15891	CACNA1B;GRIK3;IQSEC2;BDNF;EIF4EBP2;LRRC4;PPP1R9B	0.2352	0.3813
GO:0055088_lipid_homeostasis	5	37	1352	15891	ZBTB20;ACOX1;USF2;ABCA12;ACACA	0.2313	0.3813
GO:0060548_negative_regulation_of_cell_death	7	57	1352	15891	ADCYAP1R1;CCN4;SOX4;SOX11;SMAD4;IMPACT;RAD18	0.2352	0.3813
GO:0000082_G1S_transition_of_mitotic_cell_cycle	11	99	1352	15891	RB1;CDKN1A;TRIM71;BCAT1;ORC4;CDK2;EIF4EBP1;ACVR1B;MCM5;ORC6;CCND1	0.2453	0.3909
GO:0001942_hair_follicle_development	5	38	1352	15891	LDB1;EGFR;ACVR1B;EDAR;APCDD1	0.2462	0.3909
GO:0007032_endosome_organization	5	38	1352	15891	TMEM127;RAB5B;STX6;RAB22A;HOOK3	0.2462	0.3909
GO:0007163_establishment_or_maintenance_of_cell_polarity	5	38	1352	15891	CDC42;RPGRIP1L;PARVG;CLASP1;FSCN1	0.2462	0.3909
GO:0007173_epidermal_growth_factor_receptor_signaling_pathway	6	48	1352	15891	EGF;KIF16B;EGFR;SLC30A10;GRB2;PTK2B	0.2478	0.3909
GO:0021549_cerebellum_development	6	48	1352	15891	TP53;SSTR1;SSTR3;MECP2;RPGRIP1L;GBX2	0.2478	0.3909
GO:0030501_positive_regulation_of_bone_mineralization	5	38	1352	15891	TFAP2A;ACVR2B;SLC8A1;BMP2;BMPR1A	0.2462	0.3909
GO:0043124_negative_regulation_of_I-kappaB_kinaseNF-kappaB_signaling	6	48	1352	15891	ESR1;RHOA;RORA;OTUD7B;PPM1A;TRIM59	0.2478	0.3909
GO:0043536_positive_regulation_of_blood_vessel_endothelial_cell_migration	6	48	1352	15891	ATP5F1A;ETS1;FGFR1;SP1;MAP2K3;PDGFB	0.2478	0.3909
GO:0050679_positive_regulation_of_epithelial_cell_proliferation	7	58	1352	15891	PAX2;GLUL;EGFR;IHH;LAMC1;BMPR1A;NR4A3	0.2472	0.3909
GO:0071902_positive_regulation_of_protein_serinethreonine_kinase_activity	6	48	1352	15891	IGF2;DAZAP2;HSP90AB1;RHOA;CALM3;SLC27A1	0.2478	0.3909
GO:0071260_cellular_response_to_mechanical_stimulus	9	79	1352	15891	ENG;ATP1A2;BAK1;MAP2K4;EGFR;MAP3K2;SLC9A1;TLR5;RAC1	0.253	0.3981
GO:0051260_protein_homooligomerization	22	218	1352	15891	IAPP;KCTD11;KCTD21;GLUL;GLRA3;SLC6A4;RAD51;CAV1;PEX11B;MPP2;KCTD10;TGM2;SLC6A1;B4GALT1;KCND3;HMOX1;SLC1A1;G3BP2;EHD3;KCTD2;CLDN1;NACC1	0.2556	0.4012
GO:0038096_Fc-gamma_receptor_signaling_pathway_involved_in_phagocytosis	14	132	1352	15891	CDC42;LYN;VAV2;WASF2;LIMK1;HSP90AB1;GRB2;MAPK1;CRK;YES1;RAC1;MYO10;NCKAP1;WIPF2	0.2568	0.4021
GO:0031124_mRNA_3-end_processing	7	59	1352	15891	WDR33;U2AF2;SRSF2;RPRD2;RPRD1A;PABPN1;DDX39B	0.2594	0.4052
GO:0032880_regulation_of_protein_localization	6	49	1352	15891	FKBP1A;SUMO1;RABGAP1L;TMEM231;STX6;AAK1	0.2613	0.4052
GO:0035094_response_to_nicotine	5	39	1352	15891	BCL2;ATP1A2;CREB1;HMOX1;MAPK1	0.2613	0.4052
GO:0048146_positive_regulation_of_fibroblast_proliferation	6	49	1352	15891	ESR1;CDKN1A;WAPL;EGFR;PDGFB;E2F1	0.2613	0.4052
GO:0042060_wound_healing	9	80	1352	15891	PLEC;PPARA;SMAD2;TGFBR2;TGFBR1;PTK7;EGFR;SDC4;FUT10	0.2635	0.4076
GO:0030336_negative_regulation_of_cell_migration	15	144	1352	15891	ENG;MITF;NF2;IGFBP5;SERPINE1;BCL2;TP53INP1;SRGAP2;SMAD7;RNF41;SRF;CDH1;SRGAP1;VCL;ABHD2	0.2671	0.4122
GO:0001947_heart_looping	7	60	1352	15891	ENG;FOLR1;TGFBR2;MICAL2;SRF;IHH;HAND2	0.2717	0.417
GO:0002931_response_to_ischemia	6	50	1352	15891	TP53;BCL2;CAV1;CASP9;CPEB4;EIF4EBP1	0.2749	0.417
GO:0006487_protein_N-linked_glycosylation	5	40	1352	15891	ENTPD5;MAGT1;MGAT5;B4GALT1;ST3GAL1	0.2767	0.417
GO:0007507_heart_development	19	188	1352	15891	CDKN1A;PPARA;PDLIM5;TGFBR2;ACVR2B;ADM;TGFBR1;TFDP2;BMP2;AKAP13;MBD3;MICAL2;SRF;ITGA3;PDGFB;SOX4;FGF19;SENP2;HAND2	0.2727	0.417
GO:0010923_negative_regulation_of_phosphatase_activity	6	50	1352	15891	FARP1;WDR81;WNK1;ELL;FKBP15;SPRED1	0.2749	0.417
GO:0016266_O-glycan_processing	7	60	1352	15891	C1GALT1C1;GXYLT2;GXYLT1;ST6GAL1;ST3GAL1;B4GALT5;C1GALT1	0.2717	0.417
GO:0030514_negative_regulation_of_BMP_signaling_pathway	6	50	1352	15891	SPART;CHRDL1;SMAD7;NBL1;PPM1A;SOST	0.2749	0.417
GO:0043407_negative_regulation_of_MAP_kinase_activity	5	40	1352	15891	PAQR3;LYN;SPRY4;NUP62;SPRY1	0.2767	0.417
GO:0045184_establishment_of_protein_localization	5	40	1352	15891	PLEKHA1;RCC2;MDM2;LIMS1;KPNB1	0.2767	0.417
GO:0071347_cellular_response_to_interleukin-1	9	81	1352	15891	TFPI;SIRPA;MYLK3;PCK1;RORA;CCL11;CCL22;YY1;KLF2	0.2741	0.417
GO:0007517_muscle_organ_development	10	92	1352	15891	DMD;SGCD;FXR1;FOXK1;CD164;USP2;MEF2D;EVC;EID2;TCF23	0.2789	0.4184
GO:0050821_protein_stabilization	18	178	1352	15891	CDKN1A;TP53;SUMO1;ZNF207;SUGT1;PHB2;WDR81;SMAD7;MDM4;USP2;HSP90AB1;SEC16A;CCT5;CREB1;AAK1;SOX4;RASSF2;TRIM44	0.2788	0.4184
GO:0007160_cell-matrix_adhesion	10	93	1352	15891	CD44;CTNNB1;PARVG;DDR1;BCL2L11;SRF;RHOA;ITGA3;VCL;RAC1	0.2891	0.4306
GO:0009306_protein_secretion	6	51	1352	15891	STEAP3;CANX;RAB15;RAB3B;CAVIN1;NECAB3	0.2887	0.4306
GO:0045747_positive_regulation_of_Notch_signaling_pathway	6	51	1352	15891	ELF3;TP63;TSPAN14;SLC35C2;NOTCH2NLA;AAK1	0.2887	0.4306
GO:0060333_interferon-gamma-mediated_signaling_pathway	8	72	1352	15891	CIITA;IFNGR1;TP53;CD44;PTAFR;CAMK2G;TRIM25;OAS3	0.2908	0.4322
GO:0007218_neuropeptide_signaling_pathway	11	104	1352	15891	MC2R;OPRD1;CRCP;GLRA3;SSTR1;SSTR3;GLRA2;TYRO3;NXPH3;SORCS2;NPFFR1	0.2923	0.4324
GO:0034332_adherens_junction_organization	5	41	1352	15891	CTNND1;CDH1;CDH6;CDH5;NECTIN1	0.2922	0.4324
GO:0070374_positive_regulation_of_ERK1_and_ERK2_cascade	21	213	1352	15891	CD44;RAP1B;TIRAP;CFLAR;PHB2;SEMA7A;FLT1;GNAI2;BMP2;ARRB2;MAP2K7;RAPGEF1;EGFR;SLC30A10;PDGFB;CCL11;CCL22;PTK2B;FGF19;GPR55;HAND2	0.2939	0.4338
GO:0043312_neutrophil_degranulation	45	481	1352	15891	CYBB;ARSA;CD44;PTAFR;PLAUR;NFASC;RAP1B;SIRPA;PSAP;TSPAN14;SLC2A5;DSN1;FPR1;CAPN1;PKM;RAB5B;PTGES2;PSMD11;HSP90AB1;KPNB1;SURF4;SCAMP1;PPIA;MLEC;RHOA;SNAP25;PDXK;MAGT1;B4GALT1;FRK;GNS;MAPK1;PSMD3;VCL;SNAP23;RAB27A;RAB7A;VNN1;SYNGR1;SNAP29;S100A11;CKAP4;RAC1;CMTM6;UNC13D	0.297	0.4363
GO:1901224_positive_regulation_of_NIKNF-kappaB_signaling	7	62	1352	15891	EIF2AK2;LIMS1;RHOA;EGFR;TRAF6;TRIM44;EDAR	0.2968	0.4363
GO:0001649_osteoblast_differentiation	11	105	1352	15891	IGFBP5;IGF2;RUNX2;HNRNPC;SEMA7A;BMP2;CCN4;MEF2D;IHH;HNRNPU;SND1	0.302	0.4427
GO:0006890_retrograde_vesicle-mediated_transport,_Golgi_to_ER	9	84	1352	15891	KLC2;ARCN1;COPZ1;SURF4;KIF3A;KIF3B;TMED10;ERGIC2;RAB1B	0.3066	0.4442
GO:0010811_positive_regulation_of_cell-substrate_adhesion	5	42	1352	15891	LIMS1;ITGA3;RAC1;PPM1F;CCDC80	0.3079	0.4442
GO:0032570_response_to_progesterone	5	42	1352	15891	SREBF1;CAV1;FOSL1;TXNIP;ABHD2	0.3079	0.4442
GO:0032870_cellular_response_to_hormone_stimulus	5	42	1352	15891	IGFBP2;AVPR1A;NCOA3;SLIT3;NPFFR1	0.3079	0.4442
GO:0042110_T_cell_activation	5	42	1352	15891	CD44;FKBP1A;PRLR;CD276;ICOSLG	0.3079	0.4442
GO:0043966_histone_H3_acetylation	5	42	1352	15891	ING4;TAF12;JADE1;JADE2;BRPF3	0.3079	0.4442
GO:0048704_embryonic_skeletal_system_morphogenesis	5	42	1352	15891	MDFI;HOXB6;HOXB5;SOX11;HOXA7	0.3079	0.4442
GO:0051291_protein_heterooligomerization	7	63	1352	15891	SEPTIN9;LIMS1;IKZF5;GRB2;YWHAB;MAT2A;CLDN1	0.3095	0.4445
GO:0060079_excitatory_postsynaptic_potential	7	63	1352	15891	GRIN2A;GRIN2B;GLRA3;MECP2;GLRA2;ARRB2;MPP2	0.3095	0.4445
GO:0000086_G2M_transition_of_mitotic_cell_cycle	13	128	1352	15891	CDKN1A;CLASP1;WEE1;PPP2R2A;CCP110;FOXM1;BTRC;CEP43;CDC25B;CDK2;FBXL18;CALM3;ENSA	0.3143	0.4498
GO:0042127_regulation_of_cell_proliferation	14	139	1352	15891	FANCA;MITF;PTGS1;TGFBR2;ABL2;XIAP;STAT6;TXNIP;MAFG;PTK2B;SIX3;PPP1R9B;PLCD3;EID2	0.315	0.4498
GO:0055085_transmembrane_transport	26	272	1352	15891	GJB1;BCL2;SLC6A17;ABCC5;SLC6A4;LRRC8A;NIPA1;SLC44A4;PSME3;PSMD11;MRS2;SLC25A16;SLC6A1;ABCG8;MAGT1;SLC19A3;ABCC9;PSMD3;ATP6V0E1;ABCC1;ABCA12;CNNM3;SLC35F6;SLC47A1;MFSD14B;SLC18B1	0.3167	0.4498
GO:0071320_cellular_response_to_cAMP	6	53	1352	15891	IGFBP5;PTAFR;RAP1B;SLC8A1;RAPGEF1;PCK1	0.3167	0.4498
GO:1903507_negative_regulation_of_nucleic_acid-templated_transcription	6	53	1352	15891	TLE3;SF1;SRSF2;NANOG;RUVBL2;TOB2	0.3167	0.4498
GO:0033138_positive_regulation_of_peptidyl-serine_phosphorylation	9	85	1352	15891	CD44;NOS1;BCL2;IL11;OPRD1;CAV1;ARRB2;HSP90AB1;EGFR	0.3176	0.4501
GO:0002548_monocyte_chemotaxis	5	43	1352	15891	FLT1;TNFRSF11A;PDGFB;CCL11;CCL22	0.3237	0.4508
GO:0007420_brain_development	21	217	1352	15891	ATXN1;GRIN2A;GRIN2B;SLC6A17;TGFBR2;MACROD2;CTNND1;ATXN1L;STMN1;AFF2;BAK1;THRA;BCL2L11;IMMP2L;ARRB2;MBD3;TSPAN2;SPATA5;ACSL3;SIX3;CNTNAP2	0.321	0.4508
GO:0016310_phosphorylation	10	96	1352	15891	CIITA;CERKL;DCAKD;AK2;PPIP5K2;EPHB2;PDXK;TK1;PANK3;IPMK	0.32	0.4508
GO:0021766_hippocampus_development	7	64	1352	15891	NF2;RARA;KDM6B;SRF;CRK;NR4A3;UBA6	0.3224	0.4508
GO:0048208_COPII_vesicle_coating	7	64	1352	15891	FOLR1;SAR1B;MCFD2;SEC16A;GOLGA2;TMED10;RAB1B	0.3224	0.4508
GO:0060348_bone_development	5	43	1352	15891	ENG;GNAS;CCN4;AKAP13;AMER1	0.3237	0.4508
GO:0071364_cellular_response_to_epidermal_growth_factor_stimulus	5	43	1352	15891	PAX2;CFLAR;EGFR;ZFP36;NCL	0.3237	0.4508
GO:1990573_potassium_ion_import_across_plasma_membrane	5	43	1352	15891	ATP1A2;KCNJ5;SLC12A6;ABCC9;KCNJ10	0.3237	0.4508
GO:0016311_dephosphorylation	9	86	1352	15891	PFKFB2;PHOSPHO1;NT5C;BPNT1;HDHD2;SGPP2;DUSP8;PPM1A;NANP	0.3288	0.4559
GO:0030509_BMP_signaling_pathway	9	86	1352	15891	ENG;RUNX2;ACVR2B;CHRDL1;SMAD7;BMP2;UBE2D3;BMPR1A;SMAD4	0.3288	0.4559
GO:0001764_neuron_migration	11	108	1352	15891	MARK2;UNK;CTNNB1;APBB2;NAV1;FGFR1;ELP3;SRF;ITGA3;CRK;RAC1	0.3315	0.4585
GO:0005975_carbohydrate_metabolic_process	12	119	1352	15891	HEXA;UEVLD;ST3GAL5;SLC2A5;IDH2;MLEC;NEU3;CS;GLO1;MYORG;CHST6;NANP	0.3321	0.4585
GO:0008283_cell_proliferation	20	208	1352	15891	TP53;RAP1B;CD276;GLUL;TP63;GNAI2;BAK1;BCL2L1;MDM4;ENTPD5;MRPS27;MRE11;PDXK;EGFR;LARP1;TXLNA;SMAD4;RAC1;FBXW8;PURB	0.3359	0.4608
GO:0016477_cell_migration	21	219	1352	15891	CD44;PODXL;SIRPA;VAV2;NFATC2;FLT1;FGFR1;PTK7;RHOA;RAC3;MYO18A;APC2;BTG1;LAMC1;SDC4;SLC9A1;FSCN1;RAC1;NCKAP1;AVL9;PPP1R9B	0.3348	0.4608
GO:0050796_regulation_of_insulin_secretion	7	65	1352	15891	STX1A;SLC16A1;CLOCK;SNAP25;GLP1R;TFAP2B;ENSA	0.3353	0.4608
GO:0006661_phosphatidylinositol_biosynthetic_process	8	76	1352	15891	PLEKHA1;PIK3R3;PIP4K2C;PITPNM3;PIP4K2A;PLEKHA3;MTMR3;SLC27A1	0.3381	0.4618
GO:0043085_positive_regulation_of_catalytic_activity	8	76	1352	15891	FXN;GNAS;IGF2;BCL2;CAV1;WNT9B;SH3PXD2A;YWHAB	0.3381	0.4618
GO:0007283_spermatogenesis	38	411	1352	15891	RARA;PLEKHA1;WDR33;SEPTIN2;TESMIN;SSTR1;SSTR3;MYBL1;BRD2;TP63;ADCYAP1R1;BCAP31;POC1A;CDK16;SHISA6;ACOX1;BCL2L1;NUP62;BCL2L11;IMMP2L;CLOCK;PAX5;SLC2A14;SPATA6;SPATA5;DNMT3A;TYRO3;PHC2;USP42;BTG1;YY1;ZNF35;SGPL1;E2F1;SMAD4;MYCBP;ALKBH5;EIF5A2	0.3391	0.4622
GO:0006006_glucose_metabolic_process	6	55	1352	15891	IGF2;AKT2;WDTC1;PCK1;TFAP2B;SERP1	0.345	0.4693
GO:0001525_angiogenesis	22	232	1352	15891	SERPINE1;GLUL;SLC12A6;APOLD1;VAV2;CAV1;FGFR1;EGF;WASF2;UNC5B;AMOTL2;EPHB2;HMOX1;RORA;SHB;PTK2B;NCL;HOXA7;PLXND1;C1GALT1;HAND2;PLCD3	0.3473	0.4714
GO:0001843_neural_tube_closure	8	77	1352	15891	PAX2;RARA;TRIM71;ADM;LRP6;SDC4;VASP;TRAF6	0.3502	0.4733
GO:0016197_endosomal_transport	8	77	1352	15891	AP5S1;ANKFY1;SNX17;RASSF9;SNX9;AP5M1;VPS37B;AP5B1	0.3502	0.4733
GO:0022008_neurogenesis	5	45	1352	15891	GRIN2A;PRDM6;CHAC1;SMARCE1;PCSK9	0.3555	0.4795
GO:0042981_regulation_of_apoptotic_process	20	211	1352	15891	ESR1;NF2;TP53;STEAP3;SERBP1;TRAF5;FRS2;TP63;NDRG1;TP53INP1;BMP2;BCL2L11;CASP10;IKZF3;ZBTB7A;USP42;GDF11;TARDBP;TNFAIP8L2;PHLPP1	0.3575	0.4812
GO:0007189_adenylate_cyclase-activating_G_protein-coupled_receptor_signaling_pathway	10	100	1352	15891	IAPP;GNAS;MC2R;ADORA2B;ADGRL1;ADCY9;ADM;GNAI2;GLP1R;GPR26	0.3622	0.4814
GO:0007623_circadian_rhythm	8	78	1352	15891	SERPINE1;SREBF1;SLC6A4;CRY2;NONO;CLOCK;CREB1;EGFR	0.3622	0.4814
GO:0021987_cerebral_cortex_development	7	67	1352	15891	MDK;PAX5;NOTCH2NLA;LRP6;CRK;CNTNAP2;GNG12	0.3613	0.4814
GO:0031532_actin_cytoskeleton_reorganization	6	56	1352	15891	MINK1;PARVG;PTK7;RHOA;RAC3;S1PR2	0.3593	0.4814
GO:0034605_cellular_response_to_heat	7	67	1352	15891	CDKN1A;SUMO1;LYN;MAPT;ATXN3;CLPB;HMOX1	0.3613	0.4814
GO:0098869_cellular_oxidant_detoxification	8	78	1352	15891	PTGS1;TP53INP1;IYD;GSTO2;SESN1;NXN;PRXL2A;SESN2	0.3622	0.4814
GO:0000278_mitotic_cell_cycle	13	134	1352	15891	CDC14B;MYBL1;SUGT1;PPP2R2A;NEK4;SRSF2;CDC5L;MYBL2;CDC25B;WAPL;DNMT3A;ENSA;PHF13	0.3689	0.4873
GO:0030182_neuron_differentiation	13	134	1352	15891	RB1;ITM2C;RUNX2;LDB1;ALDH1A2;WNT9B;DNMT3A;SOX11;FZD7;HOXC8;LHX4;WNT7B;PCSK9	0.3689	0.4873
GO:0051607_defense_response_to_virus	18	190	1352	15891	MICA;BCL2;IFNAR2;APOBEC3F;IFIT3;CRCP;NCBP3;SPON2;EIF2AK2;ABCC9;TRIM25;G3BP1;OAS3;ZNF175;TRIM56;ZCCHC3;IFNLR1;UNC13D	0.3685	0.4873
GO:0006406_mRNA_export_from_nucleus	10	101	1352	15891	WDR33;U2AF2;POM121C;AGFG1;EIF5A;NUP62;SRSF2;DDX39B;SMG1;ALKBH5	0.3728	0.4874
GO:0014070_response_to_organic_cyclic_compound	5	46	1352	15891	LYN;BAK1;ACSL3;DUSP6;BTG2	0.3714	0.4874
GO:0030900_forebrain_development	5	46	1352	15891	FRS2;SSTR1;SSTR3;POU3F1;E2F1	0.3714	0.4874
GO:0038095_Fc-epsilon_receptor_signaling_pathway	16	168	1352	15891	PPP3R1;IKBKG;LYN;VAV2;NFATC2;BTRC;PSME3;PSMD11;MAP2K4;MAP2K7;GRB2;MAPK1;PSMD3;TRAF6;TAB1;RAC1	0.3724	0.4874
GO:0071407_cellular_response_to_organic_cyclic_compound	5	46	1352	15891	IGFBP5;SLC16A1;BMP2;BTRC;HSP90AB1	0.3714	0.4874
GO:0006310_DNA_recombination	7	68	1352	15891	NONO;RAD51;HMGB3;RUVBL2;MRE11;RAD50;INO80D	0.3744	0.4885
GO:0002576_platelet_degranulation	12	124	1352	15891	SERPINE1;IGF2;PSAP;LYN;EGF;TAGLN2;GTPBP2;PDGFB;VCL;LGALS3BP;BRPF3;TOR4A	0.38	0.4948
GO:0001934_positive_regulation_of_protein_phosphorylation	15	158	1352	15891	ENG;IGF2;PLAUR;LYN;PIK3R3;SEMA4D;BMP2;AKT2;EGFR;CCND2;FGF19;RAC1;SENP2;NIBAN1;CCND1	0.3828	0.4971
GO:0006612_protein_targeting_to_membrane	5	47	1352	15891	ZDHHC7;ZDHHC23;ZDHHC22;ICMT;VPS37B	0.3873	0.4971
GO:0006813_potassium_ion_transport	7	69	1352	15891	ATP1A2;KCNJ5;CDK2;ABCC9;KCND3;KCNJ10;KCNK6	0.3875	0.4971
GO:0030433_ubiquitin-dependent_ERAD_pathway	7	69	1352	15891	FBXO44;MARCHF6;DERL2;NPLOC4;HSP90B1;TRIM25;SGTB	0.3875	0.4971
GO:0043406_positive_regulation_of_MAP_kinase_activity	6	58	1352	15891	FLT1;FGFR1;EGF;AKAP13;EGFR;PDGFB	0.3879	0.4971
GO:0050731_positive_regulation_of_peptidyl-tyrosine_phosphorylation	9	91	1352	15891	TP53;CD44;IGF2;IL11;SEMA4D;ARRB2;PDGFB;PTK2B;YES1	0.3851	0.4971
GO:0071363_cellular_response_to_growth_factor_stimulus	5	47	1352	15891	NOS1;OPRD1;CTNNB1;MDM2;PDGFB	0.3873	0.4971
GO:0120163_negative_regulation_of_cold-induced_thermogenesis	5	47	1352	15891	RB1;IP6K1;TLE3;ACVR2B;LNPEP	0.3873	0.4971
GO:0006914_autophagy	11	114	1352	15891	TP53;RGS19;TMBIM6;RNF41;TMEM59;TBC1D25;PLEKHM1;MAP1LC3B;RAB1B;SMCR8;RAB39B	0.392	0.5013
GO:0060964_regulation_of_gene_silencing_by_miRNA	8	81	1352	15891	TRIM71;POM121C;AGO2;NUP62;POLR2F;TNRC6A;H3C10;POLR2D	0.3986	0.5087
GO:0008344_adult_locomotory_behavior	5	48	1352	15891	ATP1A2;OPRD1;MECP2;ARCN1;ADAM22	0.4033	0.5097
GO:0043408_regulation_of_MAPK_cascade	6	59	1352	15891	BMP2;RNF41;GRB2;GDF11;SPRED1;PHLPP1	0.4022	0.5097
GO:0045652_regulation_of_megakaryocyte_differentiation	7	70	1352	15891	TNRC6B;TNRC6C;TNRC6A;KMT2D;H3C10;NR4A3;SETD1A	0.4006	0.5097
GO:0050790_regulation_of_catalytic_activity	5	48	1352	15891	SIRPA;CAPN1;DPM2;PSMD3;CBX8	0.4033	0.5097
GO:0051384_response_to_glucocorticoid	6	59	1352	15891	IGFBP2;BCL2;MDK;ADM;RHOA;WNT7B	0.4022	0.5097
GO:0006805_xenobiotic_metabolic_process	9	93	1352	15891	ACY1;CYP2A7;PTGS1;GSTO2;HSP90AB1;AOC3;RORA;SULT1B1;CYB5B	0.4079	0.5145
GO:0033209_tumor_necrosis_factor-mediated_signaling_pathway	11	116	1352	15891	COMMD7;LIMS1;EDA2R;TNFSF15;PSME3;PSMD11;TNFRSF11A;PSMD3;PTK2B;EDAR;TNFRSF13C	0.4123	0.519
GO:0006091_generation_of_precursor_metabolites_and_energy	5	49	1352	15891	AVPR1A;NRF1;ACOX1;RUNX1T1;COX6C	0.4191	0.5255
GO:0034260_negative_regulation_of_GTPase_activity	5	49	1352	15891	CDC42SE1;RCC2;WNK1;ARRB2;SPRY1	0.4191	0.5255
GO:0000724_double-strand_break_repair_via_homologous_recombination	8	83	1352	15891	RAD51;AP5S1;MRE11;MMS22L;YY1;FEN1;RAD50;NUCKS1	0.4229	0.5292
GO:0007265_Ras_protein_signal_transduction	7	72	1352	15891	RB1;CDKN1A;TP53;CDK2;GRB2;G3BP1;G3BP2	0.4267	0.533
GO:0010507_negative_regulation_of_autophagy	5	50	1352	15891	BCL2;FOXK1;EIF4G2;MCL1;GOLGA2	0.4349	0.54
GO:0045599_negative_regulation_of_fat_cell_differentiation	5	50	1352	15891	ASXL1;RUNX1T1;CCN4;RORA;E2F1	0.4349	0.54
GO:0048015_phosphatidylinositol-mediated_signaling	5	50	1352	15891	IGF1R;PTAFR;NCS1;FGFR1;RHOA	0.4349	0.54
GO:0042632_cholesterol_homeostasis	9	96	1352	15891	CAV1;SOAT1;GRAMD1B;NFE2L1;ABCG8;RORA;SREBF2;RALY;PCSK9	0.4419	0.5466
GO:0070498_interleukin-1-mediated_signaling_pathway	9	96	1352	15891	UBE2V1;IKBKG;IRAK4;BTRC;PSME3;PSMD11;PSMD3;TRAF6;TAB1	0.4419	0.5466
GO:0006986_response_to_unfolded_protein	5	51	1352	15891	HERPUD1;CHAC1;SERPINH1;HSP90AB1;HSPA4L	0.4506	0.5563
GO:0060070_canonical_Wnt_signaling_pathway	7	74	1352	15891	CTNNB1;EGF;WNT9B;BCL9L;LRP6;FZD7;WNT7B	0.4528	0.558
GO:0007050_cell_cycle_arrest	12	132	1352	15891	RB1;CDKN1A;TP53;EIF4G2;ING4;TGFBR1;TP53INP1;APBB2;SLC38A9;PPM1A;PPP1R9B;JMY	0.4576	0.5628
GO:0007565_female_pregnancy	8	86	1352	15891	IGFBP2;IGFBP5;BCL2;RARA;ADM;ETS1;FOSL1;LNPEP	0.4592	0.5637
GO:0044267_cellular_protein_metabolic_process	20	225	1352	15891	IAPP;IGFBP2;IGFBP5;IGF2;ADORA2B;TSPAN14;CALU;APOL1;CHRDL1;SLC34A2;IGFBP4;LAMC1;HSP90B1;H3C10;STC2;NUCB1;CKAP4;GGA2;L2HGDH;PCSK9	0.4604	0.5641
GO:0006968_cellular_defense_response	5	52	1352	15891	ADORA2B;FOSL1;ZNF148;PTK2B;LGALS3BP	0.4662	0.569
GO:1903078_positive_regulation_of_protein_localization_to_plasma_membrane	5	52	1352	15891	WNK3;EPHB2;EGFR;ITGA3;PTPN9	0.4662	0.569
GO:0006936_muscle_contraction	10	110	1352	15891	TPM3;GJC1;SLC8A1;SSPN;TMOD2;ASPH;MYLK;PABPN1;VCL;TMOD3	0.4692	0.5716
GO:0007005_mitochondrion_organization	8	87	1352	15891	FXN;NRF1;PHB2;WDR81;GABPB1;CLUH;CYCS;CEP89	0.4711	0.5717
GO:0014068_positive_regulation_of_phosphatidylinositol_3-kinase_signaling	8	87	1352	15891	IGF1R;MAZ;LYN;SEMA4D;FLT1;FGFR1;UNC5B;PDGFB	0.4711	0.5717
GO:0006260_DNA_replication	12	134	1352	15891	CHTF8;SET;ING4;CLSPN;ORC4;NFIC;CDK2;MRE11;FEN1;RAD50;MCM5;ORC6	0.4769	0.5766
GO:0016192_vesicle-mediated_transport	12	134	1352	15891	AP2B1;ARL5A;CACFD1;SYT2;RTN3;ARL4C;AP1S1;GDI1;SPTBN2;RAB39B;ARL5B;SFT2D2	0.4769	0.5766
GO:0007219_Notch_signaling_pathway	10	111	1352	15891	MDK;TGFBR2;DTX2;TP63;CHAC1;HES7;BMP2;CDH6;NOTCH2NLA;FOXA1	0.4798	0.579
GO:0030097_hemopoiesis	5	53	1352	15891	RUNX2;CD164;ASXL1;SGPL1;FUT10	0.4816	0.579
GO:1901215_negative_regulation_of_neuron_death	5	53	1352	15891	PPARA;CD200;AP2B1;IKBKG;CREB1	0.4816	0.579
GO:1902476_chloride_transmembrane_transport	8	88	1352	15891	CLCN5;SLC12A6;GLRA3;GLRA2;APOL1;SLC1A1;GABRQ;TTYH3	0.4831	0.5797
GO:0071333_cellular_response_to_glucose_stimulus	6	65	1352	15891	PAX2;IGF1R;ZBTB20;SRF;PCK1;SOX4	0.487	0.5833
GO:1900034_regulation_of_cellular_response_to_heat	7	77	1352	15891	POM121C;MAPT;NUP62;CAMK2G;HSP90AB1;FKBP4;MAPK1	0.4913	0.5874
GO:0007188_adenylate_cyclase-modulating_G_protein-coupled_receptor_signaling_pathway	5	54	1352	15891	GNAS;GNAI2;FPR1;WASF2;GNA12	0.4969	0.5919
GO:0045600_positive_regulation_of_fat_cell_differentiation	5	54	1352	15891	ZNF385A;BMP2;CREB1;CARM1;ZFP36	0.4969	0.5919
GO:0032092_positive_regulation_of_protein_binding	6	66	1352	15891	FKBP1A;EPB41;CAV1;BMP2;HSP90AB1;PLXND1	0.5007	0.5942
GO:0035725_sodium_ion_transmembrane_transport	6	66	1352	15891	SLC8A1;SLC34A2;SLC24A4;ABCB11;CNNM4;SLC24A3	0.5007	0.5942
GO:0036498_IRE1-mediated_unfolded_protein_response	5	55	1352	15891	HDGF;DDX11;SSR1;SERP1;KLHDC3	0.512	0.6065
GO:0009617_response_to_bacterium	8	91	1352	15891	MACROD2;CFLAR;FKBP5;CAV1;BMP2;IKZF3;FGF19;CCDC80	0.5184	0.6129
GO:0000079_regulation_of_cyclin-dependent_protein_serinethreonine_kinase_activity	5	56	1352	15891	CDKN1A;CCNT1;CCNT2;CCND2;CCND1	0.5269	0.6164
GO:0001558_regulation_of_cell_growth	6	68	1352	15891	RB1;IGFBP5;FAM107A;DDR1;IGFBP4;CLSTN3	0.5279	0.6164
GO:0008380_RNA_splicing	13	151	1352	15891	HNRNPC;NONO;PTBP3;RBM28;AFF2;SRSF2;SCNM1;SON;QKI;DDX39B;ZRANB2;TARDBP;PPP1R9B	0.5258	0.6164
GO:0019722_calcium-mediated_signaling	7	80	1352	15891	SGCD;AVPR1A;GRIN2A;GRIN2B;CALML3;PPP1R9B;TPCN2	0.5289	0.6164
GO:0032869_cellular_response_to_insulin_stimulus	8	92	1352	15891	CFLAR;PKM;AKT2;SP1;WDTC1;PCK1;SLC9A1;PCSK9	0.53	0.6164
GO:0032956_regulation_of_actin_cytoskeleton_organization	6	68	1352	15891	CDC42;FAM107A;RHOA;FSCN1;CRK;TAOK1	0.5279	0.6164
GO:0034599_cellular_response_to_oxidative_stress	8	92	1352	15891	CYBB;SOD2;STAU1;PYCR1;NFE2L1;ERO1A;CYCS;SESN2	0.53	0.6164
GO:0060395_SMAD_protein_signal_transduction	5	56	1352	15891	SMAD2;BMP2;SMAD4;LNPEP;GDF11	0.5269	0.6164
GO:1902036_regulation_of_hematopoietic_stem_cell_differentiation	6	68	1352	15891	LDB1;EIF2AK2;PSME3;PSMD11;PSMD3;SETD1A	0.5279	0.6164
GO:0006879_cellular_iron_ion_homeostasis	5	57	1352	15891	FXN;TFRC;ATP6V1A;HMOX1;SMAD4	0.5416	0.6265
GO:0008584_male_gonad_development	8	93	1352	15891	ESR1;FANCA;BCL2;CSDE1;TGFBR1;BCL2L1;BCL2L11;RNF38	0.5415	0.6265
GO:0090305_nucleic_acid_phosphodiester_bond_hydrolysis	6	69	1352	15891	ZC3H12B;ANKLE1;FEN1;RAD50;G3BP1;REXO1	0.5413	0.6265
GO:0051056_regulation_of_small_GTPase_mediated_signal_transduction	12	141	1352	15891	CDC42;VAV2;SRGAP2;ARHGDIA;AKAP13;ARHGAP12;RHOA;RAC3;SRGAP1;GDI1;RAC1;RALGAPA2	0.5432	0.6272
GO:0007275_multicellular_organism_development	37	439	1352	15891	TPI1;VDR;TP53;IGF2;GRIN2B;RARA;PPARA;MINK1;TESMIN;CASZ1;LDB1;ELF3;SPRY4;AGFG1;CD164;THRA;MCL1;EDA2R;DDX11;PAX5;SLC2A14;SPATA6;SRF;HMGB3;ERC1;PHC3;ARIH2;WNT9B;ZNF875;PHC2;DPPA4;ZMYM4;HOXA1;DCAF7;ANGPTL2;MNT;PAQR7	0.547	0.6305
GO:0006412_translation	15	180	1352	15891	RPL35A;RPL37A;RPL22L1;EIF2AK2;HBS1L;AGO2;MRRF;RPL13A;CPEB4;SARS1;EGFR;MRPL35;EIF4EBP2;MRPS16;RSL24D1	0.5694	0.6515
GO:0016241_regulation_of_macroautophagy	6	71	1352	15891	CAPNS1;CAPN1;SLC38A9;ATP6V1A;ATP6V0E1;VPS26B	0.5674	0.6515
GO:0042102_positive_regulation_of_T_cell_proliferation	5	59	1352	15891	CD276;TFRC;CD1D;TRAF6;TNFRSF13C	0.5703	0.6515
GO:0051259_protein_complex_oligomerization	6	71	1352	15891	GJB1;SLC6A4;MAPT;CAMK2G;SLC9A1;TMED10	0.5674	0.6515
GO:0097190_apoptotic_signaling_pathway	5	59	1352	15891	CAV1;BAK1;CASP10;SENP1;SGPL1	0.5703	0.6515
GO:0006413_translational_initiation	11	132	1352	15891	RPL35A;RPL37A;EIF4G2;AGO2;DHX33;EIF1AD;EIF3L;RPL13A;LARP1;EIF1;EIF4H	0.5714	0.6516
GO:0035023_regulation_of_Rho_protein_signal_transduction	7	84	1352	15891	FARP1;CDC42SE1;VAV2;KANK2;ARHGDIA;PLEKHG3;ARHGEF39	0.5774	0.6573
GO:0045665_negative_regulation_of_neuron_differentiation	5	60	1352	15891	SLC6A4;CTDSP1;DDX6;SIX3;GDF11	0.5843	0.6639
GO:0016042_lipid_catabolic_process	7	85	1352	15891	PLCXD3;BSCL2;NCEH1;TBL1XR1;RAB7A;PLA2G12A;PLCD3	0.5891	0.6682
GO:0006816_calcium_ion_transport	6	73	1352	15891	VDR;CACNA1B;CAV1;CACNG7;PRKCB;CACNG8	0.5929	0.6713
GO:0060041_retina_development_in_camera-type_eye	5	61	1352	15891	PDE6B;RORB;NECTIN1;TTLL5;MFRP	0.598	0.6759
GO:0046718_viral_entry_into_host_cell	7	86	1352	15891	TFRC;SLC1A5;SCARB2;TYRO3;EGFR;NECTIN1;CLDN1	0.6006	0.6777
GO:0001889_liver_development	6	74	1352	15891	RARA;RPGRIP1L;PKM;ALDH1A2;DDX39B;PCSK9	0.6053	0.6818
GO:0008217_regulation_of_blood_pressure	5	62	1352	15891	SOD2;ATP1A2;CACNA1B;PTGS1;HMOX1	0.6115	0.6863
GO:0051898_negative_regulation_of_protein_kinase_B_signaling	5	62	1352	15891	PLEKHA1;ARRB2;RAPGEF1;PHLDA3;PHLPP1	0.6115	0.6863
GO:0002479_antigen_processing_and_presentation_of_exogenous_peptide_antigen_via_MHC_class_I,_TAP-dependent	6	75	1352	15891	CYBB;IKBKG;PSME3;PSMD11;PSMD3;SNAP23	0.6175	0.6907
GO:0032496_response_to_lipopolysaccharide	11	137	1352	15891	NOS1;FOXP1;TIRAP;ADM;OTUD5;CASP9;TNFRSF11A;PCK1;HNRNPA0;GNG12;CLDN1	0.6175	0.6907
GO:0006325_chromatin_organization	12	150	1352	15891	BRWD1;PHF19;PHF21A;BUD23;CBX6;SETD7;ZBTB7A;H3C10;HNRNPU;PADI1;NUCKS1;PHF13	0.6235	0.6916
GO:0010977_negative_regulation_of_neuron_projection_development	5	63	1352	15891	ITM2C;PAQR3;MDM2;FKBP4;PTPN9	0.6248	0.6916
GO:0022617_extracellular_matrix_disassembly	5	63	1352	15891	CD44;CAPNS1;CAPN1;KLK4;LAMC1	0.6248	0.6916
GO:0032259_methylation	5	63	1352	15891	MAT1A;LRTOMT;CARNMT1;MAT2A;SMYD5	0.6248	0.6916
GO:0034765_regulation_of_ion_transmembrane_transport	9	113	1352	15891	CYBB;CACNA1B;KCNJ5;KCNQ5;KCND3;KCNJ10;KCNK6;KCNK10;TPCN2	0.6242	0.6916
GO:0051965_positive_regulation_of_synapse_assembly	5	63	1352	15891	ADGRL1;BHLHB9;BDNF;EPHB2;CLSTN3	0.6248	0.6916
GO:0070126_mitochondrial_translational_termination	7	89	1352	15891	MRRF;MRPS27;MRPL35;MRPS16;MRPS23;MRPS10;MRPL17	0.6342	0.7008
GO:0006302_double-strand_break_repair	5	64	1352	15891	TP53;MTA1;MRE11;FEN1;RAD50	0.6377	0.7034
GO:0006486_protein_glycosylation	7	90	1352	15891	EXT1;ALG10B;ST3GAL5;GOLGA2;B4GALT5;SERP1;FUT10	0.6451	0.7104
GO:0050900_leukocyte_migration	15	190	1352	15891	CD44;SIRPA;SLC16A3;LYN;SLC16A1;CAV1;PPIA;PPIL2;B4GALT1;GRB2;ITGA3;MSN;SDC4;SLC7A5;YES1	0.6471	0.7114
GO:0000381_regulation_of_alternative_mRNA_splicing,_via_spliceosome	5	65	1352	15891	CELF1;SRSF10;SRSF2;ZBTB7A;HNRNPU	0.6504	0.7126
GO:0050896_response_to_stimulus	5	65	1352	15891	OPA3;CLDN19;SLC24A4;CNNM4;LRIT3	0.6504	0.7126
GO:0008544_epidermis_development	6	78	1352	15891	PPARA;ELF3;EDA2R;POU2F3;EMP1;EDAR	0.6528	0.7131
GO:0071805_potassium_ion_transmembrane_transport	9	116	1352	15891	LRRC55;KCNQ5;SNAP25;SLC24A4;KCND3;SLC9A1;KCNK6;SLC24A3;KCNK10	0.6531	0.7131
GO:0030198_extracellular_matrix_organization	18	229	1352	15891	SERPINE1;CD44;ELF3;ATXN1L;APBB2;DDR1;MFAP5;CDH1;SH3PXD2A;B4GALT1;ERO1A;COL9A2;ITGA3;LAMC1;PDGFB;SERPINB5;SERAC1;CCDC80	0.6605	0.7199
GO:0050728_negative_regulation_of_inflammatory_response	9	117	1352	15891	RB1;PPARA;SIRPA;ETS1;TYRO3;CDH5;RORA;FEM1A;TNFAIP8L2	0.6624	0.7208
GO:0071346_cellular_response_to_interferon-gamma	7	94	1352	15891	SIRPA;KIF16B;RPL13A;CCL11;CCL22;CLDN1;VPS26B	0.6865	0.7457
GO:0009653_anatomical_structure_morphogenesis	8	108	1352	15891	CPM;PTBP3;NFE2L1;HOXB5;FOXA1;HOXA1;RAC1;PHLDA3	0.6969	0.7545
GO:0097711_ciliary_basal_body-plasma_membrane_docking	7	95	1352	15891	RPGRIP1L;CLASP1;TCTN2;CCP110;CEP43;CEP97;CEP89	0.6963	0.7545
GO:0045732_positive_regulation_of_protein_catabolic_process	5	69	1352	15891	RNF41;OAZ1;APC2;CSNK2A1;RAB7A	0.6982	0.7546
GO:0006919_activation_of_cysteine-type_endopeptidase_activity_involved_in_apoptotic_process	6	83	1352	15891	MAPT;BBC3;TNFSF15;CASP10;SENP1;BCL2L13	0.7069	0.7627
GO:0022900_electron_transport_chain	5	70	1352	15891	CYBB;ASPH;STEAP4;PTGES2;LOXL2	0.7094	0.7642
GO:0061418_regulation_of_transcription_from_RNA_polymerase_II_promoter_in_response_to_hypoxia	5	71	1352	15891	ELOC;PSME3;PSMD11;PSMD3;HIF1AN	0.7203	0.7746
GO:0006979_response_to_oxidative_stress	7	99	1352	15891	PTGS1;OXR1;BTG1;HMOX1;STC2;ATOX1;VNN1	0.7336	0.7876
GO:0034220_ion_transmembrane_transport	19	254	1352	15891	CLCN5;CYBB;ATP1A2;GRIK3;TSC22D3;ABCC5;GLRA3;GJC1;GLRA2;STOML3;ASPH;LASP1;ABCG8;ATP6V1A;ATP6V0E1;ABCA12;GABRQ;TTYH3;TPCN2	0.7367	0.7896
GO:0002223_stimulatory_C-type_lectin_receptor_signaling_pathway	8	113	1352	15891	IKBKG;LYN;BTRC;PSME3;PSMD11;PSMD3;TRAF6;TAB1	0.7404	0.7918
GO:0006283_transcription-coupled_nucleotide-excision_repair	5	73	1352	15891	ISY1;COPS7B;POLR2F;POLR2D;GTF2H5	0.7412	0.7918
GO:0070125_mitochondrial_translational_elongation	6	88	1352	15891	MRPS27;MRPL35;MRPS16;MRPS23;MRPS10;MRPL17	0.755	0.8052
GO:0007601_visual_perception	15	208	1352	15891	PAX2;PDE6B;ABLIM1;OPA3;GJC1;CLDN19;POU6F2;CABP4;RORB;KCNJ10;SIX3;SIX6;CNNM4;MFRP;LRIT3	0.7659	0.8154
GO:0043547_positive_regulation_of_GTPase_activity	24	324	1352	15891	AGAP1;USP6NL;RGP1;AGFG1;SEMA4D;MAPRE2;SRGAP2;ARHGDIA;LIMS1;TBC1D24;RGS6;ASAP1;ARHGAP12;GAPVD1;TBC1D19;RAPGEF1;EVI5;STXBP5L;SRGAP1;GDI1;CCL11;CCL22;LLGL1;SNX9	0.7699	0.8175
GO:0045454_cell_redox_homeostasis	5	76	1352	15891	CYBB;NOS1;NXN;PTGES2;ERO1A	0.7704	0.8175
GO:0060271_cilium_assembly	13	183	1352	15891	ABLIM1;SEPTIN2;CDC14B;TMEM231;UNC119B;TTC39C;TCTN2;KIAA0586;ASAP1;KIF3A;SNAP29;EHD3;CEP89	0.7717	0.8175
GO:0071356_cellular_response_to_tumor_necrosis_factor	9	131	1352	15891	OCLN;PCK1;MAPK1;RORA;CCL11;CCL22;ZFP36;KLF2;CLDN1	0.7764	0.8212
GO:0007229_integrin-mediated_signaling_pathway	6	91	1352	15891	PLP1;CDC42;RCC2;SEMA7A;ITGA3;PTK2B	0.7809	0.8246
GO:0007409_axonogenesis	5	78	1352	15891	PAX2;BCL2;STMN1;CREB1;LLGL1	0.7884	0.8291
GO:0016525_negative_regulation_of_angiogenesis	8	119	1352	15891	CTNNB1;MECP2;SEMA3E;SARS1;EFNA3;SYNJ2BP;FOXJ2;SPRED1	0.7866	0.8291
GO:0035278_miRNA_mediated_inhibition_of_translation	6	92	1352	15891	TNRC6B;TRIM71;TNRC6C;AGO2;TNRC6A;ZFP36	0.7891	0.8291
GO:0007018_microtubule-based_movement	5	80	1352	15891	KLC2;KIF16B;KIF6;KIF3A;KIF3B	0.8053	0.842
GO:0016236_macroautophagy	6	94	1352	15891	CSNK2A1;GABARAPL1;GABARAP;MTMR3;MAP1LC3B;VPS37B	0.8047	0.842
GO:0031146_SCF-dependent_proteasomal_ubiquitin-dependent_protein_catabolic_process	6	94	1352	15891	FBXO44;BTRC;PSME3;PSMD11;FBXL18;PSMD3	0.8047	0.842
GO:0007267_cell-cell_signaling	15	216	1352	15891	GJB1;IAPP;SSTR3;MAPT;BMP2;CCN4;TNFRSF11A;WNT9B;FGF14;GRB2;IHH;CCL22;EFNA3;LNPEP;NUDT3	0.8089	0.8444
GO:0007204_positive_regulation_of_cytosolic_calcium_ion_concentration	10	150	1352	15891	ESR1;IAPP;AVPR1A;ADM;ABL2;BCAP31;FPR1;GLP1R;LRP6;PTK2B	0.8123	0.8466
GO:0007605_sensory_perception_of_sound	9	137	1352	15891	TFAP2A;PSAP;ROR1;LRTOMT;FGFR1;USH1G;LRIG2;USP53;HOXA1	0.8158	0.8489
GO:0007264_small_GTPase_mediated_signal_transduction	5	83	1352	15891	RAP1B;RGS19;VAV2;ARFIP2;HMOX1	0.8286	0.8608
GO:0007626_locomotory_behavior	5	84	1352	15891	ALDH1A3;CACNA1B;ZNF385A;SNAP25;UBA6	0.8358	0.8655
GO:0032088_negative_regulation_of_NF-kappaB_transcription_factor_activity	5	84	1352	15891	CD200;CYLD;COMMD7;ARRB2;PIAS4	0.8358	0.8655
GO:0007155_cell_adhesion	33	458	1352	15891	ENG;CD44;PODXL;SIRPA;AJAP1;CTNND1;CTNNB1;SPON2;SSPN;ABL2;SEMA4D;CD164;SPECC1L;PPFIBP1;DDR1;CCN4;PTK7;AOC3;CD226;LSAMP;ADAM22;TYRO3;JCAD;CDH6;B4GALT1;LAMC1;LOXL2;NECTIN1;CCL11;VCL;LGALS3BP;RAC1;CNTNAP2	0.8408	0.8692
GO:0050853_B_cell_receptor_signaling_pathway	6	103	1352	15891	BCL2;PLEKHA1;LYN;NFATC2;PRKCB;MAPK1	0.864	0.8918
GO:0071222_cellular_response_to_lipopolysaccharide	10	164	1352	15891	SERPINE1;RARA;TFPI;SIRPA;SPON2;RHOA;PABPN1;ZFP36;TRAF6;LDOC1	0.8819	0.9088
GO:0006935_chemotaxis	7	122	1352	15891	PTAFR;PLAUR;FPR1;FOSL1;MAPK1;CCL11;CCL22	0.8864	0.912
GO:0006898_receptor-mediated_endocytosis	9	154	1352	15891	FOLR1;TGFBR2;APOL1;SCARB2;SNX17;AP1S1;LMBR1L;HSP90B1;SNX9	0.8986	0.923
GO:0006954_inflammatory_response	24	366	1352	15891	CIITA;CYBB;PLP1;CD44;PTAFR;PTGS1;TIRAP;IKBKG;ELF3;ADM;SEMA7A;FPR1;BMP2;AOC3;TSPAN2;MAP2K3;NFE2L1;IGFBP4;CCL11;CCL22;TLR5;VNN1;HNRNPA0;RAC1	0.9109	0.9342
GO:0050852_T_cell_receptor_signaling_pathway	10	174	1352	15891	CD276;IKBKG;WNK1;BTRC;PSME3;PSMD11;ICOSLG;MAPK1;PSMD3;TRAF6	0.9173	0.9392
GO:0000184_nuclear-transcribed_mRNA_catabolic_process,_nonsense-mediated_decay	6	117	1352	15891	RPL35A;RPL37A;CTIF;PPP2R2A;RPL13A;SMG1	0.9261	0.9408
GO:0006364_rRNA_processing	8	146	1352	15891	RPL35A;SNU13;C1D;EXOSC2;WDR3;RRP7A;RRP15;GTF2H5	0.9217	0.9408
GO:0007166_cell_surface_receptor_signaling_pathway	12	206	1352	15891	IFNAR2;PRLR;ADGRL1;TIRAP;KLRD1;ADCYAP1R1;NUP62;CASP10;EGFR;GLP1R;PTK2B;GPR182	0.926	0.9408
GO:0042391_regulation_of_membrane_potential	5	101	1352	15891	GRIK3;GLRA3;GLRA2;RIMS4;GABRQ	0.9248	0.9408
GO:1902600_proton_transmembrane_transport	6	117	1352	15891	CLCN5;ATP1A2;ATP6V1A;SLC9A1;ATP6V0E1;COX6C	0.9261	0.9408
GO:0019083_viral_transcription	5	109	1352	15891	RPL35A;RPL37A;POM121C;NUP62;RPL13A	0.9494	0.9629
GO:0006334_nucleosome_assembly	5	112	1352	15891	BRD2;SET;H3C10;SMARCA5;TSPYL4	0.9565	0.9686
GO:0050776_regulation_of_immune_response	11	212	1352	15891	MICA;FKBP1A;CD200;CD276;KLRD1;CD99;NCR3LG1;RAET1E;ICOSLG;CD226;CD1D	0.9658	0.9764
GO:0045087_innate_immune_response	29	474	1352	15891	CYBB;APOBEC3F;USP14;TIRAP;CRCP;CYLD;IKBKG;OTUD4;LYN;IRAK4;KLRD1;SPON2;EIF2AK2;APOL1;NONO;MATR3;C1RL;HMGB3;CD1D;TLR5;VNN1;TRIM25;G3BP1;CAPZA1;CAPZA2;G3BP2;TNFAIP8L2;ZCCHC3;TRIM59	0.9682	0.9773
GO:0010951_negative_regulation_of_endopeptidase_activity	6	141	1352	15891	SERPINE1;TFPI;USP14;SERPINH1;SERPINB5;UBE2Z	0.9766	0.9843
GO:0007156_homophilic_cell_adhesion_via_plasma_membrane_adhesion_molecules	7	167	1352	15891	SDK1;CDH1;CDH6;CDH5;NECTIN1;CLSTN3;EMB	0.9851	0.9913
GO:0007417_central_nervous_system_development	5	141	1352	15891	POU6F2;ELP3;ADAM22;ACVR1B;NCKAP1	0.9908	0.9955
GO:0002250_adaptive_immune_response	8	334	1352	15891	LYN;TNFRSF11A;ICOSLG;HLA-DOA;PRKCB;PTK2B;OTUD7B;TNFRSF13C	1	1
GO:0006508_proteolysis	16	431	1352	15891	ACY1;CAPNS1;CFLAR;CAPN1;CASP10;CASP9;SENP1;TMPRSS5;PGPEP1;KLK4;TMEM59;ADAM22;KY;LNPEP;BACE2;METAP1	0.9999	1
GO:0006955_immune_response	18	420	1352	15891	CIITA;MICA;IGF1R;OPRD1;PTAFR;CD276;IKBKG;SEMA4D;CD164;ETS1;SEMA7A;TNFSF15;RAET1E;CD1D;NECTIN1;CCL22;SP2;BMPR1A	0.9994	1
hsa04928_Parathyroid_hormone_synthesis,_secretion_and_action	26	106	724	8019	VDR;CDKN1A;GNAS;BCL2;PDE4C;CREB5;RUNX2;ADCY9;ATF6B;GNAI2;FGFR1;SLC34A2;SP1;ARRB2;RXRB;AKAP13;MEF2D;GNA12;RXRA;RHOA;CREB1;EGFR;LRP6;PRKCB;MAPK1;SOST	0	0
hsa05160_Hepatitis_C	33	155	724	8019	RB1;CDKN1A;TP53;IFNAR2;PPARA;CTNNB1;IKBKG;PIK3R3;CLDN19;CFLAR;EIF2AK2;YWHAZ;PPP2R1B;PPP2R2A;EGF;BAK1;OCLN;CASP9;AKT2;E2F3;PSME3;CDK2;RXRA;EGFR;GRB2;MAPK1;YWHAB;TRAF6;E2F1;OAS3;CYCS;CLDN1;CCND1	0	0
hsa05161_Hepatitis_B	34	162	724	8019	RB1;CDKN1A;TP53;BCL2;CREB5;TGFBR2;TIRAP;IKBKG;PIK3R3;IRAK4;TGFBR1;YWHAZ;NFATC2;ATF6B;STAT6;CASP10;CASP9;AKT2;E2F3;MAP2K4;CDK2;MAP2K7;MAP2K3;CREB1;GRB2;PRKCB;MAPK1;YWHAB;PTK2B;TRAF6;E2F1;SMAD4;TAB1;CYCS	0	0
hsa05210_Colorectal_cancer	24	86	724	8019	CDKN1A;TP53;BCL2;SMAD2;TGFBR2;CTNNB1;PIK3R3;BBC3;TGFBR1;EGF;BAK1;BCL2L11;CASP9;AKT2;RHOA;RAC3;EGFR;APC2;GRB2;MAPK1;SMAD4;RAC1;CYCS;CCND1	0	0
hsa05212_Pancreatic_cancer	23	76	724	8019	RB1;CDKN1A;TP53;SMAD2;TGFBR2;CDC42;IKBKG;PIK3R3;TGFBR1;RAD51;EGF;BAK1;BCL2L1;CASP9;AKT2;E2F3;RAC3;EGFR;MAPK1;E2F1;SMAD4;RAC1;CCND1	0	0
hsa05215_Prostate_cancer	25	97	724	8019	RB1;CDKN1A;TP53;BCL2;IGF1R;CREB5;CTNNB1;IKBKG;PIK3R3;MDM2;FGFR1;EGF;CASP9;AKT2;E2F3;HSP90AB1;CDK2;CREB1;EGFR;GRB2;PDGFB;MAPK1;HSP90B1;E2F1;CCND1	0	0
hsa04010_MAPK_signaling_pathway	50	295	724	8019	TP53;IGF2;CACNA1B;CACNB1;CACNG1;IGF1R;PPP3R1;RPS6KA2;RAP1B;TGFBR2;CDC42;IKBKG;IRAK4;MAPT;TGFBR1;BDNF;STMN1;FLT1;FGFR1;EGF;AKT2;ARRB2;MAP2K4;GNA12;CDC25B;SRF;MAP2K7;RAC3;MAP2K3;DUSP9;EGFR;CACNG5;MAP3K2;CACNG7;DUSP6;GRB2;PDGFB;PRKCB;MAPK1;DUSP8;TRAF6;EFNA3;FGF19;CRK;TAB1;RAC1;GNG12;TAOK1;PPM1A;CACNG8	0.0001	0.0022
hsa04520_Adherens_junction	19	71	724	8019	IGF1R;TGFBR2;CDC42;CTNND1;CTNNB1;TGFBR1;FGFR1;WASF2;RHOA;RAC3;CDH1;EGFR;CSNK2A1;MAPK1;NECTIN1;VCL;SMAD4;YES1;RAC1	0.0001	0.0022
hsa05200_Pathways_in_cancer	79	531	724	8019	ESR1;MITF;RB1;CDKN1A;IFNGR1;GNAS;TP53;IGF2;BCL2;IFNAR2;IGF1R;RARA;SMAD2;TGFBR2;TRAF5;CDC42;TPM3;CTNNB1;IKBKG;PIK3R3;ADCY9;BBC3;TGFBR1;ETS1;MDM2;RAD51;GNAI2;XIAP;FGFR1;NCOA3;STAT6;EGF;BAK1;BCL2L1;GSTO2;RUNX1T1;BMP2;BCL2L11;CAMK2G;ELOC;CASP9;AKT2;E2F3;SP1;RXRB;HSP90AB1;GNA12;CDK2;RXRA;RHOA;RAC3;CDH1;WNT9B;CALM3;EGFR;APC2;CCND2;GRB2;HMOX1;ITGA3;LAMC1;LRP6;PDGFB;PRKCB;MAPK1;HSP90B1;FZD7;TRAF6;FGF19;C…	0.0001	0.0022
hsa05214_Glioma	20	75	724	8019	RB1;CDKN1A;TP53;IGF1R;PIK3R3;MDM2;EGF;BAK1;CAMK2G;AKT2;E2F3;CALM3;EGFR;GRB2;PDGFB;PRKCB;MAPK1;CALML3;E2F1;CCND1	0.0001	0.0022
hsa04115_p53_signaling_pathway	19	72	724	8019	CDKN1A;TP53;SERPINE1;BCL2;STEAP3;BBC3;MDM2;BCL2L1;SESN1;MDM4;CASP9;SESN3;CDK2;ZMAT3;CCND2;SERPINB5;CYCS;SESN2;CCND1	0.0002	0.0032
hsa05218_Melanoma	19	72	724	8019	MITF;RB1;CDKN1A;TP53;IGF1R;PIK3R3;MDM2;FGFR1;EGF;BAK1;AKT2;E2F3;CDH1;EGFR;PDGFB;MAPK1;FGF19;E2F1;CCND1	0.0002	0.0032
hsa05222_Small_cell_lung_cancer	22	92	724	8019	RB1;CDKN1A;TP53;BCL2;TRAF5;IKBKG;PIK3R3;XIAP;BAK1;BCL2L1;CASP9;AKT2;E2F3;RXRB;CDK2;RXRA;ITGA3;LAMC1;TRAF6;E2F1;CYCS;CCND1	0.0002	0.0032
hsa05226_Gastric_cancer	30	149	724	8019	RB1;CDKN1A;TP53;BCL2;SMAD2;TGFBR2;CTNNB1;PIK3R3;TGFBR1;EGF;BAK1;AKT2;E2F3;CDX2;RXRB;CDK2;RXRA;CDH1;WNT9B;EGFR;APC2;GRB2;LRP6;MAPK1;FZD7;FGF19;E2F1;SMAD4;CCND1;WNT7B	0.0002	0.0032
hsa05163_Human_cytomegalovirus_infection	39	225	724	8019	RB1;CDKN1A;GNAS;TP53;PPP3R1;CREB5;TRAF5;CTNNB1;IKBKG;PIK3R3;ADCY9;NFATC2;ATF6B;MDM2;GNAI2;BAK1;CASP9;AKT2;E2F3;SP1;AKAP13;GNA12;RHOA;RAC3;CREB1;CALM3;EGFR;GRB2;PRKCB;MAPK1;EIF4EBP1;PTK2B;CALML3;CRK;E2F1;RAC1;GNG12;CYCS;CCND1	0.0004	0.0056
hsa05223_Non-small_cell_lung_cancer	17	66	724	8019	RB1;CDKN1A;TP53;PIK3R3;EGF;BAK1;CASP9;AKT2;E2F3;RXRB;RXRA;EGFR;GRB2;PRKCB;MAPK1;E2F1;CCND1	0.0004	0.0056
hsa05220_Chronic_myeloid_leukemia	18	76	724	8019	RB1;CDKN1A;TP53;TGFBR2;IKBKG;PIK3R3;TGFBR1;MDM2;BAK1;BCL2L1;AKT2;E2F3;GRB2;MAPK1;CRK;E2F1;SMAD4;CCND1	0.0007	0.0092
hsa01522_Endocrine_resistance	21	98	724	8019	ESR1;RB1;CDKN1A;GNAS;TP53;BCL2;IGF1R;PIK3R3;ADCY9;MDM2;NCOA3;AKT2;E2F3;SP1;EGFR;CARM1;GRB2;MAPK1;ABCB11;E2F1;CCND1	0.0008	0.0094
hsa04015_Rap1_signaling_pathway	36	210	724	8019	GNAS;ADORA2B;GRIN2A;GRIN2B;IGF1R;ENAH;RAP1B;CDC42;CTNND1;CTNNB1;PIK3R3;ADCY9;VAV2;MAGI3;FLT1;GNAI2;FGFR1;EGF;FPR1;AKT2;RAPGEF1;RHOA;RAC3;MAP2K3;CDH1;CALM3;EGFR;PDGFB;PRKCB;MAPK1;VASP;EFNA3;FGF19;CALML3;CRK;RAC1	0.0008	0.0094
hsa04218_Cellular_senescence	29	160	724	8019	RB1;CDKN1A;TP53;SERPINE1;PPP3R1;SMAD2;TGFBR2;PIK3R3;TGFBR1;NFATC2;ETS1;MDM2;CAPN1;AKT2;E2F3;FOXM1;BTRC;MYBL2;CDK2;MAP2K3;CALM3;MRE11;CCND2;MAPK1;EIF4EBP1;CALML3;E2F1;RAD50;CCND1	0.0011	0.0123
hsa05169_Epstein-Barr_virus_infection	34	201	724	8019	RB1;CDKN1A;TP53;CD44;BCL2;IFNAR2;TRAF5;IKBKG;LYN;PIK3R3;IRAK4;EIF2AK2;MDM2;BAK1;BCL2L11;CASP9;AKT2;E2F3;PSMD11;MAP2K4;RBPJL;CDK2;MAP2K7;MAP2K3;CCND2;HLA-DOA;PSMD3;TRAF6;E2F1;TAB1;OAS3;RAC1;CYCS;CCND1	0.0013	0.0132
hsa05418_Fluid_shear_stress_and_atherosclerosis	26	139	724	8019	TP53;BCL2;SUMO1;CTNNB1;IKBKG;ACVR2B;PIK3R3;CAV1;GSTO2;AKT2;HSP90AB1;MAP2K4;MAP2K7;RHOA;RAC3;CALM3;CDH5;HMOX1;PDGFB;SDC4;HSP90B1;BMPR1A;CALML3;RAC1;PIAS4;KLF2	0.0013	0.0132
hsa05167_Kaposi_sarcoma-associated_herpesvirus_infection	32	186	724	8019	MICA;RB1;CDKN1A;IFNGR1;TP53;IFNAR2;PPP3R1;CTNNB1;IKBKG;LYN;PIK3R3;EIF2AK2;NFATC2;BAK1;CASP9;AKT2;E2F3;MAP2K4;MAP2K7;CREB1;CALM3;GABARAPL1;PDGFB;MAPK1;ZFP36;CALML3;E2F1;RAC1;GABARAP;GNG12;CYCS;CCND1	0.0014	0.0136
hsa04064_NF-kappa_B_signaling_pathway	21	104	724	8019	BCL2;TRAF5;TIRAP;CYLD;IKBKG;LYN;IRAK4;CFLAR;XIAP;BCL2L1;EDA2R;TNFRSF11A;ERC1;CSNK2A1;PRKCB;TRAF6;TRIM25;TAB1;PIAS4;EDAR;TNFRSF13C	0.0016	0.0143
hsa04722_Neurotrophin_signaling_pathway	23	119	724	8019	TP53;BCL2;RPS6KA2;RAP1B;CDC42;FRS2;PIK3R3;IRAK4;BDNF;SH2B1;ARHGDIA;CAMK2G;AKT2;MAP2K7;RAPGEF1;RHOA;CALM3;GRB2;MAPK1;TRAF6;CALML3;CRK;RAC1	0.0016	0.0143
hsa05216_Thyroid_cancer	11	37	724	8019	CDKN1A;TP53;TPM3;CTNNB1;BAK1;RXRB;RXRA;CDH1;MAPK1;CCDC6;CCND1	0.0017	0.0146
hsa05225_Hepatocellular_carcinoma	29	168	724	8019	RB1;CDKN1A;TP53;IGF2;IGF1R;SMAD2;TGFBR2;CTNNB1;PIK3R3;TGFBR1;BAK1;BCL2L1;GSTO2;AKT2;E2F3;WNT9B;EGFR;APC2;GRB2;HMOX1;LRP6;PRKCB;MAPK1;SMARCE1;FZD7;E2F1;SMAD4;CCND1;WNT7B	0.0021	0.0174
hsa05213_Endometrial_cancer	14	58	724	8019	CDKN1A;TP53;CTNNB1;PIK3R3;EGF;BAK1;CASP9;AKT2;CDH1;EGFR;APC2;GRB2;MAPK1;CCND1	0.0023	0.0184
hsa05205_Proteoglycans_in_cancer	33	204	724	8019	ESR1;CDKN1A;TP53;CD44;IGF2;IGF1R;SMAD2;PLAUR;CDC42;FRS2;CTNNB1;PIK3R3;VAV2;MDM2;CAV1;FGFR1;CAMK2G;AKT2;NANOG;RHOA;WNT9B;EGFR;GRB2;IHH;MSN;PRKCB;MAPK1;SDC4;SLC9A1;FZD7;RAC1;CCND1;WNT7B	0.0027	0.0209
hsa05219_Bladder_cancer	11	41	724	8019	RB1;CDKN1A;TP53;MDM2;EGF;E2F3;CDH1;EGFR;MAPK1;E2F1;CCND1	0.0032	0.0239
hsa04510_Focal_adhesion	32	199	724	8019	BCL2;IGF1R;RAP1B;CDC42;CTNNB1;PIK3R3;VAV2;PARVG;FLT1;XIAP;CAV1;EGF;AKT2;RAPGEF1;MYLK3;RHOA;RAC3;MYLK;EGFR;CCND2;COL9A2;GRB2;ITGA3;LAMC1;PDGFB;PRKCB;MAPK1;VASP;VCL;CRK;RAC1;CCND1	0.0034	0.0245
hsa05135_Yersinia_infection	22	120	724	8019	RPS6KA2;CDC42;IKBKG;PIK3R3;IRAK4;VAV2;NFATC2;WASF2;LIMK1;AKT2;MAP2K4;MAP2K7;RHOA;RAC3;MAP2K3;MAPK1;PTK2B;TRAF6;CRK;TAB1;RAC1;WIPF2	0.0035	0.0245
hsa04934_Cushing_syndrome	26	155	724	8019	RB1;CDKN1A;GNAS;MC2R;RAP1B;CREB5;PDE11A;CTNNB1;ADCY9;ATF6B;NCEH1;GNAI2;CAMK2G;E2F3;SP1;CDK2;WNT9B;CREB1;EGFR;APC2;MAPK1;KMT2D;FZD7;E2F1;CCND1;WNT7B	0.0047	0.0301
hsa05170_Human_immunodeficiency_virus_1_infection	33	212	724	8019	BCL2;PPP3R1;APOBEC3F;TRAF5;IKBKG;PIK3R3;IRAK4;NFATC2;WEE1;GNAI2;BAK1;BCL2L1;LIMK1;ELOC;CASP9;AKT2;BTRC;AP1S1;MAP2K7;RAC3;MAP2K3;CALM3;PRKCB;MAPK1;PTK2B;TRAF6;CALML3;CRK;CFL1;TAB1;RAC1;GNG12;CYCS	0.0046	0.0301
hsa05224_Breast_cancer	25	147	724	8019	ESR1;RB1;CDKN1A;TP53;IGF1R;CTNNB1;PIK3R3;FGFR1;NCOA3;EGF;BAK1;AKT2;E2F3;SP1;WNT9B;EGFR;APC2;GRB2;LRP6;MAPK1;FZD7;FGF19;E2F1;CCND1;WNT7B	0.0047	0.0301
hsa04110_Cell_cycle	22	124	724	8019	RB1;CDKN1A;TP53;SMAD2;CDC14B;YWHAZ;WEE1;MDM2;TFDP2;ORC4;E2F3;SMC1A;CDC25B;CDK2;CCND2;YWHAB;E2F1;SMAD4;STAG1;MCM5;ORC6;CCND1	0.005	0.0311
hsa04261_Adrenergic_signaling_in_cardiomyocytes	25	149	724	8019	GNAS;BCL2;ATP1A2;CACNB1;CACNG1;CREB5;TPM3;SLC8A1;ADCY9;ATF6B;ATP1B4;GNAI2;PPP2R1B;PPP2R2A;CAMK2G;AKT2;PPP2R5E;CREB1;CALM3;CACNG5;CACNG7;MAPK1;SLC9A1;CALML3;CACNG8	0.0054	0.0327
hsa01524_Platinum_drug_resistance	15	73	724	8019	CDKN1A;TP53;BCL2;PIK3R3;BBC3;MDM2;XIAP;BAK1;BCL2L1;GSTO2;CASP9;AKT2;SLC31A1;MAPK1;CYCS	0.0059	0.0348
hsa04071_Sphingolipid_signaling_pathway	21	119	724	8019	TP53;BCL2;OPRD1;PIK3R3;GNAI2;PPP2R1B;PPP2R2A;AKT2;PPP2R5E;GNA12;CERS1;RHOA;RAC3;SGPP2;PRKCB;MAPK1;SGPL1;S1PR2;ABCC1;RAC1;CERS2	0.0062	0.0356
hsa04670_Leukocyte_transendothelial_migration	20	112	724	8019	CYBB;RAP1B;CDC42;CTNND1;CTNNB1;PIK3R3;CD99;CLDN19;VAV2;GNAI2;OCLN;RHOA;CDH5;MSN;PRKCB;VASP;VCL;PTK2B;RAC1;CLDN1	0.0067	0.0375
hsa05166_Human_T-cell_leukemia_virus_1_infection	33	219	724	8019	RB1;CDKN1A;TP53;PPP3R1;SMAD2;CREB5;CANX;TGFBR2;IKBKG;PIK3R3;ADCY9;TGFBR1;NFATC2;ATF6B;ETS1;XIAP;BCL2L1;AKT2;E2F3;MAP2K4;CDK2;SRF;FOSL1;CREB1;CCND2;HLA-DOA;MAPK1;ZFP36;E2F1;SMAD4;NFYB;TNFRSF13C;CCND1	0.007	0.0382
hsa04371_Apelin_signaling_pathway	23	137	724	8019	SERPINE1;NOS1;SMAD2;NRF1;SLC8A1;ADCY9;TGFBR1;GNAI2;AKT2;MEF2D;MYLK3;CDH1;MYLK;CALM3;GABARAPL1;MAPK1;SLC9A1;CALML3;SMAD4;GABARAP;KLF2;GNG12;CCND1	0.0074	0.0395
hsa04915_Estrogen_signaling_pathway	23	138	724	8019	ESR1;GNAS;BCL2;KCNJ5;RARA;CREB5;PIK3R3;ADCY9;ATF6B;FKBP5;GNAI2;NCOA3;AKT2;SP1;HSP90AB1;CREB1;CALM3;EGFR;FKBP4;GRB2;MAPK1;HSP90B1;CALML3	0.0079	0.0412
hsa04068_FoxO_signaling_pathway	22	131	724	8019	CDKN1A;SOD2;IGF1R;TGFBR2;PIK3R3;TGFBR1;MDM2;EGF;BCL2L11;AKT2;CDK2;SETD7;EGFR;GABARAPL1;CCND2;GRB2;PCK1;MAPK1;SMAD4;GABARAP;KLF2;CCND1	0.0086	0.0428
hsa04151_PI3K-Akt_signaling_pathway	48	354	724	8019	CDKN1A;TP53;IGF2;BCL2;IFNAR2;IGF1R;PRLR;CREB5;IKBKG;PIK3R3;YWHAZ;ATF6B;BDNF;MDM2;FLT1;OSMR;FGFR1;PPP2R1B;PPP2R2A;EGF;BCL2L1;MCL1;BCL2L11;CASP9;AKT2;HSP90AB1;PPP2R5E;CDK2;RXRA;CREB1;EGFR;CCND2;COL9A2;GRB2;ITGA3;LAMC1;PCK1;PDGFB;MAPK1;HSP90B1;YWHAB;EIF4EBP1;EFNA3;FGF19;RAC1;GNG12;CCND1;PHLPP1	0.0085	0.0428
hsa04360_Axon_guidance	28	181	724	8019	PPP3R1;ABLIM1;ENAH;CDC42;PIK3R3;NFATC2;SEMA4D;SEMA7A;GNAI2;SRGAP2;SEMA3E;SEMA6D;SEMA4G;LIMK1;CAMK2G;UNC5B;DPYSL5;SLIT3;EPHB2;RHOA;RAC3;SRGAP1;MAPK1;EFNA3;CFL1;RAC1;SSH3;LRRC4	0.0089	0.0433
hsa04390_Hippo_signaling_pathway	25	157	724	8019	NF2;SERPINE1;SMAD2;TGFBR2;CTNNB1;BBC3;TGFBR1;YWHAZ;PPP2R1B;PPP2R2A;SMAD7;BMP2;MOB1B;BTRC;CDH1;WNT9B;APC2;CCND2;YWHAB;FZD7;LLGL1;BMPR1A;SMAD4;CCND1;WNT7B	0.0095	0.0453
hsa04141_Protein_processing_in_endoplasmic_reticulum	26	166	724	8019	BCL2;HERPUD1;CANX;SAR1B;ATXN3;EIF2AK2;ATF6B;BCAP31;SAR1A;BAK1;CAPN1;NSFL1C;MARCHF6;HSP90AB1;STT3A;SSR1;MAP2K7;UBE2D3;DERL2;HSPA4L;NPLOC4;ERO1A;HSP90B1;UBE2G1;CKAP4;UGGT1	0.0099	0.0462
hsa04340_Hedgehog_signaling_pathway	11	50	724	8019	BCL2;SPOPL;MGRN1;BTRC;ARRB2;KIF3A;EVC;CSNK1G1;CCND2;IHH;CCND1	0.0112	0.0502
hsa05131_Shigellosis	34	236	724	8019	TP53;CD44;BCL2;CAPNS1;SEPTIN2;UBE2V1;TRAF5;CDC42;SEPTIN8;IKBKG;SEPTIN9;PIK3R3;MDM2;BCL2L1;CAPN1;WASF2;AKT2;BTRC;UBE2D3;RHOA;EGFR;GABARAPL1;MAPK1;TLR5;VCL;H3C10;TRAF6;CRK;TAB1;RAC1;CBX3;GABARAP;CYCS;PLCD3	0.011	0.0502
hsa04310_Wnt_signaling_pathway	25	160	724	8019	TP53;PPP3R1;ROR1;CTNNB1;NFATC2;CAMK2G;CCN4;BTRC;FOSL1;RHOA;RAC3;WNT9B;TBL1XR1;APC2;CSNK2A1;CCND2;LRP6;PRKCB;FZD7;SMAD4;RAC1;SENP2;SOST;CCND1;WNT7B	0.0116	0.0509
hsa04380_Osteoclast_differentiation	21	128	724	8019	MITF;IFNGR1;IFNAR2;PPP3R1;TGFBR2;SIRPA;CYLD;IKBKG;PIK3R3;TGFBR1;NFATC2;AKT2;TNFRSF11A;MAP2K7;FOSL1;CREB1;GRB2;MAPK1;TRAF6;TAB1;RAC1	0.0124	0.0534
hsa04215_Apoptosis	8	32	724	8019	BCL2;BBC3;XIAP;BAK1;BCL2L1;BCL2L11;CASP9;CYCS	0.0157	0.0664
hsa04728_Dopaminergic_synapse	21	132	724	8019	GNAS;CACNA1B;GRIN2A;GRIN2B;KCNJ5;CREB5;ATF6B;LRTOMT;GNAI2;PPP2R1B;PPP2R2A;CAMK2G;AKT2;ARRB2;CLOCK;PPP2R5E;CREB1;CALM3;PRKCB;CALML3;GNG12	0.0163	0.0676
hsa04971_Gastric_acid_secretion	14	76	724	8019	GNAS;ATP1A2;ADCY9;ATP1B4;GNAI2;CAMK2G;MYLK3;MYLK;CALM3;KCNJ10;PRKCB;SLC9A1;CALML3;KCNK10	0.0166	0.0676
hsa04012_ErbB_signaling_pathway	15	85	724	8019	CDKN1A;PIK3R3;ABL2;EGF;CAMK2G;AKT2;MAP2K4;MAP2K7;EGFR;GRB2;PRKCB;MAPK1;EIF4EBP1;CRK;NRG4	0.0185	0.0706
hsa04066_HIF-1_signaling_pathway	18	109	724	8019	CDKN1A;CYBB;IFNGR1;SERPINE1;BCL2;IGF1R;PIK3R3;TFRC;FLT1;EGF;CAMK2G;ELOC;AKT2;EGFR;HMOX1;PRKCB;MAPK1;EIF4EBP1	0.0184	0.0706
hsa04666_Fc_gamma_R-mediated_phagocytosis	16	93	724	8019	CDC42;LYN;PIK3R3;VAV2;WASF2;LIMK1;AKT2;ASAP1;PRKCB;MAPK1;VASP;CRK;CFL1;RAC1;MYO10;MARCKSL1	0.0186	0.0706
hsa05211_Renal_cell_carcinoma	13	69	724	8019	CDKN1A;RAP1B;CDC42;PIK3R3;ETS1;ELOC;AKT2;RAPGEF1;GRB2;PDGFB;MAPK1;CRK;RAC1	0.0177	0.0706
hsa04144_Endocytosis	34	249	724	8019	FOLR1;IGF1R;SMAD2;TGFBR2;AP2M1;AP2B1;AGAP1;CDC42;IQSEC2;TFRC;TGFBR1;SPART;MDM2;IQSEC3;CAV1;RNF41;ASAP1;RAB5B;ARRB2;VPS45;RAB11FIP4;RHOA;EGFR;PSD3;RAB11B;TRAF6;RAB7A;CAPZA1;CAPZA2;EHD3;RAB22A;VPS37B;VPS26B;WIPF2	0.0208	0.074
hsa04810_Regulation_of_actin_cytoskeleton	30	213	724	8019	ENAH;CDC42;PIK3R3;VAV2;PIP4K2C;FGFR1;EGF;WASF2;LIMK1;GNA12;MYLK3;RHOA;RAC3;MYLK;PIP4K2A;EGFR;APC2;ITGA3;MSN;PDGFB;MAPK1;SLC9A1;VCL;FGF19;CRK;CFL1;RAC1;NCKAP1;SSH3;GNG12	0.0203	0.074
hsa04919_Thyroid_hormone_signaling_pathway	19	119	724	8019	ESR1;TP53;ATP1A2;PFKFB2;CTNNB1;PIK3R3;ATP1B4;MDM2;NCOA3;THRA;CASP9;AKT2;RXRB;RXRA;PRKCB;MAPK1;SLC9A1;CCND1;PLCD3	0.0208	0.074
hsa05142_Chagas_disease_(American_trypanosomiasis)	17	102	724	8019	IFNGR1;GNAS;SERPINE1;SMAD2;TGFBR2;IKBKG;PIK3R3;IRAK4;CFLAR;TGFBR1;GNAI2;PPP2R1B;PPP2R2A;AKT2;MAP2K4;MAPK1;TRAF6	0.02	0.074
hsa04152_AMPK_signaling_pathway	19	120	724	8019	IGF1R;SREBF1;CREB5;PFKFB2;SCD5;PIK3R3;CPT1B;PPP2R1B;PPP2R2A;RAB2A;AKT2;PPP2R5E;CREB1;PCK1;EIF4EBP1;RAB11B;SCD;CCND1;ACACA	0.0223	0.0781
hsa05014_Amyotrophic_lateral_sclerosis_(ALS)	11	57	724	8019	TP53;NOS1;BCL2;GRIN2A;GRIN2B;PPP3R1;BCL2L1;CASP9;MAP2K3;RAC1;CYCS	0.0241	0.0831
hsa05100_Bacterial_invasion_of_epithelial_cells	13	73	724	8019	SEPTIN2;CDC42;CTNNB1;SEPTIN8;SEPTIN9;PIK3R3;CAV1;WASF2;RHOA;CDH1;VCL;CRK;RAC1	0.0254	0.0862
hsa05203_Viral_carcinogenesis	28	201	724	8019	RB1;CDKN1A;TP53;CREB5;TRAF5;CDC42;IKBKG;LYN;PIK3R3;EIF2AK2;YWHAZ;ATF6B;MDM2;BAK1;PKM;CHD4;RBPJL;CDK2;SRF;RHOA;CREB1;CCND2;GRB2;MAPK1;YWHAB;RAC1;SND1;CCND1	0.027	0.0903
hsa05165_Human_papillomavirus_infection	42	330	724	8019	RB1;CDKN1A;GNAS;TP53;IFNAR2;CREB5;CDC42;CTNNB1;IKBKG;PIK3R3;EIF2AK2;BCAP31;MDM2;HES7;PPP2R1B;PPP2R2A;EGF;BAK1;PKM;AKT2;CHD4;RBPJL;PPP2R5E;CDK2;WNT9B;CREB1;EGFR;APC2;ATP6V1A;CCND2;COL9A2;GRB2;ITGA3;LAMC1;MAPK1;FZD7;ATP6V0E1;EIF4EBP1;LLGL1;E2F1;CCND1;WNT7B	0.0291	0.0959
hsa01230_Biosynthesis_of_amino_acids	13	75	724	8019	TPI1;MAT1A;ACY1;PGAM4;GLUL;SHMT2;BCAT1;PKM;PYCR1;IDH2;ABHD14A-ACY1;CS;MAT2A	0.03	0.0974
hsa05416_Viral_myocarditis	11	60	724	8019	DMD;SGCD;EIF4G2;ABL2;CAV1;CASP9;RAC3;HLA-DOA;RAC1;CYCS;CCND1	0.0321	0.1027
hsa04014_Ras_signaling_pathway	31	232	724	8019	IGF2;GRIN2A;GRIN2B;IGF1R;RAP1B;CDC42;IKBKG;PIK3R3;ABL2;BDNF;ETS1;FLT1;FGFR1;EGF;BCL2L1;AKT2;RAB5B;RHOA;RAC3;CALM3;EGFR;GRB2;PDGFB;PRKCB;MAPK1;EFNA3;FGF19;CALML3;RAC1;GNG12;PLA2G12A	0.0326	0.1029
hsa04024_cAMP_signaling_pathway	29	216	724	8019	GNAS;MC2R;ATP1A2;GRIN2A;GRIN2B;PDE4C;PPARA;RAP1B;CREB5;SSTR1;PIK3R3;ADCY9;ADCYAP1R1;VAV2;ATP1B4;BDNF;GNAI2;ACOX1;CAMK2G;AKT2;RHOA;RAC3;CREB1;CALM3;GLP1R;MAPK1;SLC9A1;CALML3;RAC1	0.0358	0.1041
hsa04912_GnRH_signaling_pathway	15	93	724	8019	GNAS;CDC42;ADCY9;CAMK2G;MAP2K4;MAP2K7;MAP2K3;CALM3;EGFR;MAP3K2;GRB2;PRKCB;MAPK1;PTK2B;CALML3	0.0342	0.1041
hsa04921_Oxytocin_signaling_pathway	22	153	724	8019	CDKN1A;GNAS;CACNB1;CACNG1;KCNJ5;PPP3R1;ADCY9;NFATC2;GNAI2;CAMK2G;MYLK3;RHOA;MYLK;CALM3;EGFR;CACNG5;CACNG7;PRKCB;MAPK1;CALML3;CACNG8;CCND1	0.0347	0.1041
hsa04961_Endocrine_and_other_factor-regulated_calcium_reabsorption	10	53	724	8019	ESR1;VDR;GNAS;ATP1A2;AP2M1;AP2B1;SLC8A1;ADCY9;ATP1B4;PRKCB	0.0344	0.1041
hsa05031_Amphetamine_addiction	12	69	724	8019	GNAS;GRIN2A;GRIN2B;PPP3R1;CREB5;ATF6B;STX1A;CAMK2G;CREB1;CALM3;PRKCB;CALML3	0.0354	0.1041
hsa05230_Central_carbon_metabolism_in_cancer	12	69	724	8019	TP53;PGAM4;SLC16A3;PIK3R3;SLC1A5;FGFR1;PKM;AKT2;GLS;EGFR;MAPK1;SLC7A5	0.0354	0.1041
hsa04350_TGF-beta_signaling_pathway	15	94	724	8019	SMAD2;TGFBR2;ACVR2B;TGFBR1;PPP2R1B;SMAD7;BMP2;NBL1;MICOS10-NBL1;SP1;RHOA;MAPK1;ACVR1B;BMPR1A;SMAD4	0.0367	0.1054
hsa01210_2-Oxocarboxylic_acid_metabolism	5	18	724	8019	ACY1;BCAT1;IDH2;ABHD14A-ACY1;CS	0.0375	0.1063
hsa04926_Relaxin_signaling_pathway	19	129	724	8019	GNAS;NOS1;SMAD2;CREB5;TGFBR2;PIK3R3;ADCY9;TGFBR1;ATF6B;GNAI2;AKT2;ARRB2;MAP2K4;MAP2K7;CREB1;EGFR;GRB2;MAPK1;GNG12	0.0391	0.1087
hsa05145_Toxoplasmosis	17	112	724	8019	CIITA;IFNGR1;BCL2;IKBKG;IRAK4;GNAI2;XIAP;BCL2L1;CASP9;AKT2;MAP2K3;HLA-DOA;LAMC1;MAPK1;TRAF6;TAB1;CYCS	0.0396	0.1087
hsa05162_Measles	20	138	724	8019	TP53;BCL2;IFNAR2;IKBKG;PIK3R3;IRAK4;BBC3;EIF2AK2;BAK1;BCL2L1;CASP9;AKT2;CDK2;CSNK2A1;CCND2;MSN;TRAF6;OAS3;CYCS;CCND1	0.0398	0.1087
hsa01521_EGFR_tyrosine_kinase_inhibitor_resistance	13	79	724	8019	BCL2;IGF1R;PIK3R3;EGF;BCL2L1;BCL2L11;AKT2;EGFR;GRB2;PDGFB;PRKCB;MAPK1;EIF4EBP1	0.0411	0.1109
hsa04216_Ferroptosis	8	40	724	8019	CYBB;TP53;STEAP3;TFRC;ACSL3;HMOX1;LPCAT3;MAP1LC3B	0.0429	0.1144
hsa04022_cGMP-PKG_signaling_pathway	23	167	724	8019	ATP1A2;OPRD1;PPP3R1;CREB5;IRAG1;SLC8A1;ADCY9;NFATC2;ATF6B;ATP1B4;GNAI2;AKT2;MEF2D;GNA12;SRF;MYLK3;RHOA;CREB1;MYLK;CALM3;MAPK1;VASP;CALML3	0.0453	0.1166
hsa04130_SNARE_interactions_in_vesicular_transport	7	33	724	8019	GOSR1;BET1L;STX1A;VAMP4;STX6;SNAP23;SNAP29	0.0448	0.1166
hsa04713_Circadian_entrainment	15	97	724	8019	GNAS;NOS1;GRIN2A;GRIN2B;KCNJ5;ADCY9;ADCYAP1R1;GNAI2;CAMK2G;CREB1;CALM3;PRKCB;MAPK1;CALML3;GNG12	0.045	0.1166
hsa04137_Mitophagy	11	65	724	8019	MITF;TP53;ATG9A;BCL2L1;SP1;BCL2L13;CSNK2A1;GABARAPL1;RAB7A;E2F1;GABARAP	0.0493	0.1205
hsa04550_Signaling_pathways_regulating_pluripotency_of_stem_cells	20	142	724	8019	IGF1R;SMAD2;CTNNB1;ACVR2B;PIK3R3;FGFR1;AKT2;NANOG;PCGF3;DUSP9;WNT9B;APC2;GRB2;MAPK1;FZD7;ACVR1B;BMPR1A;SMAD4;HOXA1;WNT7B	0.0495	0.1205
hsa04659_Th17_cell_differentiation	16	107	724	8019	IFNGR1;PPP3R1;RARA;SMAD2;TGFBR2;IKBKG;TGFBR1;NFATC2;STAT6;RXRB;HSP90AB1;RXRA;HLA-DOA;MAPK1;RORA;SMAD4	0.0494	0.1205
hsa05132_Salmonella_infection	28	214	724	8019	BCL2;PODXL;TIRAP;CDC42;CTNNB1;IKBKG;IRAK4;KLC2;BAK1;AKT2;RAB5B;HSP90AB1;MAP2K4;MAP2K7;RHOA;MAP2K3;PLEKHM1;MAPK1;TLR5;HSP90B1;TRAF6;RAB7A;TAB1;RAC1;NCKAP1;MYH15;SNX9;CYCS	0.0489	0.1205
hsa05202_Transcriptional_misregulation_in_cancer	25	186	724	8019	MITF;CDKN1A;TP53;IGF1R;RARA;RUNX2;TGFBR2;LDB1;MDM2;FLT1;BAK1;BCL2L1;RUNX1T1;CCNT1;CCNT2;SP1;RXRB;PAX5;BCL11B;RXRA;CCND2;DUSP6;H3C10;MLLT1;NR4A3	0.0475	0.1205
hsa04933_AGE-RAGE_signaling_pathway_in_diabetic_complications	15	100	724	8019	CYBB;SERPINE1;BCL2;SMAD2;TGFBR2;CDC42;PIK3R3;TGFBR1;AKT2;PRKCB;MAPK1;SMAD4;RAC1;CCND1;PLCD3	0.0546	0.1315
hsa04210_Apoptosis	19	136	724	8019	TP53;BCL2;IKBKG;PIK3R3;CFLAR;BBC3;XIAP;BAK1;BCL2L1;MCL1;CAPN1;BCL2L11;CASP10;CASP9;AKT2;MAPK1;DFFA;CYCS;LMNB2	0.0575	0.137
hsa04370_VEGF_signaling_pathway	10	59	724	8019	PPP3R1;CDC42;PIK3R3;NFATC2;CASP9;AKT2;RAC3;PRKCB;MAPK1;RAC1	0.0585	0.1379
hsa00220_Arginine_biosynthesis	5	21	724	8019	NOS1;ACY1;GLUL;GLS;ABHD14A-ACY1	0.0597	0.1393
hsa03320_PPAR_signaling_pathway	12	76	724	8019	CYP4A11;PPARA;CYP4A22;SCD5;CPT1B;ACOX1;RXRB;RXRA;ACSL3;PCK1;SCD;SLC27A1	0.0604	0.1395
hsa04664_Fc_epsilon_RI_signaling_pathway	11	68	724	8019	LYN;PIK3R3;VAV2;AKT2;MAP2K4;MAP2K7;RAC3;MAP2K3;GRB2;MAPK1;RAC1	0.0621	0.1419
hsa04962_Vasopressin-regulated_water_reabsorption	8	44	724	8019	GNAS;CREB5;ADCY9;ARHGDIA;DCTN5;RAB5B;CREB1;RAB11B	0.0639	0.1434
hsa05130_Pathogenic_Escherichia_coli_infection	26	202	724	8019	TIRAP;CDC42;TMBIM6;IKBKG;LYN;IRAK4;CLDN19;BAK1;WASF2;OCLN;CASP9;GNA12;RHOA;MAPK1;TLR5;TRAF6;NCL;TAB1;TMED10;RAC1;MYO10;NCKAP1;MYH15;CYCS;CLDN1;WIPF2	0.064	0.1434
hsa04911_Insulin_secretion	13	86	724	8019	GNAS;ATP1A2;CREB5;ADCY9;ADCYAP1R1;ATF6B;ATP1B4;STX1A;CAMK2G;CREB1;SNAP25;GLP1R;PRKCB	0.0668	0.1471
hsa05168_Herpes_simplex_virus_1_infection	56	491	724	8019	IFNGR1;TP53;BCL2;IFNAR2;ZNF793;TRAF5;ZNF284;ZNF436;IKBKG;PIK3R3;IRAK4;ZNF286A;EIF2AK2;ZNF583;ZNF268;ZNF736;ZNF641;ZNF548;BAK1;BCL2L1;SRSF2;POU2F1;POU2F2;CASP9;AKT2;ZNF124;POU2F3;ZNF891;ZNF180;ZNF34;ZNF585A;ZNF708;ZNF556;ZNF426;ZNF101;ZNF677;ZFP1;ZNF875;ZNF460;ZNF383;ZNF136;ZNF713;ZNF81;HLA-DOA;NECTIN1;ZNF264;EIF4EBP1;TRAF6;TAB1;OAS3;ZNF12;ZNF175;CYCS;ZNF490;ZNF689;ZNF324B	0.067	0.1471
hsa00310_Lysine_degradation	10	61	724	8019	PRDM2;PRDM6;SUV39H2;PHYKPL;SETD7;KMT5A;SETD1B;KMT2D;SETD1A;COLGALT1	0.0684	0.1488
hsa04922_Glucagon_signaling_pathway	15	106	724	8019	GNAS;PPP3R1;PPARA;CREB5;PGAM4;CPT1B;CAMK2G;PKM;AKT2;CREB1;CALM3;PCK1;CALML3;SIK2;ACACA	0.0776	0.1671
hsa04211_Longevity_regulating_pathway	13	89	724	8019	TP53;SOD2;IGF1R;CREB5;PIK3R3;ADCY9;ATF6B;SESN1;AKT2;SESN3;CREB1;EIF4EBP1;SESN2	0.0805	0.1688
hsa05017_Spinocerebellar_ataxia	14	98	724	8019	ATXN1;GRIN2A;GRIN2B;PIK3R3;ATXN3;ATXN1L;AKT2;SP1;RBPJL;FGF14;KCND3;PRKCB;RORA;SPTBN2	0.0814	0.1688
hsa05231_Choline_metabolism_in_cancer	14	98	724	8019	PIK3R3;SLC44A4;EGF;WASF2;AKT2;SP1;RAC3;EGFR;GRB2;PDGFB;PRKCB;MAPK1;EIF4EBP1;RAC1	0.0814	0.1688
hsa05235_PD-L1_expression_and_PD-1_checkpoint_pathway_in_cancer	13	89	724	8019	IFNGR1;PPP3R1;TIRAP;IKBKG;PIK3R3;NFATC2;EGF;AKT2;MAP2K3;EGFR;CSNK2A1;MAPK1;TRAF6	0.0805	0.1688
hsa04710_Circadian_rhythm	6	31	724	8019	CRY2;BTRC;CLOCK;CREB1;RORB;RORA	0.0824	0.1693
hsa04630_JAK-STAT_signaling_pathway	21	162	724	8019	CDKN1A;IFNGR1;BCL2;IL11;IFNAR2;PRLR;PIK3R3;OSMR;STAT6;EGF;BCL2L1;MCL1;AKT2;EGFR;CCND2;GRB2;PDGFB;SOCS7;PIAS4;CCND1;IFNLR1	0.0834	0.1698
hsa04662_B_cell_receptor_signaling_pathway	12	82	724	8019	PPP3R1;IKBKG;LYN;PIK3R3;VAV2;NFATC2;AKT2;RAC3;GRB2;PRKCB;MAPK1;RAC1	0.0895	0.1806
hsa04114_Oocyte_meiosis	17	128	724	8019	IGF1R;PPP3R1;RPS6KA2;SGO1;ADCY9;YWHAZ;PPP2R1B;CAMK2G;BTRC;SMC1A;PPP2R5E;CDK2;CPEB4;CALM3;MAPK1;YWHAB;CALML3	0.0949	0.1872
hsa04916_Melanogenesis	14	101	724	8019	MITF;GNAS;CTNNB1;ADCY9;GNAI2;CAMK2G;WNT9B;CREB1;CALM3;PRKCB;MAPK1;FZD7;CALML3;WNT7B	0.0961	0.1872
hsa04918_Thyroid_hormone_synthesis	11	74	724	8019	GNAS;ATP1A2;CREB5;CANX;ADCY9;ATF6B;ATP1B4;IYD;CREB1;PRKCB;HSP90B1	0.0937	0.1872
hsa04935_Growth_hormone_synthesis,_secretion_and_action	16	119	724	8019	GNAS;CREB5;SSTR1;SSTR3;PIK3R3;ADCY9;ATF6B;GNAI2;AKT2;MAP2K4;MAP2K3;CREB1;GRB2;PRKCB;MAPK1;CRK	0.0955	0.1872
hsa05030_Cocaine_addiction	8	49	724	8019	GNAS;GRIN2A;GRIN2B;CREB5;ATF6B;BDNF;GNAI2;CREB1	0.0979	0.189
hsa04978_Mineral_absorption	9	58	724	8019	VDR;ATP1A2;SLC8A1;ATP1B4;SLC34A2;MT1E;SLC31A1;HMOX1;ATOX1	0.1019	0.1951
hsa04720_Long-term_potentiation	10	67	724	8019	GRIN2A;GRIN2B;PPP3R1;RPS6KA2;RAP1B;CAMK2G;CALM3;PRKCB;MAPK1;CALML3	0.1045	0.1967
hsa05221_Acute_myeloid_leukemia	10	67	724	8019	RARA;IKBKG;PIK3R3;RUNX1T1;AKT2;DUSP6;GRB2;MAPK1;EIF4EBP1;CCND1	0.1045	0.1967
hsa00510_N-Glycan_biosynthesis	8	50	724	8019	ALG10B;ALG9;STT3A;ALG14;ST6GAL1;MGAT5;DPM2;B4GALT1	0.1057	0.1973
hsa04260_Cardiac_muscle_contraction	12	86	724	8019	ATP1A2;CACNB1;CACNG1;TPM3;SLC8A1;ATP1B4;ASPH;CACNG5;CACNG7;SLC9A1;COX6C;CACNG8	0.1129	0.2073
hsa04620_Toll-like_receptor_signaling_pathway	14	104	724	8019	IFNAR2;TIRAP;IKBKG;PIK3R3;IRAK4;AKT2;MAP2K4;MAP2K7;MAP2K3;MAPK1;TLR5;TRAF6;TAB1;RAC1	0.1122	0.2073
hsa04270_Vascular_smooth_muscle_contraction	17	132	724	8019	GNAS;ADORA2B;AVPR1A;CYP4A11;CYP4A22;IRAG1;ADCY9;ADM;GNA12;MYLK3;RHOA;MYLK;CALM3;PRKCB;MAPK1;CALML3;PLA2G12A	0.1139	0.2074
hsa04724_Glutamatergic_synapse	15	114	724	8019	GNAS;GRIK3;GRIN2A;GRIN2B;PPP3R1;GLUL;SLC38A1;ADCY9;GNAI2;GLS;SHANK3;PRKCB;MAPK1;SLC1A1;GNG12	0.1168	0.2092
hsa04730_Long-term_depression	9	60	724	8019	GNAS;NOS1;IGF1R;LYN;GNAI2;PPP2R1B;GNA12;PRKCB;MAPK1	0.1169	0.2092
hsa05152_Tuberculosis	22	180	724	8019	CIITA;VDR;IFNGR1;BCL2;PPP3R1;TIRAP;IRAK4;CAMK2G;CASP10;CASP9;AKT2;RAB5B;RHOA;CREB1;CALM3;HLA-DOA;MAPK1;TRAF6;RAB7A;CALML3;NFYB;CYCS	0.1177	0.2092
hsa04721_Synaptic_vesicle_cycle	11	78	724	8019	CACNA1B;AP2M1;AP2B1;SLC6A4;UNC13A;STX1A;SNAP25;SLC6A1;ATP6V1A;ATP6V0E1;SLC1A1	0.1193	0.2104
hsa04917_Prolactin_signaling_pathway	10	70	724	8019	ESR1;PRLR;PIK3R3;AKT2;TNFRSF11A;CCND2;GRB2;MAPK1;SOCS7;CCND1	0.126	0.2205
hsa04925_Aldosterone_synthesis_and_secretion	13	98	724	8019	GNAS;MC2R;ATP1A2;KCNJ5;CREB5;ADCY9;ATF6B;ATP1B4;CAMK2G;CREB1;CALM3;PRKCB;CALML3	0.1314	0.2264
hsa05206_MicroRNAs_in_cancer	35	310	724	8019	CDKN1A;TP53;CD44;BCL2;FOXP1;TRIM71;PIK3R3;TP63;MDM2;STMN1;BAK1;MCL1;BCL2L11;MDM4;E2F3;GLS;CDC25B;RHOA;DNMT3A;EGFR;APC2;CCND2;GRB2;HMOX1;PDGFB;SERPINB5;PRKCB;MAPK1;FSCN1;SOX4;EFNA3;ABCC1;CRK;E2F1;CCND1	0.1307	0.2264
hsa04727_GABAergic_synapse	12	89	724	8019	CACNA1B;GLUL;SLC38A1;ADCY9;GNAI2;GLS;SLC6A1;GABARAPL1;PRKCB;GABARAP;GABRQ;GNG12	0.1326	0.2267
hsa04931_Insulin_resistance	14	108	724	8019	PPARA;SREBF1;RPS6KA2;CREB5;PIK3R3;CPT1B;PTPA;AKT2;CREB1;PCK1;PRKCB;MLXIP;MLX;SLC27A1	0.1361	0.231
hsa05217_Basal_cell_carcinoma	9	63	724	8019	CDKN1A;TP53;CTNNB1;BAK1;BMP2;WNT9B;APC2;FZD7;WNT7B	0.1414	0.2381
hsa00514_Other_types_of_O-glycan_biosynthesis	7	46	724	8019	C1GALT1C1;GXYLT2;GXYLT1;ST6GAL1;B4GALT1;C1GALT1;COLGALT1	0.1475	0.2447
hsa05032_Morphine_addiction	12	91	724	8019	GNAS;CACNA1B;KCNJ5;PDE4C;PDE11A;ADCY9;GNAI2;PDE7A;ARRB2;PRKCB;GABRQ;GNG12	0.1467	0.2447
hsa04668_TNF_signaling_pathway	14	112	724	8019	CREB5;TRAF5;IKBKG;PIK3R3;CFLAR;ATF6B;CASP10;AKT2;MAP2K4;MAP2K7;MAP2K3;CREB1;MAPK1;TAB1	0.1626	0.2678
hsa00513_Various_types_of_N-glycan_biosynthesis	6	39	724	8019	HEXA;ALG9;STT3A;ALG14;B4GALT1;B4GALNT3	0.1667	0.2726
hsa05134_Legionellosis	8	57	724	8019	SAR1B;SAR1A;HBS1L;CASP9;BCL2L13;TLR5;CYCS;RAB1B	0.1693	0.2748
hsa01523_Antifolate_resistance	5	31	724	8019	FOLR1;ABCC5;IKBKG;SHMT2;ABCC1	0.175	0.282
hsa00270_Cysteine_and_methionine_metabolism	7	49	724	8019	MAT1A;AHCYL2;BCAT1;AHCYL1;AGXT2;DNMT3A;MAT2A	0.1802	0.2883
hsa04020_Calcium_signaling_pathway	22	193	724	8019	GNAS;NOS1;ADORA2B;AVPR1A;CACNA1B;GRIN2A;PPP3R1;PTAFR;SLC8A1;ADCY9;ASPH;STIM2;CAMK2G;MYLK3;MYLK;CALM3;EGFR;PRKCB;PTK2B;CALML3;PLCD3;TPCN2	0.1826	0.2901
hsa05412_Arrhythmogenic_right_ventricular_cardiomyopathy_(ARVC)	10	77	724	8019	DMD;SGCD;CACNB1;CACNG1;CTNNB1;SLC8A1;CACNG5;CACNG7;ITGA3;CACNG8	0.1843	0.2901
hsa05414_Dilated_cardiomyopathy_(DCM)	12	96	724	8019	DMD;SGCD;GNAS;CACNB1;CACNG1;TPM3;SLC8A1;ADCY9;CACNG5;CACNG7;ITGA3;CACNG8	0.1852	0.2901
hsa03018_RNA_degradation	10	79	724	8019	C1D;DDX6;EXOSC2;CNOT6L;BTG1;BTG2;LSM3;LSM8;TOB2;PATL1	0.2029	0.3124
hsa04140_Autophagy	16	137	724	8019	BCL2;IGF1R;ATG9A;PIK3R3;CFLAR;BCL2L1;AKT2;GABARAPL1;MAPK1;TRAF6;RAB7A;SNAP29;GABARAP;MTMR3;SMCR8;RAB39B	0.2025	0.3124
hsa04514_Cell_adhesion_molecules_(CAMs)	17	147	724	8019	MPZ;NFASC;CD276;CD99;CLDN19;OCLN;ICOSLG;CD226;CDH1;CDH5;HLA-DOA;NECTIN1;SDC4;CNTNAP2;CLDN1;LRRC4;VSIR	0.2036	0.3124
hsa04070_Phosphatidylinositol_signaling_system	12	99	724	8019	IP6K2;IP6K1;PIK3R3;PIP4K2C;PPIP5K2;CALM3;PIP4K2A;PRKCB;CALML3;MTMR3;PLCD3;IPMK	0.2103	0.3205
hsa03040_Spliceosome	17	149	724	8019	SNU13;SF3B1;U2AF2;HNRNPC;EFTUD2;SRSF10;SRSF2;ISY1;CDC5L;HNRNPA3;HNRNPU;DDX39B;CHERP;SF3B3;LSM3;LSM8;PRPF38A	0.2176	0.3276
hsa04062_Chemokine_signaling_pathway	21	189	724	8019	RAP1B;CDC42;IKBKG;LYN;PIK3R3;ADCY9;VAV2;GNAI2;AKT2;ARRB2;RHOA;RAC3;GRB2;PRKCB;MAPK1;CCL11;CCL22;PTK2B;CRK;RAC1;GNG12	0.2179	0.3276
hsa05164_Influenza_A	19	170	724	8019	CIITA;IFNGR1;IFNAR2;IKBKG;PIK3R3;IRAK4;EIF2AK2;BAK1;CASP9;AKT2;HNRNPUL1;PABPN1;HLA-DOA;PRKCB;MAPK1;RAB11B;TRIM25;OAS3;CYCS	0.2248	0.3357
hsa04621_NOD-like_receptor_signaling_pathway	20	181	724	8019	CYBB;BCL2;IFNAR2;TRAF5;IKBKG;IRAK4;SUGT1;ANTXR2;XIAP;BCL2L1;DHX33;HSP90AB1;RHOA;TXNIP;GABARAPL1;MAPK1;TRAF6;TAB1;OAS3;GABARAP	0.2312	0.3388
hsa04650_Natural_killer_cell_mediated_cytotoxicity	15	131	724	8019	MICA;IFNGR1;IFNAR2;PPP3R1;PIK3R3;KLRD1;VAV2;NFATC2;RAET1E;RAC3;GRB2;PRKCB;MAPK1;PTK2B;RAC1	0.2314	0.3388
hsa04976_Bile_secretion	9	72	724	8019	GNAS;ATP1A2;ADCY9;ATP1B4;NCEH1;RXRA;ABCG8;SLC9A1;ABCB11	0.2284	0.3388
hsa04725_Cholinergic_synapse	13	112	724	8019	BCL2;CACNA1B;CREB5;PIK3R3;ADCY9;KCNQ5;GNAI2;CAMK2G;AKT2;CREB1;PRKCB;MAPK1;GNG12	0.2381	0.3463
hsa04146_Peroxisome	10	83	724	8019	SOD2;PEX26;MPV17L;PEX11B;ACOX1;SLC25A17;IDH2;ACSL3;DAO;PXMP4	0.2423	0.3502
hsa02010_ABC_transporters	6	45	724	8019	ABCC5;ABCG8;ABCC9;ABCB11;ABCC1;ABCA12	0.2462	0.3535
hsa00250_Alanine,_aspartate_and_glutamate_metabolism	5	36	724	8019	ASPA;GLUL;GLS;AGXT2;RIMKLA	0.251	0.3581
hsa04611_Platelet_activation	14	124	724	8019	GNAS;PTGS1;RAP1B;LYN;PIK3R3;ADCY9;GNAI2;AKT2;MYLK3;RHOA;MYLK;MAPK1;VASP;SNAP23	0.2556	0.3601
hsa04625_C-type_lectin_receptor_signaling_pathway	12	104	724	8019	PPP3R1;CYLD;IKBKG;PIK3R3;NFATC2;MDM2;AKT2;RHOA;CALM3;MAPK1;CCL22;CALML3	0.2551	0.3601
hsa04927_Cortisol_synthesis_and_secretion	8	65	724	8019	GNAS;MC2R;CREB5;ADCY9;ATF6B;NCEH1;SP1;CREB1	0.258	0.3612
hsa04150_mTOR_signaling_pathway	17	155	724	8019	IGF1R;RPS6KA2;PIK3R3;AKT2;SLC38A9;RHOA;WNT9B;ATP6V1A;GRB2;LRP6;PRKCB;MAPK1;SLC7A5;FZD7;EIF4EBP1;SESN2;WNT7B	0.2618	0.3642
hsa04960_Aldosterone-regulated_sodium_reabsorption	5	37	724	8019	ATP1A2;PIK3R3;ATP1B4;PRKCB;MAPK1	0.2671	0.3693
hsa00600_Sphingolipid_metabolism	6	47	724	8019	ARSA;CERS1;SGPP2;NEU3;SGPL1;CERS2	0.2749	0.3709
hsa04120_Ubiquitin_mediated_proteolysis	15	136	724	8019	MGRN1;MDM2;XIAP;ELOC;BTRC;UBE2F;UBE2D3;PPIL2;UBE2G1;TRAF6;FBXW8;PIAS4;UBE2Q1;UBA6;UBE2Z	0.2718	0.3709
hsa04973_Carbohydrate_digestion_and_absorption	6	47	724	8019	ATP1A2;PIK3R3;SLC2A5;ATP1B4;AKT2;PRKCB	0.2749	0.3709
hsa05133_Pertussis	9	76	724	8019	TIRAP;IRAK4;GNAI2;RHOA;CALM3;MAPK1;TRAF6;CALML3;CFL1	0.2722	0.3709
hsa05140_Leishmaniasis	9	77	724	8019	CYBB;IFNGR1;IRAK4;HLA-DOA;PRKCB;MAPK1;TRAF6;TAB1;MARCKSL1	0.2835	0.3803
hsa04530_Tight_junction	18	169	724	8019	NF2;CDC42;CLDN19;PPP2R1B;PPP2R2A;OCLN;CGNL1;AMOTL2;MAP2K7;RHOA;CD1D;MSN;VASP;LLGL1;RAC1;MYH15;CLDN1;CCND1	0.2908	0.3877
hsa04540_Gap_junction	10	88	724	8019	GNAS;ADCY9;GNAI2;EGF;EGFR;MAP3K2;GRB2;PDGFB;PRKCB;MAPK1	0.2948	0.3907
hsa04914_Progesterone-mediated_oocyte_maturation	11	99	724	8019	IGF1R;RPS6KA2;PIK3R3;ADCY9;GNAI2;AKT2;HSP90AB1;CDC25B;CDK2;CPEB4;MAPK1	0.3044	0.4011
hsa04920_Adipocytokine_signaling_pathway	8	69	724	8019	PPARA;IKBKG;CPT1B;AKT2;RXRB;RXRA;ACSL3;PCK1	0.3068	0.4019
hsa00260_Glycine,_serine_and_threonine_metabolism	5	40	724	8019	PGAM4;SHMT2;AOC3;AGXT2;DAO	0.3165	0.4087
hsa04979_Cholesterol_metabolism	6	50	724	8019	NCEH1;STARD3;SOAT1;ABCG8;ABCB11;PCSK9	0.3191	0.4087
hsa05120_Epithelial_cell_signaling_in_Helicobacter_pylori_infection	8	70	724	8019	CDC42;IKBKG;LYN;MAP2K4;EGFR;ATP6V1A;ATP6V0E1;RAC1	0.3193	0.4087
hsa05410_Hypertrophic_cardiomyopathy_(HCM)	10	90	724	8019	DMD;SGCD;CACNB1;CACNG1;TPM3;SLC8A1;CACNG5;CACNG7;ITGA3;CACNG8	0.3166	0.4087
hsa04972_Pancreatic_secretion	11	102	724	8019	GNAS;ATP1A2;RAP1B;ADCY9;ATP1B4;RHOA;PRKCB;SLC9A1;RAC1;PLA2G12A;TPCN2	0.3357	0.4273
hsa04213_Longevity_regulating_pathway	7	62	724	8019	SOD2;IGF1R;PIK3R3;ADCY9;AKT2;CLPB;EIF4EBP2	0.3472	0.4394
hsa04660_T_cell_receptor_signaling_pathway	11	104	724	8019	PPP3R1;CDC42;IKBKG;PIK3R3;VAV2;NFATC2;AKT2;MAP2K7;RHOA;GRB2;MAPK1	0.3568	0.449
hsa05016_Huntington_disease	26	264	724	8019	TP53;SOD2;CACNA1B;GRIN2B;ATP5F1A;CREB5;AP2M1;AP2B1;NRF1;BBC3;KLC2;BDNF;STX1A;DCTN5;CASP9;SP1;NDUFA5;MAP2K7;POLR2F;CREB1;TGM2;KCNJ10;COX6C;POLR2D;NDUFA7;CYCS	0.3696	0.4625
hsa00071_Fatty_acid_degradation	5	44	724	8019	CYP4A11;CYP4A22;CPT1B;ACOX1;ACSL3	0.3839	0.4777
hsa05010_Alzheimer_disease	17	171	724	8019	NOS1;GRIN2A;GRIN2B;PPP3R1;ATP5F1A;MAPT;CAPN1;CASP9;RTN3;NDUFA5;CALM3;MAPK1;COX6C;NDUFA7;CALML3;BACE2;CYCS	0.3919	0.485
hsa04923_Regulation_of_lipolysis_in_adipocytes	6	55	724	8019	GNAS;PTGS1;PIK3R3;ADCY9;GNAI2;AKT2	0.3945	0.4855
hsa04612_Antigen_processing_and_presentation	8	78	724	8019	CIITA;CANX;KLRD1;PSME3;HSP90AB1;CREB1;HLA-DOA;NFYB	0.4215	0.5159
hsa01212_Fatty_acid_metabolism	6	57	724	8019	SCD5;CPT1B;ACOX1;ACSL3;SCD;ACACA	0.4247	0.517
hsa04750_Inflammatory_mediator_regulation_of_TRP_channels	10	100	724	8019	GNAS;CYP4A11;CYP4A22;PIK3R3;ADCY9;CAMK2G;MAP2K3;CALM3;PRKCB;CALML3	0.4291	0.5196
hsa04970_Salivary_secretion	9	90	724	8019	GNAS;NOS1;ATP1A2;ADCY9;ATP1B4;CALM3;PRKCB;SLC9A1;CALML3	0.4376	0.527
hsa04924_Renin_secretion	7	69	724	8019	GNAS;PPP3R1;ADCYAP1R1;GNAI2;CREB1;CALM3;CALML3	0.4439	0.5317
hsa03015_mRNA_surveillance_pathway	9	91	724	8019	WDR33;HBS1L;PPP2R1B;PPP2R2A;PPP2R5E;PABPN1;DDX39B;SMG1;PAPOLG	0.4496	0.5357
hsa04217_Necroptosis	15	159	724	8019	CYBB;IFNGR1;BCL2;IFNAR2;GLUL;TRAF5;CYLD;CFLAR;EIF2AK2;XIAP;STAT6;CAPN1;CAMK2G;HSP90AB1;PPIA	0.4763	0.5645
hsa04657_IL-17_signaling_pathway	9	94	724	8019	TRAF5;IKBKG;HSP90AB1;FOSL1;MAPK1;MAPK6;CCL11;HSP90B1;TRAF6	0.4852	0.5662
hsa04932_Non-alcoholic_fatty_liver_disease_(NAFLD)	14	149	724	8019	PPARA;SREBF1;CDC42;PIK3R3;BCL2L11;AKT2;NDUFA5;RXRA;COX6C;NDUFA7;RAC1;MLXIP;CYCS;MLX	0.4853	0.5662
hsa05110_Vibrio_cholerae_infection	5	50	724	8019	GNAS;ADCY9;ERO1A;ATP6V1A;ATP6V0E1	0.4836	0.5662
hsa04910_Insulin_signaling_pathway	13	139	724	8019	SREBF1;PIK3R3;AKT2;PRKAR1A;RAPGEF1;CALM3;GRB2;PCK1;MAPK1;EIF4EBP1;CALML3;CRK;ACACA	0.4951	0.5746
hsa04929_GnRH_secretion	6	64	724	8019	KCNJ5;PIK3R3;AKT2;ARRB2;PRKCB;MAPK1	0.5276	0.6092
hsa05321_Inflammatory_bowel_disease_(IBD)	6	65	724	8019	IFNGR1;SMAD2;STAT6;HLA-DOA;RORA;TLR5	0.5417	0.6223
hsa04072_Phospholipase_D_signaling_pathway	13	148	724	8019	GNAS;AVPR1A;PIK3R3;ADCY9;EGF;AKT2;GNA12;RHOA;EGFR;GRB2;PDGFB;MAPK1;PTK2B	0.5797	0.6625
hsa04658_Th1_and_Th2_cell_differentiation	8	92	724	8019	IFNGR1;PPP3R1;IKBKG;NFATC2;STAT6;RBPJL;HLA-DOA;MAPK1	0.5935	0.6728
hsa05034_Alcoholism	16	184	724	8019	GNAS;ADORA2B;GRIN2A;GRIN2B;CREB5;SLC29A1;ATF6B;BDNF;GNAI2;CREB1;CALM3;GRB2;MAPK1;H3C10;CALML3;GNG12	0.5947	0.6728
hsa03008_Ribosome_biogenesis_in_eukaryotes	9	105	724	8019	SNU13;RBM28;GNL3L;SPATA5;CSNK2A1;WDR3;RRP7A;LSG1;REXO1	0.609	0.6789
hsa04622_RIG-I-like_receptor_signaling_pathway	6	70	724	8019	CYLD;IKBKG;OTUD5;CASP10;TRAF6;TRIM25	0.6092	0.6789
hsa04714_Thermogenesis	20	231	724	8019	GNAS;ATP5F1A;RPS6KA2;CREB5;COX19;FRS2;ADCY9;CPT1B;FGFR1;NDUFA5;COX18;COX20;MAP2K3;CREB1;ACSL3;GRB2;SMARCE1;COX6C;NDUFA7;COA7	0.6046	0.6789
hsa00230_Purine_metabolism	11	130	724	8019	PDE6B;PDE4C;PDE11A;ADCY9;AK2;PKM;PDE7A;ENTPD5;NT5C;ITPA;NME6	0.6262	0.6944
hsa00562_Inositol_phosphate_metabolism	6	74	724	8019	TPI1;PIP4K2C;PIP4K2A;MTMR3;PLCD3;IPMK	0.659	0.7272
hsa00590_Arachidonic_acid_metabolism	5	63	724	8019	CYP4A11;PTGS1;CYP4A22;PTGES2;PLA2G12A	0.6733	0.7393
hsa05146_Amoebiasis	8	102	724	8019	GNAS;PIK3R3;RAB5B;CD1D;LAMC1;PRKCB;VCL;RAB7A	0.699	0.7638
hsa04726_Serotonergic_synapse	9	115	724	8019	GNAS;CACNA1B;KCNJ5;PTGS1;SLC6A4;GNAI2;PRKCB;MAPK1;GNG12	0.7068	0.7686
hsa00010_Glycolysis__Gluconeogenesis	5	68	724	8019	TPI1;ALDH1A3;PGAM4;PKM;PCK1	0.7325	0.7927
hsa00564_Glycerophospholipid_metabolism	7	98	724	8019	CRLS1;PHOSPHO1;PTDSS1;GPAT4;LPCAT3;PLA2G12A;SELENOI	0.7752	0.8308
hsa04723_Retrograde_endocannabinoid_signaling	11	148	724	8019	CACNA1B;KCNJ5;ADCY9;NAPEPLD;GNAI2;NDUFA5;PRKCB;MAPK1;NDUFA7;GABRQ;GNG12	0.7727	0.8308
hsa03013_RNA_transport	13	179	724	8019	SUMO1;FXR1;EIF4G2;POM121C;NUP62;KPNB1;TGS1;EIF4EBP1;EIF4EBP2;DDX39B;EIF1;SENP2;PHAX	0.8101	0.8641
hsa05323_Rheumatoid_arthritis	6	93	724	8019	IL11;FLT1;TNFRSF11A;ATP6V1A;HLA-DOA;ATP6V0E1	0.8372	0.8888
hsa04974_Protein_digestion_and_absorption	6	95	724	8019	ATP1A2;SLC8A1;ATP1B4;SLC1A5;COL9A2;SLC1A1	0.8506	0.8987
hsa04060_Cytokine-cytokine_receptor_interaction	21	294	724	8019	IFNGR1;IL11;IFNAR2;PRLR;TGFBR2;ACVR2B;TGFBR1;OSMR;EDA2R;BMP2;TNFSF15;IL31RA;TNFRSF11A;CCL11;CCL22;ACVR1B;BMPR1A;GDF11;EDAR;TNFRSF13C;IFNLR1	0.8725	0.9112
hsa04145_Phagosome	10	152	724	8019	CYBB;NOS1;CANX;TFRC;RAB5B;ATP6V1A;HLA-DOA;ATP6V0E1;RAB7A;RAC1	0.8695	0.9112
hsa04640_Hematopoietic_cell_lineage	6	99	724	8019	CD44;IL11;TFRC;CD1D;HLA-DOA;ITGA3	0.8746	0.9112
hsa04142_Lysosome	8	128	724	8019	ARSA;HEXA;PSAP;CD164;SCARB2;AP1S1;GNS;GGA2	0.8825	0.9152
hsa01200_Carbon_metabolism	7	117	724	8019	TPI1;PGAM4;SHMT2;ACOX1;PKM;IDH2;CS	0.8952	0.9198
hsa04512_ECM-receptor_interaction	5	88	724	8019	CD44;COL9A2;ITGA3;LAMC1;SDC4	0.8917	0.9198
hsa01100_Metabolic_pathways	117	1489	724	8019	ASPA;EXT1;PDE6B;TPI1;MAT1A;HEXA;NOS1;ACY1;ALDH1A3;CYP4A11;GGCX;PDE4C;PTGS1;ATP5F1A;PRDM2;CYP4A22;C1GALT1C1;ALG10B;PFKFB2;PGAM4;GLUL;SCD5;ST3GAL5;PDE11A;ALG9;ADCY9;CRLS1;AHCYL2;PRDM6;CHAC1;PHOSPHO1;LRTOMT;PIP4K2C;IVD;SHMT2;BCAT1;ACOX1;GSTO2;SUV39H2;AK2;PKM;ALDH1A2;PDE7A;AHCYL1;ENTPD5;NT5C;GLS;PTGES2;ITPA;SMOX;AOC3;PHYKPL;STT3A;PYCR1;NDUFA5;BPNT1;IDH2;PTDSS1;CERS1;ALG14;AGXT2;SETD7;NME6;ABHD14A-ACY…	0.9195	0.9405
hsa03010_Ribosome	9	153	724	8019	RPL35A;RPL37A;RPL22L1;RPL13A;MRPL35;MRPS16;RSL24D1;MRPS10;MRPL17	0.9254	0.9422
hsa05012_Parkinson_disease	8	142	724	8019	ATP5F1A;GNAI2;CASP9;NDUFA5;UBE2G1;COX6C;NDUFA7;CYCS	0.9346	0.9473
hsa04080_Neuroactive_ligand-receptor_interaction	22	340	724	8019	IAPP;MC2R;ADORA2B;AVPR1A;GRIK3;GRIN2A;GRIN2B;OPRD1;PRLR;PTAFR;GLRA3;SSTR1;SSTR3;ADCYAP1R1;GLRA2;ADM;THRA;FPR1;GLP1R;S1PR2;GABRQ;NPFFR1	0.9497	0.9583
hsa00190_Oxidative_phosphorylation	6	133	724	8019	ATP5F1A;NDUFA5;ATP6V1A;ATP6V0E1;COX6C;NDUFA7	0.9763	0.9807
hsa04740_Olfactory_transduction	8	448	724	8019	SLC8A1;CAMK2G;ARRB2;CALM3;SLC24A4;OR7D2;OR6A2;CALML3	1	1
R-HSA-8943724_Regulation of PTEN gene transcription	24	98	982	10876	TP53;CHD3;MTA1;SLC38A9;CHD4;MBD3;MTA3;CBX6;PHC3;PHC2;MAPK1;CBX8;GATAD2B	0.0001	0.015
R-HSA-2559585_Oncogene Induced Senescence	14	38	982	10876	RB1;TP53;TNRC6B;TNRC6C;ETS1;MDM2;TFDP2;MDM4;E2F3;SP1;TNRC6A;MAPK1;E2F1	0.0001	0.015
R-HSA-9634638_Estrogen-dependent nuclear events downstream of ESR-membrane signaling	10	27	982	10876	BCL2;EGF;AKT2;SRF;CREB1;EGFR;MAPK1;CCND1	0.0007	0.0301
R-HSA-2029482_Regulation of actin dynamics for phagocytic cup formation	21	93	982	10876	NF2;CDC42;VAV2;WASF2;LIMK1;HSP90AB1;GRB2;MAPK1;CRK;CFL1;RAC1;MYO10;NCKAP1;WIPF2	0.0005	0.0301
R-HSA-3232118_SUMOylation of transcription factors	9	22	982	10876	MITF;TP53;SUMO1;TFAP2A;MDM2;MTA1;TFAP2B;PIAS4	0.0007	0.0301
R-HSA-2426168_Activation of gene expression by SREBF (SREBP)	14	47	982	10876	PPARA;SREBF1;SP1;RXRA;TGS1;TBL1XR1;CARM1;SREBF2;SCD;NFYB;ACACA	0.0004	0.0301
R-HSA-8986944_Transcriptional Regulation by MECP2	10	26	982	10876	TNRC6B;MECP2;TNRC6C;AGO2;TNRC6A	0.0005	0.0301
R-HSA-5628897_TP53 Regulates Metabolic Genes	19	87	982	10876	TP53;TNRC6B;TP63;YWHAZ;TNRC6C;AGO2;SESN1;AKT2;GLS;SLC38A9;SESN3;COX18;COX20;TNRC6A;YWHAB;COX6C;SCO1;CYCS;SESN2	0.0012	0.0401
R-HSA-4090294_SUMOylation of intracellular receptors	11	37	982	10876	ESR1;VDR;RARA;PPARA;SUMO1;THRA;RXRA;RORA;PIAS4	0.0016	0.0401
R-HSA-1368082_RORA activates gene expression	8	20	982	10876	PPARA;SREBF1;RXRA;TGS1;TBL1XR1;CARM1;RORA	0.0015	0.0401
R-HSA-2151201_Transcriptional activation of mitochondrial biogenesis	15	61	982	10876	SOD2;PPARA;NRF1;MEF2D;IDH2;RXRA;TGS1;CREB1;GABPB1;TBL1XR1;CALM3;CARM1;CYCS	0.0014	0.0401
R-HSA-2025928_Calcineurin activates NFAT	8	20	982	10876	FKBP1A;PPP3R1;NFATC2;PPIA;CALM3	0.0015	0.0401
R-HSA-3928662_EPHB-mediated forward signaling	15	64	982	10876	GRIN2B;CDC42;LYN;LIMK1;EPHB2;RHOA;YES1;CFL1;RAC1	0.002	0.0463
R-HSA-1989781_PPARA activates gene expression	24	132	982	10876	CYP4A11;PPARA;SREBF1;NRF1;NCOA3;ACOX1;SP1;CLOCK;RXRB;FAM120B;RXRA;TGS1;TBL1XR1;CARM1;RORA;SREBF2;NFYB;MED28;SLC27A1	0.0026	0.0522
R-HSA-6807505_RNA polymerase II transcribes snRNA genes	25	140	982	10876	POU2F1;POU2F2;CCNT1;CCNT2;SP1;TAF11;RPRD2;POLR2F;RPRD1A;POLR2D;ELL;PHAX;TAF8	0.0026	0.0522
R-HSA-9022692_Regulation of MECP2 expression and activity	10	34	982	10876	TNRC6B;MECP2;TNRC6C;AGO2;CAMK2G;CREB1;TBL1XR1;CALM3;TNRC6A	0.0028	0.0527
R-HSA-912631_Regulation of signaling by CBL	10	35	982	10876	LYN;PIK3R3;RAPGEF1;GRB2;CRK;YES1	0.0033	0.0584
R-HSA-139915_Activation of PUMA and translocation to mitochondria	5	9	982	10876	TP53;TP63;BBC3;TFDP2;E2F1	0.0042	0.0702
R-HSA-983231_Factors involved in megakaryocyte development and platelet production	21	116	982	10876	TP53;CDC42;PHF21A;CBX5;WEE1;SH2B1;AKAP1;PRKAR1A;VPS45;CDK2;MAFG;MAFK;H3C10;CAPZA1;CAPZA2;RAC1;EHD3	0.0048	0.0722
R-HSA-9627069_Regulation of the apoptosome activity	6	14	982	10876	XIAP;CASP9;MAPK1;CYCS	0.0046	0.0722
R-HSA-2173796_SMAD2/SMAD3:SMAD4 heterotrimer regulates transcription	10	38	982	10876	SERPINE1;SMAD2;ATP1B4;TFDP2;SMAD7;CCNT1;CCNT2;SP1;SMAD4	0.0054	0.0752
R-HSA-170968_Frs2-mediated activation	7	20	982	10876	FRS2;RAPGEF1;MAPK1;YWHAB	0.0055	0.0752
R-HSA-73762_RNA Polymerase I Transcription Initiation	14	66	982	10876	CHD3;UBTF;MTA1;CHD4;MBD3;MTA3;POLR2F;POLR1A;GATAD2B;TAF1D;GTF2H5	0.006	0.0785
R-HSA-5218920_VEGFR2 mediated vascular permeability	8	29	982	10876	CTNND1;CTNNB1;VAV2;CAV1;AKT2;CALM3;CDH5;RAC1	0.0098	0.0845
R-HSA-6804758_Regulation of TP53 Activity through Acetylation	7	23	982	10876	TP53;CHD3;AKT2;CHD4;MBD3;BRPF3;GATAD2B	0.01	0.0845
R-HSA-69656_Cyclin A:Cdk2-associated events at S phase entry	8	30	982	10876	RB1;CDKN1A;WEE1;TFDP2;AKT2;CDC25B;CDK2;E2F1	0.0115	0.0845
R-HSA-383280_Nuclear Receptor transcription pathway	11	52	982	10876	ESR1;VDR;RARA;PPARA;ESRRG;THRA;RXRB;RXRA;NRBP1;RORA;NR4A3	0.0141	0.0845
R-HSA-5663213_RHO GTPases Activate WASPs and WAVEs	13	67	982	10876	CDC42;WASF2;GRB2;MAPK1;RAC1;NCKAP1;WIPF2	0.0145	0.0845
R-HSA-8878166_Transcriptional regulation by RUNX2	6	17	982	10876	CDKN1A;RUNX2;BMP2;HAND2;CCND1	0.0096	0.0845
R-HSA-6802952_Signaling by BRAF and RAF fusions	13	67	982	10876	RAP1B;FXR1;FAM131B;BCL2L11;CAMK2G;ARRB2;QKI;CALM3;MPRIP;MAPK1;VCL;YWHAB;SND1	0.0145	0.0845
R-HSA-8862803_Deregulated CDK5 triggers multiple neurodegenerative pathways in Alzheimers disease models	8	30	982	10876	SOD2;CAPNS1;CAPN1;BCL2L11;CDC25B;GOLGA2	0.0115	0.0845
R-HSA-2559580_Oxidative Stress Induced Senescence	21	129	982	10876	TP53;TNRC6B;MINK1;KDM6B;TNRC6C;MDM2;TFDP2;MDM4;E2F3;MAP2K4;MAP2K7;CBX6;PHC3;MAP2K3;PHC2;TNRC6A;MAPK1;H3C10;E2F1;CBX8	0.0131	0.0845
R-HSA-4655427_SUMOylation of DNA methylation proteins	6	19	982	10876	SUMO1;PHC3;DNMT3A;PHC2;CBX8	0.0146	0.0845
R-HSA-9029569_NR1H3 & NR1H2 regulate gene expression linked to cholesterol transport and efflux	9	37	982	10876	TNRC6B;TNRC6C;AGO2;RXRB;ARL4C;RXRA;TBL1XR1;TNRC6A;ABCG8	0.0123	0.0845
R-HSA-1368108_BMAL1:CLOCK,NPAS2 activates circadian gene expression	8	30	982	10876	SERPINE1;PPARA;CLOCK;RXRA;TGS1;TBL1XR1;CARM1	0.0115	0.0845
R-HSA-69231_Cyclin D associated events in G1	10	44	982	10876	RB1;CDKN1A;LYN;PPP2R1B;PPP2R2A;TFDP2;E2F3;CCND2;E2F1;CCND1	0.0126	0.0845
R-HSA-8934593_Regulation of RUNX1 Expression and Activity	6	18	982	10876	TNRC6B;TNRC6C;AGO2;TNRC6A;CCND2;CCND1	0.0119	0.0845
R-HSA-9018519_Estrogen-dependent gene expression	24	150	982	10876	ESR1;BCL2;TNRC6B;TLE3;TNRC6C;AGO2;NCOA3;POU2F1;CCNT1;SP1;HSP90AB1;SMC1A;POLR2F;USF2;TNRC6A;CARM1;FKBP4;YY1;H3C10;FOXA1;POLR2D;STAG1;GREB1;CCND1	0.0101	0.0845
R-HSA-9617828_FOXO-mediated transcription of cell cycle genes	7	23	982	10876	CDKN1A;SMAD2;CAV1;BTG1;SMAD4	0.01	0.0845
R-HSA-400253_Circadian Clock	14	68	982	10876	PPARA;CRY2;BTRC;CLOCK;MEF2D;RXRA;TGS1;CREB1;TBL1XR1;CARM1;RORA;RAI1	0.0075	0.0845
R-HSA-450321_JNK (c-Jun kinases) phosphorylation and activation mediated by activated human TAK1	7	23	982	10876	UBE2V1;IKBKG;MAP2K4;MAP2K7;TRAF6;TAB1;PEDS1-UBE2V1	0.01	0.0845
R-HSA-1655829_Regulation of cholesterol biosynthesis by SREBP (SREBF)	6	18	982	10876	SREBF1;SAR1B;KPNB1;SREBF2	0.0119	0.0845
R-HSA-6811558_PI5P, PP2A and IER3 Regulate PI3K/AKT Signaling	18	103	982	10876	ESR1;FRS2;PIK3R3;IRAK4;PIP4K2C;FGFR1;PPP2R1B;EGF;PPP2R5E;PIP4K2A;EGFR;GRB2;PDGFB;MAPK1;TRAF6;FGF19;RAC1;NRG4	0.0114	0.0845
R-HSA-8939211_ESR-mediated signaling	5	11	982	10876	ESR1;FKBP5;HSP90AB1;FKBP4;MAPK1	0.0079	0.0845
R-HSA-9028731_Activated NTRK2 signals through FRS2 and FRS3	6	17	982	10876	FRS2;BDNF;GRB2	0.0096	0.0845
R-HSA-210991_Basigin interactions	7	25	982	10876	SLC16A3;SLC16A1;CAV1;PPIA;PPIL2;ITGA3;SLC7A5	0.0144	0.0845
R-HSA-112409_RAF-independent MAPK1/3 activation	5	13	982	10876	PEA15;DUSP9;DUSP6;MAPK1;DUSP8	0.0135	0.0845
R-HSA-9022699_MECP2 regulates neuronal receptors and channels	6	18	982	10876	GRIN2A;GRIN2B;MECP2;FKBP5;CREB1	0.0119	0.0845
R-HSA-8875555_MET activates RAP1 and RAC1	5	11	982	10876	RAP1B;RAPGEF1;GRB2;CRK;RAC1	0.0079	0.0845
R-HSA-2173789_TGF-beta receptor signaling activates SMADs	5	12	982	10876	FKBP1A;SMAD2;TGFBR2;TGFBR1;SMAD4	0.0104	0.0845
R-HSA-162658_Golgi Cisternae Pericentriolar Stack Reorganization	6	19	982	10876	RAB2A;GOLGA2;MAPK1;RAB1B	0.0146	0.0845
R-HSA-8866904_Negative regulation of activity of TFAP2 (AP-2) family transcription factors	6	17	982	10876	SUMO1;TFAP2A;TFAP2B	0.0096	0.0845
R-HSA-6804116_TP53 Regulates Transcription of Genes Involved in G1 Cell Cycle Arrest	5	14	982	10876	CDKN1A;TP53;ZNF385A;CDK2;E2F1	0.017	0.0914
R-HSA-5635838_Activation of SMO	7	26	982	10876	ARRB2;KIF3A;EVC;IHH	0.0169	0.0914
R-HSA-113501_Inhibition of replication initiation of damaged DNA by RB1/E2F1	5	14	982	10876	RB1;PPP2R1B;TFDP2;E2F1	0.017	0.0914
R-HSA-2173791_TGF-beta receptor signaling in EMT (epithelial to mesenchymal transition)	7	26	982	10876	FKBP1A;TGFBR2;TGFBR1;RHOA	0.0169	0.0914
R-HSA-416700_Other semaphorin interactions	6	20	982	10876	SEMA4D;SEMA7A;SEMA3E;SEMA6D;PLXND1	0.0177	0.0935
R-HSA-8866910_TFAP2 (AP-2) family regulates transcription of growth factors and their receptors	5	15	982	10876	ESR1;TFAP2A;EGFR;TFAP2B;YY1	0.0212	0.1082
R-HSA-445144_Signal transduction by L1	6	21	982	10876	VAV2;FGFR1;EGFR;CSNK2A1;MAPK1;RAC1	0.0211	0.1082
R-HSA-2871809_FCERI mediated Ca+2 mobilization	11	56	982	10876	PPP3R1;LYN;VAV2;NFATC2;AHCYL1;CALM3;GRB2	0.0217	0.1089
R-HSA-69202_Cyclin E associated events during G1/S transition	7	28	982	10876	RB1;CDKN1A;WEE1;TFDP2;AKT2;CDK2;E2F1	0.0231	0.1118
R-HSA-201451_Signaling by BMP	7	28	982	10876	ACVR2B;CHRDL1;SMAD7;BMP2;UBE2D3;BMPR1A;SMAD4	0.0231	0.1118
R-HSA-3769402_Deactivation of the beta-catenin transactivating complex	9	42	982	10876	CTNNB1;TLE3;YWHAZ;XIAP;AKT2;BTRC;BCL9L;SOX4;KMT2D	0.0234	0.1118
R-HSA-4641262_Disassembly of the destruction complex and recruitment of AXIN to the membrane	11	57	982	10876	CTNNB1;CAV1;PPP2R1B;PPP2R5E;LRP6;AMER1	0.024	0.1129
R-HSA-111447_Activation of BAD and translocation to mitochondria	5	16	982	10876	BCL2;PPP3R1;YWHAZ;AKT2;YWHAB	0.026	0.1134
R-HSA-1502540_Signaling by Activin	5	16	982	10876	SMAD2;ACVR2B;ACVR1B;SMAD4	0.026	0.1134
R-HSA-5607763_CLEC7A (Dectin-1) induces NFAT activation	5	16	982	10876	PPP3R1;NFATC2;AHCYL1;CALM3	0.026	0.1134
R-HSA-8873719_RAB geranylgeranylation	12	65	982	10876	PTP4A2;RAB2A;RAB5B;RAB30;RAB15;RAB3B;RAB11B;RAB27A;RAB7A;RAB22A;RAB1B;RAB39B	0.0248	0.1134
R-HSA-376176_Signaling by ROBO receptors	6	22	982	10876	ENAH;SLIT3;VASP	0.0251	0.1134
R-HSA-2173788_Downregulation of TGF-beta receptor signaling	8	36	982	10876	SMAD2;TGFBR2;TGFBR1;SMAD7;PMEPA1	0.0269	0.1157
R-HSA-198323_AKT phosphorylates targets in the cytosol	5	17	982	10876	CDKN1A;MDM2;CASP9;AKT2	0.0314	0.1277
R-HSA-5210891_Uptake and function of anthrax toxins	5	17	982	10876	ANTXR2;MAP2K4;MAP2K7;MAP2K3;CALM3	0.0314	0.1277
R-HSA-69273_Cyclin A/B1/B2 associated events during G2/M transition	7	30	982	10876	WEE1;PPP2R1B;PPP2R2A;FOXM1;CDC25B;CDK2	0.0306	0.1277
R-HSA-399954_Sema3A PAK dependent Axon repulsion	5	17	982	10876	LIMK1;HSP90AB1;CFL1;RAC1	0.0314	0.1277
R-HSA-5689896_Ovarian tumor domain proteases	8	38	982	10876	ESR1;TP53;IKBKG;OTUD5;RHOA;TRAF6;TRIM25;OTUD7B	0.0341	0.1324
R-HSA-450302_activated TAK1 mediates p38 MAPK activation	6	24	982	10876	UBE2V1;IKBKG;MAP2K3;TRAF6;TAB1;PEDS1-UBE2V1	0.0343	0.1324
R-HSA-5675221_Negative regulation of MAPK pathway	8	38	982	10876	PAQR3;PPP2R1B;PPP2R5E;DUSP9;DUSP6;MAPK1;YWHAB;DUSP8	0.0341	0.1324
R-HSA-9027284_Erythropoietin activates RAS	6	24	982	10876	LYN;RAPGEF1;GRB2	0.0343	0.1324
R-HSA-8854214_TBC/RABGAPs	9	46	982	10876	TBC1D24;RAB5B;TBC1D13;TBC1D25;RAB11B;RAB7A;GABARAP;GGA2;MAP1LC3B	0.0364	0.1387
[truncated: 222 more rows]

## Sheet: CvsS downreg in S
Pathway/Onthology	Hits	Pop Hits	List Total	Pop Total	Genes	Pvalue	adjusted Pvalue(BH)
[truncated: 1,698 more rows]

[truncated: 2 more sheets: SvsA upreg in S, SvsA downreg in S]
